# Supplementary material for: Comprehensive study of nuclear receptor DNA binding provides a revised framework for understanding receptor specificity
Source: Nat Commun. 2019 Jun 7;10:2514. doi: 10.1038/s41467-019-10264-3 (PMC6555819; doi:10.1038/s41467-019-10264-3)
Supplement: Supplementary file 5 — Supplementary Data 1 [file 41467_2019_10264_MOESM5_ESM.xlsx]

## Sheet: Sheet1
Supplementary Data 1: Sources and concentrations of proteins used for all PBM experiments
Protein	Source	Product Number	Tag	Concentration used on PBM (nM)	R2 of antibody replicates on PBM	Notes
FXR	Protein One	P1044-01	His	270	0.95
LXRɑ	Protein One	P1045-01	His	270	0.94
LXRβ	Abcam	ab81924	His	270	0.93
PPARɑ	Abcam	ab81925	GST	270	0.97
PPARγ	Purified in our lab	N/A	His	180	0.98
PPARγ	Protein One	P1050-01	His	270	0.97	Used in concentration experiments (Supplementary Fig. 3), DBDmut experiment with IVT RXRɑ wild-type and RXRɑ DBDmut (Fig. 3f) ,and EMSA experiments (Fig.1g)
PXR	Protein One	R1082-02	His	270	0.91
RARɑ	Protein One	P1054-01	His	270	0.94
RARβ	Protein One	P1056-01	His	270	0.98
RARγ	Protein One	P1055-02	His	270	0.92
RXRɑ	Purified in our lab	N/A	Cleaved_His	90(Heterodimer) 180(Homodimer)	0.98	Used in all experiments unless otherwise noted, R2 of antibody replicates on PBM is for two independent experiments on two separate arrays both probed with Anti-RXR
RXRɑ	Active Motif	81082	His	90	0.97	Used in conentration experiments (Supplementary Fig. 3), DBDmut experiment with IVT PPARγ wild-type and PPARγ_DBDmut (Fig. 3f) ,and EMSA experiments (Fig. 1g)
THRɑ	Protein One	P1052-02	His	90	0.97
VDR	Protein One	R1084-2	His	270	0.91
RXRɑ wild-type	IVT in our lab	N/A	His	90	0.98	Used as control of IVT for DBDmut experiments, concentration was estimated by comparison to purified protein on a western blot
RXRɑ DBDmut	IVT in our lab	N/A	His	90	0.89	Used for DBDmut experiments, concentration was estimated by comparison to purified protein on a western blot
PPARγ DBDmut	IVT in our lab	N/A	His	270	N/A	Used for DBDmut experiments, concentration was estimated by comparison to purified protein on a western blot, due to predominance of RXR homodimer in the PPARγ DBDmut experiment, only anti-PPAR data was used
PPARγ wild-type	IVT in our lab	N/A	His	270	0.84	Used as control of IVT for DBDmut experiments, concentration was estimated by comparison to purified protein on a western blot
