# Supplementary material for: Comprehensive study of nuclear receptor DNA binding provides a revised framework for understanding receptor specificity
Source: Nat Commun. 2019 Jun 7;10:2514. doi: 10.1038/s41467-019-10264-3 (PMC6555819; doi:10.1038/s41467-019-10264-3)
Supplement: Supplementary file 6 — Supplementary Data 2 [file 41467_2019_10264_MOESM6_ESM.xlsx]

## Sheet: Sheet1
Supplementary Data 2: Literature Curated Response Elements(Figures 1b&e), EMSA Sequences (Fig1g and S1), and Reporter Sequences (Figures 7a-c)
Response Element Sequence	Site Type	NR	Author	Year	PMID	Notes
CAAAACTAGGTCAAAGGTCA	DR1	PPAR	Juge-Aubry	1997	9312141	Fig1e-Consensus
ACAGTTCATGAAGTTCATC	DR1	CAR, PXR	Xie	2000	11114890	Fig1b
CAAAACTAGGTCAAAGGTCACCTGC	DR1	PPAR (all)	Juge-Aubry	1997	9312141	Fig1b
AAAAACTGGGCCAAAGGTCTCAGAA	DR1	PPAR (all)	Juge-Aubry	1997	9312141	Fig1b
CAAATATAGGCCATAGGTCAGTGAT	DR1	PPAR (all)	Juge-Aubry	1997	9312141	Fig1b
TGAAACTAGGGTAAAGTTCAGTGAG	DR1	PPAR (all)	Juge-Aubry	1997	9312141	Fig1b,
						Fig 1e-High Affinity DR1
CAAATGTAGGTAATAGTTCAATAGG	DR1	PPAR (all)	Juge-Aubry	1997	9312141	Fig1b
GCATTCTGGGTCAAAGTTGATCCCC	DR1	PPAR (all)	Juge-Aubry	1997	9312141	Fig1b
ACTCCCACGGCCAAAGGTCATGAGA	DR1	PPAR (all)	Juge-Aubry	1997	9312141	Fig1b,
						Fig1e-Medium Affinity DR1
CTGAACTAGGGCAAAGTTCACCTGC	DR1	PPAR (all)	Juge-Aubry	1997	9312141	Fig1b
CACAACTGGGATAAAGGTCTCGCTG	DR1	PPAR (all)	Juge-Aubry	1997	9312141	Fig1b
GGGGACCAGGACAAAGGTCACGTTC	DR11	PPAR (all)	Juge-Aubry	1997	9312141	Fig1b
GCGTTACAGGACAAAGGCCACCGAG	DR1	PPAR (all)	Juge-Aubry	1997	9312141	Fig1b
TCTTACTGGATCAGAGTTCACTAGT	DR1	PPAR (all)	Juge-Aubry	1997	9312141	Fig1b
AGGGCGCTGGGCAAAGGTCACCTGC	DR1	PPAR (all)	Juge-Aubry	1997	9312141	Fig1b
GAGAGCAAGGTAGAAGGTCAAGAAA	DR1	PPAR (all)	Juge-Aubry	1997	9312141	Fig1b,
						Fig1e-Low Affinity DR1
GTCTTTCAGGGCAACAGTCACATGC	DR1	PPAR (all)	Juge-Aubry	1997	9312141	Fig1b
TCTCTCTGGGTGAAATGTGCATTTC	DR1	PPAR (all)	Juge-Aubry	1997	9312141	Fig1b
GTGTTAGAGGGCACAGGTCCAGTGG	DR1	PPAR (all)	Juge-Aubry	1997	9312141	Fig1b
CAACTAGGTCATCAGGTCA	DR2	PPARɑ	Gervois	1999	10478844	Fig1b
GCTTCAGAACACCAGGAGAACAGAGAG	DR5mut	RAR	Umesono	1991	1648450	Fig1b
AGGTGAACAGGAGGACA	DR5mut	RAR	Umesono	1991	1648450	Fig1b
AGGTGAGGCTGCGGTGA	DR5mut	RAR	Umesono	1991	1648450	Fig1b
TTAAGGGTTCACCGAAAGTTCACTCGC	DR5	RAR	Umesono	1991	1648450	Fig1b
GCTTCAGGTCACCAGGAGGTCAGAGAG	DR5	RAR	Umesono	1991	1648450	Fig1b
AGGTCACCAGGAGGTCA	DR5	RAR	Umesono	1991	1648450	Fig1b
AGGTGAACAGGAGGTCA	DR5	RAR	Umesono	1991	1648450	Fig1b
GGTTCACCGAAAGTTCA	DR5	RAR	Umesono	1991	1648450	Fig1b
AGGTCACTGACAGGGCA	DR5	RAR	Umesono	1991	1648450	Fig1b
GGGTCATTCAGAGTTCA	DR5	RAR	Umesono	1991	1648450	Fig1b
TAAGGTCAATCCGAAGTCACTC	DR5	RAR	Kurokawa	1993	8392479	Fig1b
TAAGGTCAAGCAGTGGTCCCTC	DR5	RAR	Kurokawa	1993	8392479	Fig1b
TAAGGTCAATAAGGGGTGACTC	DR5	RAR	Kurokawa	1993	8392479	Fig1b
TAAGGTCAAGGAAAGGACAATC	DR5	RAR	Kurokawa	1993	8392479	Fig1b
TAAGGTCAACGATAGGGCACTC	DR5	RAR	Kurokawa	1993	8392479	Fig1b
TAAGGTCAACATAGGGTCTCTC	DR5	RAR	Kurokawa	1993	8392479	Fig1b
TAAGGTCAAAGGGCGGACACTC	DR5	RAR	Kurokawa	1993	8392479	Fig1b
GGTAGGGTTCACCGAAAGTTCACTCGA	DR5	RAR	Kurokawa	1993	8392479	Fig1b
CTTAAGGTCAACGGGTGGGCACTCAG	DR2	RAR	Kurokawa	1993	8392479	Fig1b
CTTAAGGTCAAGAGTTCAATCCTCAG	DR2	RAR	Kurokawa	1993	8392479	Fig1b
CTTAAGGTCAAAAGGTCGTTGCTCAG	DR2	RAR	Kurokawa	1993	8392479	Fig1b
CTTAAGGTCAAAAGTTGACGCCTCAG	DR2	RAR	Kurokawa	1993	8392479	Fig1b
TAGCTAGGTAAGATCAGGTAAGTAGC	DR4	RAR & THR	Umesono	1991	1648450	Fig1b
GGGTAAGGTCACAATAAGGTCACGAAG	DR5	THR	Kurokawa	1993	8392479	Fig1b
GCTGGAGGTGACAGGAAAACAGCAAG	DR4mut	THR	Umesono	1991	1648450	Fig1b
GCTGGAAATGACAGGAGGACAGCAAG	DR4mut	THR	Umesono	1991	1648450	Fig1b
GCTTCAGAACACAGGAGAACAGAGAG	DR4mut	THR	Umesono	1991	1648450	Fig1b
TGGTCACAGGTGGTCA	DR4mut	THR	Umesono	1991	1648450	Fig1b
AGGTAAGATCAGGTAA	DR4mut	THR	Umesono	1991	1648450	Fig1b
GGGTGAATGGGGGTGA	DR4mut	THR	Umesono	1991	1648450	Fig1b
GGTTCACCGAAGTTCA	DR4mut	THR	Umesono	1991	1648450	Fig1b
AGCTGGGGTTAGGGGAGGACAGTAAG	DR4	THR	Umesono	1991	1648450	Fig1b
GCTGGAGGTGACAGGAGGACAGCAAG	DR4	THR	Umesono	1991	1648450	Fig1b
GCTGGAGGTGACGAAAGGACAGCAAG	DR4	THR	Umesono	1991	1648450	Fig1b
GCTCAGGGTCATTTCAGGTCCTTGAA	DR4	THR	Umesono	1991	1648450	Fig1b
GCTTCAGGTCACAGGAGGTCAGAGAG	DR4	THR	Umesono	1991	1648450	Fig1b
AGGTCACAGGAGGTCA	DR4	THR	Umesono	1991	1648450	Fig1b
AGGTGACAGGAGGTCA	DR4	THR	Umesono	1991	1648450	Fig1b
AGGTGACAGGAGGACA	DR4	THR	Umesono	1991	1648450	Fig1b
GGGTTAGGGGAGGACA	DR4	THR	Umesono	1991	1648450	Fig1b
GGGTCATTTCAGGTCC	DR4	THR	Umesono	1991	1648450	Fig1b
GGGCCAGCTGAGGTTA	DR4	THR	Umesono	1991	1648450	Fig1b
AAGGGGATCCAGCTTCAGGTCACAGGAGGTCAGAGAGCT	DR4	THR	Meier	1993	8408652	Fig1b
GGGTAAGGTCAAATAAGGTCACGAAG	DR4	THR	Kurokawa	1993	8392479	Fig1b
TCTGGAGGTGACAGGAGCACAGCGGA	DR4	THR	Kurokawa	1993	8392479	Fig1b
TGATCAGGTCATCAGGTCACAGAT	DR2	THR	Kurokawa	1993	8392479	Fig1b
GCTTCAGAACAAGGAGAACAGAGAG	DR3mut	VDR	Umesono	1991	1648450	Fig1b
AGGTCAGCTAGGTTA	DR3mut	VDR	Umesono	1991	1648450	Fig1b
GCTTCAGGTCAAGGAGGTCAGAGAG	DR3	VDR	Umesono	1991	1648450	Fig1b
AGGTCAAGGAGGTCA	DR3	VDR	Umesono	1991	1648450	Fig1b
GGGTGAATGAGGACA	DR3	VDR	Umesono	1991	1648450	Fig1b
GGGTGAACGGGGGCA	DR3	VDR	Umesono	1991	1648450	Fig1b
GGTTCACGAGGTTCA	DR3	VDR	Umesono	1991	1648450	Fig1b
GCTCTAGTTGGTCAAAAGTCACACACTCGAAATGCG	DR1	N/A	N/A	N/A	N/A	Fig 7-DR1.1
GCTCTAGTTGGTCAAAGGTCACACACTCGAAATGCG	DR1	N/A	N/A	N/A	N/A	Fig 7-DR1.3
GCCGTCCAAGGTCACAGGTCAGTGAAGAGATGACGG	DR1	N/A	N/A	N/A	N/A	Fig 7-DR1.4
GCTGTCAAAGTTCAAAGGTAACGTAAGTATCCACAC	DR1	N/A	N/A	N/A	N/A	Fig 7-DR1.7
GCCAAACTAGGTCAAAGGTCAAAGTCGAGCCAACCA	DR1	N/A	N/A	N/A	N/A	Fig 7-DR1.8
GCTGTCAAAGTTCAAAGGTAGCGAAAGTATCCACAC	HS	N/A	N/A	N/A	N/A	Fig 7-DR1.17
						3’ Ablation of DR1.7
GCTGTCAATCTTCAAAGGTAACGTAAGTATCCACAC	HS	N/A	N/A	N/A	N/A	Fig 7-DR1.18
						5’ Ablation of DR1.7
GCCAAACTAGGTCACGAAAGGTCTAAGTCGAATGAC	DR4	N/A	N/A	N/A	N/A	Fig 7-DR4.10
GCCAAACTAGGTCACGAAAGGTCAAAGTCGAATGAC	DR4	N/A	N/A	N/A	N/A	Fig 7-DR4.11
GCCCTACTGGGCCACGAAAGGTCATTGATTCAGTGA	DR4	N/A	N/A	N/A	N/A	Fig 7-DR4.12
GCTCTTGTAGATCAGCAGGCTGAGAAAGCTGGCCAA	DR4	N/A	N/A	N/A	N/A	('Empty' In Source Data File) Insert for empty vector to mimic sequence context of test element inserts- used for normalization to empty
GCCAAACTAGGTCAAAGGTCAAAGTCGAGCCAACCA	DR1	N/A	N/A	N/A	N/A	Fig 1g- P1
GCTCTAGTTGGTCAAAGGTCACACACTCGAAATGCG	DR1	N/A	N/A	N/A	N/A	Fig 1g- P2
GCTCTTGTAGATCAAAGGTTAAGAAAGCCGAAGCCT	DR1	N/A	N/A	N/A	N/A	Fig 1g- P4
GCTATACAGGGTCAAAGGCCAGAGTACGAATGTCGA	DR1	N/A	N/A	N/A	N/A	Fig 1g- P3
GCTATACACCGTCAAAGGCCAGAGTACGAATGTCGA	DR1mut	N/A	N/A	N/A	N/A	Fig 1g- P3 5'Abl
GCTATACAGGGTCAAAGGCGAGAGTACGAATGTCGA	DR1mut	N/A	N/A	N/A	N/A	Fig 1g- P3 3'Abl
GCCCAGACAGGTGAAAGGTAACTCAGTCTGGTACGC	DR1	N/A	N/A	N/A	N/A	Fig 1g- P5 Abl
GCTCTTGTAGATCAGCAGGCTGAGAAAGCTGGCCAA		N/A	N/A	N/A	N/A	Fig 1g- P6
