# Supplementary material for: Comprehensive study of nuclear receptor DNA binding provides a revised framework for understanding receptor specificity
Source: Nat Commun. 2019 Jun 7;10:2514. doi: 10.1038/s41467-019-10264-3 (PMC6555819; doi:10.1038/s41467-019-10264-3)
Supplement: Supplementary file 7 — Supplementary Data 3 [file 41467_2019_10264_MOESM7_ESM.xlsx]

## Sheet: Sheet1
Supplementary Data 3: Existing PWM Models used in Figure 1b
NR	Model	Methodology	Source	Site-Type
FXR (NR1H4)	http://hocomoco11.autosome.ru/motif/NR1H4_HUMAN.H11MO.0.B	ChIP-Seq	Hocomoco	HS
FXR (NR1H4)	http://hocomoco11.autosome.ru/motif/NR1H4_HUMAN.H11MO.1.B	ChIP-Seq	Hocomoco	HS
FXR (NR1H4)	http://jaspar.genereg.net/matrix/MA1110.1/	ChIP-Seq	JASPAR	HS
LXRɑ (NR1H3)	http://hocomoco11.autosome.ru/motif/NR1H3_HUMAN.H11MO.0.B	ChIP-Seq	Hocomoco	DR4
LXRɑ (NR1H3)	http://hocomoco11.autosome.ru/motif/NR1H3_HUMAN.H11MO.1.B	ChIP-Seq	Hocomoco	HS
LXRβ (NR1H2)	http://jaspar.genereg.net/matrix/MA0115.1/	SELEX	JASPAR	DR1
LXRβ (NR1H2)	http://hocomoco11.autosome.ru/motif/NR1H2_HUMAN.H11MO.0.D	Integrative	Hocomoco	DR1
PPARɑ (NR1C1)	http://hocomoco11.autosome.ru/motif/PPARA_HUMAN.H11MO.0.B	ChIP-Seq	Hocomoco	DR1
PPARɑ (NR1C1)	http://hocomoco11.autosome.ru/motif/PPARA_HUMAN.H11MO.1.B	ChIP-Seq	Hocomoco	HS
PPARɑ (NR1C1)	http://jaspar.genereg.net/matrix/MA1148.1/	SMILE-seq	JASPAR	DR1
PPARβ (NR1C2)	http://hocomoco11.autosome.ru/motif/PPARD_HUMAN.H11MO.0.D	Integrative	Hocomoco	DR1
PPARγ (NR1C3)	http://hocomoco11.autosome.ru/motif/PPARG_HUMAN.H11MO.0.A	ChIP-Seq	Hocomoco	DR1
PPARγ (NR1C3)	http://hocomoco11.autosome.ru/motif/PPARG_HUMAN.H11MO.1.A	ChIP-Seq	Hocomoco	HS
PPARγ (NR1C3)	http://jaspar.genereg.net/matrix/MA0065.1/	SELEX	JASPAR	DR1
PXR (NR1I2)	http://hocomoco11.autosome.ru/motif/NR1I2_HUMAN.H11MO.0.C	Integrative	Hocomoco	DR4
PXR (NR1I2)	http://hocomoco11.autosome.ru/motif/NR1I2_HUMAN.H11MO.1.D	Integrative	Hocomoco	HS
RARɑ (NR1B1)	http://hocomoco11.autosome.ru/motif/RARA_HUMAN.H11MO.0.A	ChIP-Seq	Hocomoco	HS
RARɑ (NR1B1)	http://hocomoco11.autosome.ru/motif/RARA_HUMAN.H11MO.1.A	ChIP-Seq	Hocomoco	HS
RARɑ (NR1B1)	http://jaspar.genereg.net/matrix/MA1149.1/	SMILE-seq	JASPAR	DR5
RARɑ (NR1B1)	http://hocomoco11.autosome.ru/motif/RARA_HUMAN.H11MO.2.A	Integrative	Hocomoco	DR5
RARβ (NR1B2)	http://hocomoco11.autosome.ru/motif/RARB_HUMAN.H11MO.0.D	Integrative	Hocomoco	HS
RARγ (NR1B3)	http://hocomoco11.autosome.ru/motif/RARG_HUMAN.H11MO.0.B	ChIP-Seq	Hocomoco	HS
RARγ (NR1B3)	http://hocomoco11.autosome.ru/motif/RARG_HUMAN.H11MO.1.B	ChIP-Seq	Hocomoco	HS
RARy (NR1B3)	http://hocomoco11.autosome.ru/motif/RARG_HUMAN.H11MO.2.D	Integrative	Hocomoco	HS
RXRɑ (NR2B1)	http://hocomoco11.autosome.ru/motif/RXRA_HUMAN.H11MO.0.A	ChIP-Seq	Hocomoco	HS
RXRɑ (NR2B1)	http://hocomoco11.autosome.ru/motif/RXRA_HUMAN.H11MO.1.A	ChIP-Seq	Hocomoco	HS
THRɑ (NR1A1)	http://hocomoco11.autosome.ru/motif/THA_HUMAN.H11MO.0.C	Integrative	Hocomoco	DR4
THRɑ (NR1A1)	http://hocomoco11.autosome.ru/motif/THA_HUMAN.H11MO.1.D	Integrative	Hocomoco	HS
VDR (NR1I1)	http://hocomoco11.autosome.ru/motif/VDR_HUMAN.H11MO.0.A	ChIP-Seq	Hocomoco	DR3
VDR (NR1I1)	http://hocomoco11.autosome.ru/motif/VDR_HUMAN.H11MO.1.A	ChIP-Seq	Hocomoco	HS
VDR (NR1I1)	http://jaspar.genereg.net/matrix/MA0074.1/	SELEX	JASPAR	DR3
