# Supplementary material for: Comprehensive study of nuclear receptor DNA binding provides a revised framework for understanding receptor specificity
Source: Nat Commun. 2019 Jun 7;10:2514. doi: 10.1038/s41467-019-10264-3 (PMC6555819; doi:10.1038/s41467-019-10264-3)
Supplement: Supplementary file 8 — Supplementary Data 4 [file 41467_2019_10264_MOESM8_ESM.xls]

## Sheet: PBM z-scores
PROBE_IDs	PROBE_SEQUENCE	PPARg:RXRa	RARg:RXRa	LXRa:RXRa	FXR:RXRa	RARa:RXR	THRa:RXRa	RARb:RXRa	PXR:RXRa	VDR:RXRa	LXRb:RXRa	PPARa:RXRa	RXRa_homodimer	PPARg_homodimer	RARg_homodimer	LXRa_homodimer	LXRb_homodimer	RARa_homodimer	THRa_homodimer	RARb_homodimer	VDR_homodimer	PXR_homodimer	PPARg:RXRa_DBDmut_IVT_Ab_anti-RXR	RXRa_DBDmut_IVT_Ab_anti-RXR	PPARg:RXRa_IVT_Ab_anti-PPARg	PPARg_DBDmut_IVT_Ab_anti-PPARg	PPARg_DBDmut:RXRa_IVT_Ab_anti-PPARg	PPARg:RXRa_270nM:90nM_Ab_anti-RXR	PPARg:RXRa_90nM:30nM_Ab_anti-RXR	PPARg:RXRa_30nM:10nM_Ab_anti-RXR
NRC3_wobSeed1_DR0_A14C_o1	GCCAAACTAGGTCCAGGTCAAAGTCGGTTTGTGCCAGCGATTGACAGCGTAGAATGAAGG	2.60171	2.60389	2.36343	2.21081	2.22136	3.30917	2.89547	2.57158	3.06339	1.97662	3.28541	2.36684	1.29058	2.26824	1.4672	0.0545144	0.416798	2.79281	3.02583	2.49029	0.684724	3.4335	1.62312	3.67343	-0.191982	0.261185	3.28188	2.59309	0.928494
NRC3_wobSeed1_DR0_A14G_o1	GCCAAACTAGGTCGAGGTCAAAGTCGGTTTGTGCCAGCGATTGACAGCGTAGAATGAAGG	7.21986	5.24143	5.09541	5.44203	4.71257	4.30539	4.28411	5.3384	5.51863	4.37918	5.46203	5.6327	1.85271	4.79244	3.63046	1.07032	0.547232	3.48801	4.43448	5.19223	2.29225	6.54586	2.93313	6.7682	0.375067	0.509584	6.52659	5.57799	3.54097
NRC3_wobSeed1_DR0_A14T_o1	GCCAAACTAGGTCTAGGTCAAAGTCGGTTTGTGCCAGCGATTGACAGCGTAGAATGAAGG	2.95416	2.14747	2.03916	1.8646	2.06144	2.89582	2.67328	1.69651	1.84059	1.72865	3.34093	1.82977	1.41349	2.30373	1.30442	0.0722805	-0.420425	1.63652	2.76345	1.09648	0.0565011	4.21019	0.796325	4.82179	0.990908	0.190549	3.81721	3.03311	1.19978
NRC3_wobSeed1_DR0_A15C_o1	GCCAAACTAGGTCACGGTCAAAGTCGGTTTGTGCCAGCGATTGACAGCGTAGAATGAAGG	9.59996	4.99259	4.31485	5.44308	3.67517	3.93583	4.80512	2.71874	3.32599	3.13325	5.57238	3.82225	2.21845	5.88586	1.72568	0.505864	0.991298	2.34178	4.61993	1.70092	-0.218101	8.53122	2.11787	9.26424	3.82922	4.36621	7.80693	7.66758	5.91446
NRC3_wobSeed1_DR0_A15G_o1	GCCAAACTAGGTCAGGGTCAAAGTCGGTTTGTGCCAGCGATTGACAGCGTAGAATGAAGG	8.99898	5.18771	4.31615	5.96862	5.34515	3.89269	4.4709	4.80639	4.96529	4.15897	6.04876	5.46981	4.20136	5.39537	1.31862	0.645007	1.4211	2.24747	4.45271	4.17602	1.33397	8.32063	2.76596	8.36252	3.17109	4.33794	7.42835	7.7255	5.39226
NRC3_wobSeed1_DR0_A15T_o1	GCCAAACTAGGTCATGGTCAAAGTCGGTTTGTGCCAGCGATTGACAGCGTAGAATGAAGG	8.15061	3.82786	2.64264	3.72738	2.44012	3.03955	4.01379	1.75226	2.17898	1.93999	4.74232	3.08225	2.20728	4.76778	0.244701	0.0741598	0.5801	1.49674	3.43497	1.15018	-0.230914	8.43291	1.45404	8.57467	1.82133	2.90502	6.86122	6.62633	4.70383
NRC3_wobSeed1_DR0_A20C_o1	GCCAAACTAGGTCAAGGTCCAAGTCGGTTTGTGCCAGCGATTGACAGCGTAGAATGAAGG	8.89629	3.86526	2.43929	3.75143	2.309	3.17858	4.18225	1.63452	2.1762	1.55495	5.05027	2.99823	2.63962	5.33452	0.225208	-0.00943099	0.849153	1.67275	3.5944	1.70237	-0.0807066	8.66129	1.76147	8.37451	1.65128	3.91013	7.49933	7.88555	6.36694
NRC3_wobSeed1_DR0_A20G_o1	GCCAAACTAGGTCAAGGTCGAAGTCGGTTTGTGCCAGCGATTGACAGCGTAGAATGAAGG	8.77369	4.37603	3.02573	4.68089	3.1413	3.54967	4.47439	2.71424	3.26739	2.37305	5.04891	3.48831	3.02042	5.12176	0.7062	-0.00931408	0.901906	2.44949	3.74039	2.47591	0.703935	8.51263	2.45145	8.62768	2.06041	2.92493	7.09514	7.18875	5.52286
NRC3_wobSeed1_DR0_A20T_o1	GCCAAACTAGGTCAAGGTCTAAGTCGGTTTGTGCCAGCGATTGACAGCGTAGAATGAAGG	8.26515	3.81055	2.43877	3.60709	2.29938	3.14532	4.23731	1.67317	1.94939	1.6003	4.92479	2.48997	2.00496	4.70681	0.318363	0.245835	0.356855	1.56726	3.49026	1.13941	0.200781	8.11599	1.44129	8.56816	3.11596	4.38576	7.05194	6.46056	5.24659
NRC3_wobSeed1_DR0_A21C_o1	GCCAAACTAGGTCAAGGTCACAGTCGGTTTGTGCCAGCGATTGACAGCGTAGAATGAAGG	9.88402	6.2218	5.23768	6.7635	5.94209	4.66835	5.1738	5.30228	5.06371	4.15097	6.25374	5.94142	5.10809	6.99337	3.28387	0.606623	1.98819	4.75146	5.15482	4.2691	1.75444	8.38575	2.65945	8.55722	2.94378	6.21856	8.17779	8.13096	6.72061
NRC3_wobSeed1_DR0_A21G_o1	GCCAAACTAGGTCAAGGTCAGAGTCGGTTTGTGCCAGCGATTGACAGCGTAGAATGAAGG	9.05067	5.31834	4.35399	5.92821	4.39775	4.29457	5.05996	4.12608	3.92714	3.25618	5.69659	4.60093	4.13116	6.4166	1.9793	0.405373	2.45638	3.28163	4.80439	2.79139	1.17775	8.3931	2.32802	8.85024	5.19074	4.93612	7.76509	8.16939	6.36488
NRC3_wobSeed1_DR0_A21T_o1	GCCAAACTAGGTCAAGGTCATAGTCGGTTTGTGCCAGCGATTGACAGCGTAGAATGAAGG	9.2465	5.78232	5.31463	6.57811	5.5574	4.38042	4.9705	5.19695	5.01412	4.11154	5.91515	5.5441	4.39692	6.43953	3.82726	1.07065	1.31463	3.83111	4.91221	4.29176	2.72957	8.5197	2.95248	8.6845	1.94247	4.58962	7.76461	7.99976	6.24297
NRC3_wobSeed1_DR0_A22C_o1	GCCAAACTAGGTCAAGGTCAACGTCGGTTTGTGCCAGCGATTGACAGCGTAGAATGAAGG	9.59058	6.16085	5.32664	6.57374	5.4209	4.6239	5.36489	5.27154	5.01737	4.35006	6.21488	5.90666	4.72622	6.85779	3.31685	0.921804	2.11644	4.2989	5.6477	3.89492	1.97325	8.40067	2.57837	8.81387	2.22566	6.29206	8.10627	8.58453	6.55588
NRC3_wobSeed1_DR0_A22G_o1	GCCAAACTAGGTCAAGGTCAAGGTCGGTTTGTGCCAGCGATTGACAGCGTAGAATGAAGG	9.57117	6.2505	5.40882	6.46812	5.60497	4.53965	5.20262	5.33236	5.23673	4.27843	5.99609	6.62294	5.51797	7.33863	3.72301	0.954019	2.91723	4.73479	5.3953	4.05514	2.33522	8.60385	2.79068	8.7349	1.55637	2.5944	7.87093	8.36457	6.34398
NRC3_wobSeed1_DR0_A22T_o1	GCCAAACTAGGTCAAGGTCAATGTCGGTTTGTGCCAGCGATTGACAGCGTAGAATGAAGG	9.35043	5.84914	5.00163	6.02716	4.96415	4.40547	5.02999	4.89251	4.80944	4.13918	5.93658	5.18353	4.96506	6.81081	3.18685	1.0813	2.1809	3.82204	5.09314	4.1105	2.15762	8.54961	2.94153	8.44923	4.78078	5.91491	7.99018	8.15834	6.07858
NRC3_wobSeed1_DR0_A4C_o1	GCCCAACTAGGTCAAGGTCAAAGTCGGTTTGTGCCAGCGATTGACAGCGTAGAATGAAGG	9.18447	6.08245	5.56435	6.6433	5.24117	4.33316	5.29667	5.30704	5.14053	4.73356	6.1421	5.71871	4.31121	6.54078	4.61198	1.42843	3.4096	4.24913	5.30562	4.38665	2.5523	8.25962	3.16548	8.03429	1.36196	1.25957	7.57754	7.56467	5.12861
NRC3_wobSeed1_DR0_A4G_o1	GCCGAACTAGGTCAAGGTCAAAGTCGGTTTGTGCCAGCGATTGACAGCGTAGAATGAAGG	9.76699	5.96698	5.52235	6.5504	5.4077	4.10612	4.9294	5.27689	4.96868	4.39007	5.85861	5.77965	4.38925	6.76982	3.70204	1.13806	1.56989	3.69848	4.96388	4.23147	2.59174	8.44592	3.12241	8.59171	1.19542	3.31992	7.93489	8.09215	6.78372
NRC3_wobSeed1_DR0_A4T_o1	GCCTAACTAGGTCAAGGTCAAAGTCGGTTTGTGCCAGCGATTGACAGCGTAGAATGAAGG	10.0336	5.88943	5.30034	6.54875	4.64983	4.18815	5.00265	5.04154	5.06697	4.54	6.04022	5.11982	2.98647	6.44631	4.53763	1.40674	0.785952	3.76655	5.03141	3.87889	1.89061	8.8205	3.03172	8.88082	2.34017	2.09905	7.82286	8.35602	7.09252
NRC3_wobSeed1_DR0_A5C_o1	GCCACACTAGGTCAAGGTCAAAGTCGGTTTGTGCCAGCGATTGACAGCGTAGAATGAAGG	8.7377	6.20513	6.06535	7.12068	5.86679	4.43991	5.03093	5.53706	5.17058	4.87307	5.70955	5.75897	7.79272	6.60258	5.26182	2.50321	3.51456	4.02602	4.94528	4.94916	4.08138	7.80423	3.27982	8.02045	5.72349	6.90565	7.44075	7.60771	5.60051
NRC3_wobSeed1_DR0_A5G_o1	GCCAGACTAGGTCAAGGTCAAAGTCGGTTTGTGCCAGCGATTGACAGCGTAGAATGAAGG	7.72409	6.12087	5.41878	6.12508	5.06834	4.31809	5.04764	5.16123	5.15213	4.36126	5.61618	6.04411	3.78893	6.66561	3.49765	0.864047	1.40125	3.4462	5.11363	4.18383	1.76491	7.68933	2.60951	7.89812	0.466748	3.09855	7.03012	6.77982	5.16871
NRC3_wobSeed1_DR0_A5T_o1	GCCATACTAGGTCAAGGTCAAAGTCGGTTTGTGCCAGCGATTGACAGCGTAGAATGAAGG	8.51588	6.17895	5.81085	6.61681	5.3683	4.24328	4.9565	5.32682	5.30658	4.7689	5.60341	5.93297	5.29642	6.6622	5.26771	1.98499	2.89543	3.85313	5.07976	4.88203	2.5094	7.55576	3.15459	7.9779	0.960394	3.58019	7.01269	6.93115	5.62567
NRC3_wobSeed1_DR0_A6C_o1	GCCAACCTAGGTCAAGGTCAAAGTCGGTTTGTGCCAGCGATTGACAGCGTAGAATGAAGG	5.91735	6.17593	5.56027	6.37782	5.28742	4.30225	5.17503	5.18779	5.44722	4.92339	5.51147	5.99903	3.33121	6.81713	3.63425	1.06874	0.70254	3.91901	5.27812	4.11712	1.47935	4.85161	2.98328	5.78011	0.163731	-0.338355	5.73768	4.68963	2.75502
NRC3_wobSeed1_DR0_A6G_o1	GCCAAGCTAGGTCAAGGTCAAAGTCGGTTTGTGCCAGCGATTGACAGCGTAGAATGAAGG	5.58092	6.03947	5.7067	6.39847	5.05954	4.39182	5.19888	5.14682	5.24152	4.73677	5.35637	5.73174	3.53732	6.71372	4.41863	1.36629	1.42967	3.50547	4.91669	4.4387	1.34943	4.40858	2.89383	5.17268	0.301874	-0.661517	5.39059	4.73392	2.37238
NRC3_wobSeed1_DR0_A6T_o1	GCCAATCTAGGTCAAGGTCAAAGTCGGTTTGTGCCAGCGATTGACAGCGTAGAATGAAGG	9.72717	5.89211	5.74336	6.73854	5.6272	4.65264	4.9024	5.29771	4.97361	4.51835	6.18299	5.60645	4.3289	6.36632	4.27175	1.81338	1.11747	4.36971	5.04676	4.30122	1.93158	8.6275	3.24976	8.83535	1.25559	5.16381	8.06399	8.19216	6.63771
NRC3_wobSeed1_DR0_A9C_o1	GCCAAACTCGGTCAAGGTCAAAGTCGGTTTGTGCCAGCGATTGACAGCGTAGAATGAAGG	4.75517	5.26404	5.08831	5.73214	4.80642	4.0029	4.49339	4.98068	4.95029	3.80953	4.8064	4.82007	3.16508	5.55319	3.66426	1.02191	1.42564	3.53199	4.4749	4.42902	2.66235	4.81852	2.48245	4.76804	0.439365	1.55999	4.805	3.9294	2.4221
NRC3_wobSeed1_DR0_A9G_o1	GCCAAACTGGGTCAAGGTCAAAGTCGGTTTGTGCCAGCGATTGACAGCGTAGAATGAAGG	9.54866	5.76822	4.70135	6.14323	5.19921	4.27266	4.95135	5.25805	5.17641	4.41139	5.95629	5.90705	4.03529	6.17829	2.42032	0.882213	1.13849	3.46532	4.97039	4.23916	2.47502	8.04353	3.04114	8.43415	1.48296	4.25233	7.6509	7.62507	6.42827
NRC3_wobSeed1_DR0_A9T_o1	GCCAAACTTGGTCAAGGTCAAAGTCGGTTTGTGCCAGCGATTGACAGCGTAGAATGAAGG	2.73322	4.45698	4.37738	4.61189	4.14704	3.92265	4.12239	4.45039	4.46602	3.80342	4.45665	4.71762	1.85607	4.36829	2.93971	0.688652	0.200526	3.39549	4.26346	3.31999	1.53931	2.23773	2.33154	3.79224	1.03251	0.248541	3.77278	2.73184	1.00142
NRC3_wobSeed1_DR0_C13A_o1	GCCAAACTAGGTAAAGGTCAAAGTCGGTTTGTGCCAGCGATTGACAGCGTAGAATGAAGG	7.82939	6.24194	6.21337	6.46101	6.09364	3.87491	4.98566	5.71752	5.37639	5.5521	6.228	6.98096	4.4751	5.71459	5.74496	2.15155	1.60132	1.0465	4.92394	2.80396	2.28158	6.36463	2.29905	6.65179	1.08472	4.0124	7.42796	7.5388	6.02557
NRC3_wobSeed1_DR0_C13G_o1	GCCAAACTAGGTGAAGGTCAAAGTCGGTTTGTGCCAGCGATTGACAGCGTAGAATGAAGG	7.64894	4.07485	4.10659	4.10998	4.26629	3.14101	3.86643	3.95335	3.78841	3.47785	5.37927	4.34229	2.76444	4.37302	2.31375	0.41162	0.0969254	0.696029	3.9205	2.23232	0.967952	8.04168	1.50226	8.03703	0.308787	2.16368	6.9182	6.44208	5.05351
NRC3_wobSeed1_DR0_C13T_o1	GCCAAACTAGGTTAAGGTCAAAGTCGGTTTGTGCCAGCGATTGACAGCGTAGAATGAAGG	7.13134	5.11342	5.26958	5.87454	5.70762	4.54436	4.32177	5.19904	4.80195	4.36319	5.4454	5.28994	4.35643	4.98796	3.87334	1.08494	2.29305	5.28826	4.4881	4.48343	3.06723	7.60855	2.74101	7.50296	3.72244	2.24312	6.97482	7.20237	5.07258
NRC3_wobSeed1_DR0_C19A_o1	GCCAAACTAGGTCAAGGTAAAAGTCGGTTTGTGCCAGCGATTGACAGCGTAGAATGAAGG	8.27108	3.83971	2.51665	3.53792	2.23966	3.02594	4.42042	1.5443	1.78822	1.9691	4.86322	2.92741	1.61305	5.09142	0.259386	0.355724	0.604055	1.48525	3.46889	0.741867	-0.0972905	8.7816	1.51997	8.75698	0.730408	1.40975	7.09451	6.90434	4.92828
NRC3_wobSeed1_DR0_C19G_o1	GCCAAACTAGGTCAAGGTGAAAGTCGGTTTGTGCCAGCGATTGACAGCGTAGAATGAAGG	8.70012	3.80757	2.87593	3.91604	2.18662	3.49109	4.20047	1.65096	2.098	1.92857	5.17967	2.81885	1.4714	4.94988	0.394006	0.139184	0.400249	2.52331	3.45371	0.977709	0.137843	8.57835	1.60883	8.6161	1.52702	2.54563	7.34655	7.28371	6.12743
NRC3_wobSeed1_DR0_C19T_o1	GCCAAACTAGGTCAAGGTTAAAGTCGGTTTGTGCCAGCGATTGACAGCGTAGAATGAAGG	9.28741	4.28778	3.75278	4.20925	3.40788	3.55639	4.20435	3.05028	3.20084	2.93012	5.21768	3.67397	2.77084	5.18483	1.16982	0.570297	0.336544	1.82023	3.76037	1.79225	0.427768	8.27925	1.95207	8.72941	0.568368	1.12741	8.04235	9.18084	6.64039
NRC3_wobSeed1_DR0_C25A_o1	GCCAAACTAGGTCAAGGTCAAAGTAGGTTTGTGCCAGCGATTGACAGCGTAGAATGAAGG	9.93686	6.25324	5.78356	7.17884	5.42854	4.60281	5.30549	5.46386	5.53737	4.82121	6.41163	6.10921	5.66625	6.85866	4.54884	1.63506	2.60719	3.95996	5.17773	4.80134	2.9747	8.74829	3.10766	8.96082	3.69121	4.00981	8.19462	8.62958	6.70479
NRC3_wobSeed1_DR0_C25G_o1	GCCAAACTAGGTCAAGGTCAAAGTGGGTTTGTGCCAGCGATTGACAGCGTAGAATGAAGG	9.424	5.94825	5.42178	6.7136	5.18403	4.34281	5.14288	5.56131	5.74107	4.73367	6.04071	5.7832	3.94621	6.67419	3.67996	1.28728	1.6791	3.92683	5.23211	5.14173	2.51624	8.63481	3.04964	8.55723	1.38765	2.16448	7.88645	8.27453	6.50246
NRC3_wobSeed1_DR0_C25T_o1	GCCAAACTAGGTCAAGGTCAAAGTTGGTTTGTGCCAGCGATTGACAGCGTAGAATGAAGG	9.8697	6.09765	5.55193	7.00441	5.44765	4.39353	5.18925	5.2779	5.15729	4.77047	6.03974	6.01096	4.93244	6.66764	4.18852	1.47585	1.93677	3.85455	5.15047	4.13628	2.74618	8.45548	3.10067	8.72847	4.11584	4.69097	7.81854	8.51609	6.98454
NRC3_wobSeed1_DR0_C7A_o1	GCCAAAATAGGTCAAGGTCAAAGTCGGTTTGTGCCAGCGATTGACAGCGTAGAATGAAGG	8.8144	6.52722	5.97876	7.38236	5.42	4.48358	5.4994	5.51259	5.50537	5.22248	6.50722	6.48122	4.27949	7.09708	4.65173	2.1977	1.28162	3.55404	5.45822	3.72199	2.03611	7.69509	2.89341	8.25921	1.62808	1.71884	7.46088	7.53789	5.595
NRC3_wobSeed1_DR0_C7G_o1	GCCAAAGTAGGTCAAGGTCAAAGTCGGTTTGTGCCAGCGATTGACAGCGTAGAATGAAGG	10.045	6.15065	5.736	6.63576	5.93817	4.21755	5.07106	5.479	5.27261	4.67072	6.2156	6.00193	4.7686	6.56152	4.43654	1.69953	2.14526	3.66445	5.16081	4.44483	2.55225	8.63648	3.2941	9.04148	3.56128	5.78895	8.02452	8.48946	7.18918
NRC3_wobSeed1_DR0_C7T_o1	GCCAAATTAGGTCAAGGTCAAAGTCGGTTTGTGCCAGCGATTGACAGCGTAGAATGAAGG	9.21835	6.43033	5.9615	6.89484	5.77029	4.41605	5.19822	5.49687	5.33322	4.86002	6.17155	6.64536	5.80143	6.99794	4.73121	2.29205	4.26193	4.58724	5.10837	4.95082	3.05597	8.62322	3.32014	8.52424	1.94121	4.74474	8.158	8.30676	6.73377
NRC3_wobSeed1_DR0_G10A_o1	GCCAAACTAAGTCAAGGTCAAAGTCGGTTTGTGCCAGCGATTGACAGCGTAGAATGAAGG	2.82474	4.34586	5.28682	4.90337	4.89735	3.99574	4.12622	4.72838	4.62423	4.14722	4.69741	4.84834	2.93118	4.16708	5.40402	1.52358	1.4631	3.38106	4.03811	4.09458	2.29118	2.52624	2.72231	3.34959	0.587916	0.787413	3.64106	2.78069	1.61692
NRC3_wobSeed1_DR0_G10C_o1	GCCAAACTACGTCAAGGTCAAAGTCGGTTTGTGCCAGCGATTGACAGCGTAGAATGAAGG	1.42593	4.46481	4.22855	4.65791	4.27898	3.96453	4.04106	4.62968	4.45084	3.54234	4.34854	4.76873	2.33458	4.30386	2.86177	1.01063	0.409033	3.62845	4.20058	4.3481	2.94168	0.822341	2.66368	1.92939	0.932078	0.680754	2.54568	1.70093	0.626394
NRC3_wobSeed1_DR0_G10T_o1	GCCAAACTATGTCAAGGTCAAAGTCGGTTTGTGCCAGCGATTGACAGCGTAGAATGAAGG	4.08952	4.59217	4.95392	4.76834	4.45564	4.02534	4.2525	5.00153	4.83468	4.25857	4.64725	4.97512	2.39532	4.75109	4.5401	1.75168	1.69348	3.7761	4.39351	4.25201	3.3254	5.26776	2.53831	4.70806	0.338766	0.328381	4.70298	3.81527	2.2377
NRC3_wobSeed1_DR0_G11A_o1	GCCAAACTAGATCAAGGTCAAAGTCGGTTTGTGCCAGCGATTGACAGCGTAGAATGAAGG	3.63361	3.89036	4.46363	4.52936	3.95872	3.87864	3.91889	4.00597	4.11563	3.64583	4.54465	4.17509	1.73448	3.29143	3.63588	0.972747	0.755286	2.96477	3.7234	3.72785	1.9788	3.3733	2.45722	3.92611	-0.495709	1.85618	3.98683	2.91063	1.3081
NRC3_wobSeed1_DR0_G11C_o1	GCCAAACTAGCTCAAGGTCAAAGTCGGTTTGTGCCAGCGATTGACAGCGTAGAATGAAGG	1.20835	4.11738	5.17531	4.50842	4.07611	3.95441	3.8848	4.39358	4.51163	4.13172	4.16662	4.51415	2.07279	3.83944	5.92821	1.44691	0.52461	3.58928	4.04007	3.70057	2.65772	1.26134	2.2317	1.78367	-0.233849	-0.37117	2.95463	2.05053	0.946932
NRC3_wobSeed1_DR0_G11T_o1	GCCAAACTAGTTCAAGGTCAAAGTCGGTTTGTGCCAGCGATTGACAGCGTAGAATGAAGG	3.26601	4.96765	5.80914	5.66744	5.10346	4.0498	4.33553	5.23016	4.91848	4.81408	5.13052	4.79353	3.84845	4.52594	6.21819	1.76057	0.935785	4.01696	4.53475	4.89849	3.52174	2.11913	3.31652	3.25592	-0.205477	0.52918	3.87589	3.0264	1.5295
NRC3_wobSeed1_DR0_G16A_o1	GCCAAACTAGGTCAAAGTCAAAGTCGGTTTGTGCCAGCGATTGACAGCGTAGAATGAAGG	8.6787	3.86733	3.76548	4.65897	2.61473	2.80808	4.01426	1.63114	2.38223	2.63871	5.18227	3.11135	1.69911	4.41363	0.898884	1.02027	0.67962	0.817001	3.05816	1.05316	-0.171366	8.47663	2.31589	8.78177	3.92937	4.97351	7.6967	8.0253	6.16756
NRC3_wobSeed1_DR0_G16C_o1	GCCAAACTAGGTCAACGTCAAAGTCGGTTTGTGCCAGCGATTGACAGCGTAGAATGAAGG	8.48946	4.05343	2.63843	3.77639	2.37913	2.99885	4.11058	1.58471	1.83346	1.91829	5.23975	2.89871	2.58965	4.96706	0.424677	0.246697	0.739247	1.02151	3.56344	1.071	0.2414	8.74763	1.67688	8.75183	4.40581	5.15996	6.67942	6.71836	4.94734
NRC3_wobSeed1_DR0_G16T_o1	GCCAAACTAGGTCAATGTCAAAGTCGGTTTGTGCCAGCGATTGACAGCGTAGAATGAAGG	7.78387	3.43092	2.44723	3.37889	2.10811	2.56018	3.85973	1.39418	1.58158	1.96954	4.9026	2.36434	2.81954	4.15502	0.406808	0.713809	0.75632	0.861007	3.05857	1.27605	-0.00687369	8.51457	1.94361	8.5914	4.74082	5.31498	6.43987	6.03984	4.2714
NRC3_wobSeed1_DR0_G17A_o1	GCCAAACTAGGTCAAGATCAAAGTCGGTTTGTGCCAGCGATTGACAGCGTAGAATGAAGG	7.62365	3.45321	2.31418	3.57715	2.04551	2.74749	4.01615	1.31466	1.51702	1.67277	4.65807	2.69422	2.33958	4.74351	0.142875	0.23725	0.622331	0.747138	2.76891	0.786549	-0.0944046	8.23607	1.66442	8.61412	4.9507	5.85563	6.55101	6.19006	4.2907
NRC3_wobSeed1_DR0_G17C_o1	GCCAAACTAGGTCAAGCTCAAAGTCGGTTTGTGCCAGCGATTGACAGCGTAGAATGAAGG	7.78638	4.06413	2.86664	4.14923	2.5212	3.19687	4.33086	1.37518	1.70023	1.86105	4.98093	2.55112	1.51588	4.98185	0.3803	0.134161	0.322303	1.34062	3.33693	0.374328	-0.401026	8.39033	1.52642	8.9709	1.47298	4.0398	7.35496	7.27167	4.77006
NRC3_wobSeed1_DR0_G17T_o1	GCCAAACTAGGTCAAGTTCAAAGTCGGTTTGTGCCAGCGATTGACAGCGTAGAATGAAGG	8.90988	5.16971	4.84136	5.99481	3.96857	3.51787	4.87987	5.10486	4.94272	3.64029	5.80931	4.23216	3.54342	5.91647	4.22169	1.36617	1.54856	2.15893	4.5179	6.28745	6.98407	8.65178	3.83867	8.81207	4.22718	3.5441	7.47764	7.45695	5.88024
NRC3_wobSeed1_DR0_G23A_o1	GCCAAACTAGGTCAAGGTCAAAATCGGTTTGTGCCAGCGATTGACAGCGTAGAATGAAGG	9.65765	5.73552	5.01577	6.50334	4.78304	4.31927	5.09629	4.69503	4.69857	4.66098	6.16019	5.54838	2.79978	6.35905	3.14175	1.58223	1.09863	3.13034	4.77428	3.88062	1.73899	8.63977	2.64093	9.03912	3.39963	2.23415	7.73234	7.81375	6.37927
NRC3_wobSeed1_DR0_G23C_o1	GCCAAACTAGGTCAAGGTCAAACTCGGTTTGTGCCAGCGATTGACAGCGTAGAATGAAGG	9.59265	6.03957	5.63155	7.27374	5.02788	4.64072	5.26691	5.4442	5.48875	4.68984	6.20063	5.7292	2.3167	6.55105	4.45207	1.71443	1.19219	3.94541	5.06507	3.81302	2.60285	7.83142	3.27648	8.72267	1.09519	1.79168	7.65286	7.91172	6.72385
NRC3_wobSeed1_DR0_G23T_o1	GCCAAACTAGGTCAAGGTCAAATTCGGTTTGTGCCAGCGATTGACAGCGTAGAATGAAGG	10.1597	6.0327	5.68787	6.93614	5.82175	4.37584	5.08688	5.44687	5.06359	5.06028	6.07469	6.23501	4.70915	6.6666	5.04427	2.22535	2.2604	3.92032	5.19101	4.1003	2.83168	8.71673	3.0952	8.77627	3.07401	2.4476	7.80126	8.34839	6.70684
NRC3_wobSeed1_DR0_o1	GCCAAACTAGGTCAAGGTCAAAGTCGGTTTGTGCCAGCGATTGACAGCGTAGAATGAAGG	9.81061	6.17741	5.95328	6.64934	5.32612	4.35462	5.1934	5.24559	5.22686	4.66761	6.12446	6.33836	3.64487	6.96612	4.23142	1.62609	2.1295	3.74454	5.12526	4.46416	2.24687	8.86398	3.21296	8.63456	0.796209	3.10889	8.11983	8.26546	7.04657
NRC3_wobSeed1_DR0_T12A_o1	GCCAAACTAGGACAAGGTCAAAGTCGGTTTGTGCCAGCGATTGACAGCGTAGAATGAAGG	5.49939	4.20228	4.17544	4.53885	4.44199	3.84019	3.83097	4.43878	4.35517	3.48106	5.04832	4.36087	2.26586	3.67661	2.0765	0.525762	0.510979	2.85567	3.65603	3.87537	1.40722	5.63946	2.27086	5.61291	1.20987	1.68116	5.40745	4.89749	3.12039
NRC3_wobSeed1_DR0_T12C_o1	GCCAAACTAGGCCAAGGTCAAAGTCGGTTTGTGCCAGCGATTGACAGCGTAGAATGAAGG	6.26982	4.20268	3.76445	4.08978	3.96634	3.76965	4.06787	4.28232	4.18714	3.40951	4.79288	3.90658	1.87401	4.1744	2.15653	0.128122	0.776269	2.36066	3.8455	3.22894	1.20082	6.88429	2.06334	6.60588	0.265778	0.979602	6.01333	5.74217	3.88813
NRC3_wobSeed1_DR0_T12G_o1	GCCAAACTAGGGCAAGGTCAAAGTCGGTTTGTGCCAGCGATTGACAGCGTAGAATGAAGG	7.92193	4.67315	4.46115	5.18357	4.96141	3.75086	4.13838	4.7144	4.44315	3.76812	5.5618	4.6301	3.66432	4.48889	2.43559	0.468001	2.12113	2.34294	4.08512	3.51529	1.9451	7.64656	2.4083	7.58273	3.23695	2.30442	6.98765	7.30078	4.88273
NRC3_wobSeed1_DR0_T18A_o1	GCCAAACTAGGTCAAGGACAAAGTCGGTTTGTGCCAGCGATTGACAGCGTAGAATGAAGG	7.75374	3.96524	2.53629	3.64899	1.90663	3.57962	4.15075	1.5984	1.78543	1.42666	4.5883	2.51643	2.03448	4.90681	0.380138	0.177819	-0.47756	2.25132	3.20186	0.988306	0.0226364	8.56874	1.39088	8.47115	1.41801	0.998429	6.73987	6.37812	4.86825
NRC3_wobSeed1_DR0_T18C_o1	GCCAAACTAGGTCAAGGCCAAAGTCGGTTTGTGCCAGCGATTGACAGCGTAGAATGAAGG	8.06684	3.90828	2.52263	3.97777	2.28025	2.90611	4.24953	1.80151	1.83641	1.71062	4.91447	2.77092	3.11831	4.51237	0.110703	-0.0885752	-0.0524087	1.38746	3.52802	1.21842	-0.0922152	8.27463	1.81039	8.74905	3.41048	3.59742	6.77175	6.26167	4.34445
NRC3_wobSeed1_DR0_T18G_o1	GCCAAACTAGGTCAAGGGCAAAGTCGGTTTGTGCCAGCGATTGACAGCGTAGAATGAAGG	9.20614	3.94012	3.11564	3.96617	2.76714	3.26524	4.26565	2.25138	2.53519	2.16648	5.37773	3.06309	3.97076	4.67535	0.591843	0.200435	0.376574	1.42983	4.17163	1.78964	0.414744	8.16927	2.0096	8.55632	2.46343	2.21108	8.06314	8.37774	6.95151
NRC3_wobSeed1_DR0_T24A_o1	GCCAAACTAGGTCAAGGTCAAAGACGGTTTGTGCCAGCGATTGACAGCGTAGAATGAAGG	9.89788	5.81811	5.2467	6.55361	5.00063	4.33632	5.16394	4.87556	4.74468	4.36943	6.31658	5.05974	5.24174	6.89892	3.28372	1.40376	2.68842	3.55299	5.0963	4.09728	2.20038	8.62441	3.15825	8.84688	5.72606	4.67489	8.29795	8.62008	6.7757
NRC3_wobSeed1_DR0_T24C_o1	GCCAAACTAGGTCAAGGTCAAAGCCGGTTTGTGCCAGCGATTGACAGCGTAGAATGAAGG	9.2586	6.09575	5.33491	6.25445	4.84456	4.39283	5.20338	4.88873	4.94857	4.36315	6.15243	5.66547	2.93115	6.74469	3.22871	1.05429	0.855192	3.50077	5.02902	3.55349	1.39942	8.75158	2.66506	8.88712	0.00541773	2.59188	8.01853	7.95123	6.17762
NRC3_wobSeed1_DR0_T24G_o1	GCCAAACTAGGTCAAGGTCAAAGGCGGTTTGTGCCAGCGATTGACAGCGTAGAATGAAGG	9.8194	6.14069	5.36418	6.42527	5.35528	4.37509	5.01725	4.86405	4.87207	4.33767	5.90574	5.76585	4.10782	6.63042	3.2544	1.01237	1.25183	3.55163	5.02272	3.91694	2.19138	8.61898	3.01641	8.68852	1.08399	1.5636	8.02491	8.33769	6.663
NRC3_wobSeed1_DR0_T8A_o1	GCCAAACAAGGTCAAGGTCAAAGTCGGTTTGTGCCAGCGATTGACAGCGTAGAATGAAGG	7.92848	7.39297	6.69013	8.1921	6.85764	4.60491	6.00613	6.46623	6.2296	5.84063	6.38293	7.78805	4.81663	7.76205	4.84502	2.24996	2.94749	4.50211	5.74118	5.71485	3.00329	5.98809	4.13333	6.59947	1.15214	3.36705	7.31416	6.54904	4.69835
NRC3_wobSeed1_DR0_T8C_o1	GCCAAACCAGGTCAAGGTCAAAGTCGGTTTGTGCCAGCGATTGACAGCGTAGAATGAAGG	7.80422	6.13137	5.97835	7.11432	6.02473	4.7704	5.37869	5.8386	5.66226	5.17072	6.27646	6.52363	4.71206	6.3491	4.41484	1.73309	2.21034	4.34877	5.10982	4.96924	2.62563	6.41783	3.39203	7.16445	2.4096	2.64001	7.06977	6.61246	4.61951
NRC3_wobSeed1_DR0_T8G_o1	GCCAAACGAGGTCAAGGTCAAAGTCGGTTTGTGCCAGCGATTGACAGCGTAGAATGAAGG	9.01289	7.52984	6.8208	8.73431	7.18067	4.93962	5.79883	6.83389	6.52957	6.16028	6.71926	8.29897	4.15323	8.17921	4.79255	2.40943	2.65987	4.79134	5.53539	6.14856	4.11686	6.40071	4.52104	7.30259	1.96329	3.16265	7.97769	7.37025	5.75445
NRC3_wobSeed10_DR0_A15C_o1	GCATCGAAAGGTCGCGGTGAGTATAGAGAAAGGGAAGCGATTGACAGCGTAGAATGAAGG	4.84479	4.9978	4.13891	5.99757	3.63098	2.83953	4.65802	3.2051	3.74028	3.70384	5.232	5.39106	1.87269	4.48077	0.36228	0.370789	0.883462	0.210863	3.04588	1.05985	0.401073	0.747916	1.3337	2.75878	0.42676	0.634216	4.74115	3.31419	1.65494
NRC3_wobSeed10_DR0_A15G_o1	GCATCGAAAGGTCGGGGTGAGTATAGAGAAAGGGAAGCGATTGACAGCGTAGAATGAAGG	2.8679	3.70367	3.09745	3.39079	3.03004	3.05496	3.83101	2.77104	3.10408	3.55916	4.38599	3.77073	1.98123	3.62889	0.378412	1.97213	1.5308	1.35209	2.88301	1.52312	1.3943	1.55706	1.77853	2.44836	2.2527	1.0864	2.82906	2.0406	1.06692
NRC3_wobSeed10_DR0_A15T_o1	GCATCGAAAGGTCGTGGTGAGTATAGAGAAAGGGAAGCGATTGACAGCGTAGAATGAAGG	4.16054	4.45282	4.48938	5.03868	3.84431	2.81726	4.27245	3.29711	3.84619	3.77751	5.50317	4.78999	1.88807	3.80492	0.645828	1.74773	1.76511	0.580441	2.84503	1.22587	0.954391	1.0296	1.52503	2.12131	1.03238	1.46682	4.20067	3.12404	1.53584
NRC3_wobSeed10_DR0_A20C_o1	GCATCGAAAGGTCGAGGTGCGTATAGAGAAAGGGAAGCGATTGACAGCGTAGAATGAAGG	2.48243	4.30414	3.27196	3.98322	3.20063	1.77392	3.98148	2.32707	2.16398	2.47482	4.37416	4.36983	1.08823	4.33327	-0.147423	0.277167	0.400065	-0.561665	2.47413	0.303508	0.0205783	-0.194255	0.960056	1.0292	0.0546773	0.818608	3.12515	2.17488	1.09017
NRC3_wobSeed10_DR0_A20G_o1	GCATCGAAAGGTCGAGGTGGGTATAGAGAAAGGGAAGCGATTGACAGCGTAGAATGAAGG	2.59292	4.26349	3.55454	4.46343	3.50069	2.64269	4.34073	2.9884	3.34358	3.11969	4.74026	4.23619	2.16675	4.29218	0.721574	0.942237	1.90462	0.668221	3.07258	1.09344	0.988427	0.271454	1.35188	1.55457	1.15864	0.845873	3.11092	1.97269	1.16538
NRC3_wobSeed10_DR0_A20T_o1	GCATCGAAAGGTCGAGGTGTGTATAGAGAAAGGGAAGCGATTGACAGCGTAGAATGAAGG	2.60392	4.22787	3.39337	3.92081	3.25306	2.05275	4.02639	2.16522	2.32031	2.82162	4.42563	4.05961	1.60178	4.17586	0.46987	0.482791	1.15673	0.27662	2.82412	0.444179	0.958082	0.53894	0.839538	1.92149	0.612564	1.18517	3.16437	2.18963	1.19539
NRC3_wobSeed10_DR0_A23C_o1	GCATCGAAAGGTCGAGGTGAGTCTAGAGAAAGGGAAGCGATTGACAGCGTAGAATGAAGG	3.46109	4.34492	3.71369	4.7118	3.67293	3.01419	4.31198	3.04766	3.21449	2.75656	4.63044	4.46031	1.91608	4.47577	0.0450452	0.530446	0.71431	0.759976	2.88674	0.695304	0.143636	0.535781	0.715136	2.55953	0.961389	0.69703	3.6224	2.32308	1.15908
NRC3_wobSeed10_DR0_A23G_o1	GCATCGAAAGGTCGAGGTGAGTGTAGAGAAAGGGAAGCGATTGACAGCGTAGAATGAAGG	3.13473	4.36602	3.51675	4.53323	3.40751	3.21135	3.9729	3.28119	3.213	2.74051	4.68588	4.27646	2.56283	4.06171	0.118366	0.57234	1.09812	0.885139	2.96213	0.85442	0.729994	0.381538	0.895579	2.46562	-0.29214	0.918472	3.75594	2.60385	1.42333
NRC3_wobSeed10_DR0_A23T_o1	GCATCGAAAGGTCGAGGTGAGTTTAGAGAAAGGGAAGCGATTGACAGCGTAGAATGAAGG	3.03251	4.87773	3.68389	4.33751	3.70589	3.00591	4.25991	5.03994	4.92318	2.76261	4.50258	4.46788	1.69687	4.68331	-0.00414872	0.472922	0.680373	0.695127	3.06632	2.20953	1.12203	0.367271	1.23818	2.25819	0.593939	0.969144	3.80645	2.56731	1.16144
NRC3_wobSeed10_DR0_A25C_o1	GCATCGAAAGGTCGAGGTGAGTATCGAGAAAGGGAAGCGATTGACAGCGTAGAATGAAGG	3.34496	4.33071	3.37149	4.42668	3.52424	2.6465	4.20137	2.44127	2.57486	2.72837	4.5569	4.17389	1.50413	4.51105	-0.106553	0.434964	0.473623	0.543477	2.53232	0.173388	0.217102	0.318983	0.53231	2.07247	0.836343	0.156317	3.73806	2.4806	1.48835
NRC3_wobSeed10_DR0_A25G_o1	GCATCGAAAGGTCGAGGTGAGTATGGAGAAAGGGAAGCGATTGACAGCGTAGAATGAAGG	3.02257	4.20909	3.27806	3.95319	2.71705	2.8397	3.94767	2.29526	2.59065	2.55941	4.44883	4.17008	1.6413	4.5059	-0.0729995	0.624176	0.528306	0.743383	2.7613	0.434634	0.204711	0.288803	0.698462	2.45084	0.730566	0.567638	3.60487	2.39414	1.01168
NRC3_wobSeed10_DR0_A25T_o1	GCATCGAAAGGTCGAGGTGAGTATTGAGAAAGGGAAGCGATTGACAGCGTAGAATGAAGG	3.28941	4.19764	3.38829	4.14201	3.07328	2.9295	4.1538	2.3327	2.45909	2.81028	4.73523	4.12009	1.66523	3.8755	-0.0655968	0.292663	0.976979	0.768115	3.11044	0.376967	0.428174	0.628242	0.618518	2.34255	0.451018	0.497928	3.53357	2.18821	1.36937
NRC3_wobSeed10_DR0_A7C_o1	GCATCGCAAGGTCGAGGTGAGTATAGAGAAAGGGAAGCGATTGACAGCGTAGAATGAAGG	1.0485	2.55063	0.947324	1.56104	1.51697	2.62233	2.75385	1.03692	1.42787	0.995195	2.50113	2.34551	-0.0351094	2.56348	-0.581701	-0.274624	-0.173397	0.694246	1.76405	0.321987	-0.377816	-0.0497436	0.563137	1.28015	-0.00170077	0.589317	0.956524	0.379193	0.0999613
NRC3_wobSeed10_DR0_A7G_o1	GCATCGGAAGGTCGAGGTGAGTATAGAGAAAGGGAAGCGATTGACAGCGTAGAATGAAGG	1.23192	2.3796	1.65374	2.07205	1.59433	2.27752	3.00374	1.09822	1.30914	1.22664	2.49662	2.24916	1.44349	2.75273	-0.10695	0.134161	0.521604	0.964418	2.14438	0.542623	0.21831	0.382745	0.139934	1.36389	0.693399	0.810956	1.33029	0.876218	0.512785
NRC3_wobSeed10_DR0_A7T_o1	GCATCGTAAGGTCGAGGTGAGTATAGAGAAAGGGAAGCGATTGACAGCGTAGAATGAAGG	1.5275	2.99829	1.91425	2.64212	2.16851	3.43032	3.21752	1.6791	1.98618	1.68488	3.02313	2.55211	1.07335	3.22641	0.0142423	0.624033	0.394802	2.17603	2.1287	0.8923	0.188909	-0.153302	1.48717	1.71573	1.14493	1.11965	1.71555	1.27243	0.504859
NRC3_wobSeed10_DR0_A8C_o1	GCATCGACAGGTCGAGGTGAGTATAGAGAAAGGGAAGCGATTGACAGCGTAGAATGAAGG	0.747654	1.67519	0.548173	0.436899	0.649092	1.58982	1.69066	0.0775135	0.388826	0.0707265	1.50731	1.21548	0.55091	1.88971	-0.709628	-0.443691	0.422548	0.108116	0.91537	0.0129189	0.022122	-0.575653	-0.332527	0.778284	-0.0748003	-0.0493415	0.211326	0.280947	0.159981
NRC3_wobSeed10_DR0_A8G_o1	GCATCGAGAGGTCGAGGTGAGTATAGAGAAAGGGAAGCGATTGACAGCGTAGAATGAAGG	2.18656	3.38715	2.36877	2.83712	2.62752	2.75877	3.13892	1.89801	2.40589	1.77915	3.6767	3.50979	0.816735	3.48304	-0.15333	-0.101911	-0.36264	0.485812	2.03857	0.634744	-0.016287	-0.101708	1.19943	1.7472	0.167605	0.955045	2.16273	1.1485	0.413753
NRC3_wobSeed10_DR0_A8T_o1	GCATCGATAGGTCGAGGTGAGTATAGAGAAAGGGAAGCGATTGACAGCGTAGAATGAAGG	0.872913	1.68165	0.635578	0.480419	0.852615	1.63329	1.93543	0.415051	0.414124	0.565534	2.02132	1.46833	0.275799	2.12682	-0.292567	-0.118448	0.35917	0.0104606	1.04963	-0.206413	-0.0359338	-0.365537	-0.314314	1.02693	0.326372	0.291555	0.710818	0.368891	0.245088
NRC3_wobSeed10_DR0_A9C_o1	GCATCGAACGGTCGAGGTGAGTATAGAGAAAGGGAAGCGATTGACAGCGTAGAATGAAGG	0.48159	0.560385	-0.0653405	-0.0198306	-0.100133	1.06099	1.18505	-0.260077	-0.335073	-0.340168	0.104735	0.211422	0.13019	1.1555	-0.353058	-0.586822	-0.342805	0.0248247	0.591123	-0.386361	-0.54412	-0.730824	-0.532964	0.522859	-0.165828	0.834816	-0.11431	-0.332664	-0.341931
NRC3_wobSeed10_DR0_A9G_o1	GCATCGAAGGGTCGAGGTGAGTATAGAGAAAGGGAAGCGATTGACAGCGTAGAATGAAGG	1.4935	2.29016	1.24456	1.41348	1.73844	2.17014	2.51293	1.25861	1.37174	1.19025	2.61627	2.29117	1.27399	2.48313	0.0219416	0.388772	1.01205	0.730652	1.75	0.277752	0.307875	-0.0932387	0.466086	1.19199	0.0578657	0.848335	1.28301	0.905088	0.547773
NRC3_wobSeed10_DR0_A9T_o1	GCATCGAATGGTCGAGGTGAGTATAGAGAAAGGGAAGCGATTGACAGCGTAGAATGAAGG	0.444317	0.396174	-0.082333	0.113744	0.0341963	0.935558	0.541061	-0.283148	-0.226316	-0.325819	0.0689526	0.117673	0.372327	0.760503	-0.32909	-0.255669	0.11243	0.550035	0.319028	-0.569799	0.085668	-0.48295	-0.577175	0.65751	0.730173	1.03226	-0.0116594	0.0910118	0.0609889
NRC3_wobSeed10_DR0_C13A_o1	GCATCGAAAGGTAGAGGTGAGTATAGAGAAAGGGAAGCGATTGACAGCGTAGAATGAAGG	1.00272	0.749589	0.588757	0.780959	0.401679	0.940015	1.27548	0.264533	0.08514	0.313074	0.941617	0.651749	0.945545	1.0732	0.209381	0.48179	0.765073	0.24983	1.19306	0.0182514	0.595098	-0.160377	-0.487966	0.688074	0.766177	0.622369	0.958204	0.819968	0.813176
NRC3_wobSeed10_DR0_C13G_o1	GCATCGAAAGGTGGAGGTGAGTATAGAGAAAGGGAAGCGATTGACAGCGTAGAATGAAGG	0.263136	0.535987	0.583146	0.432784	0.0317172	0.66962	1.28134	0.147431	0.346298	0.504039	0.622005	0.163972	0.612911	0.711062	-0.00360949	0.617282	1.06247	0.47975	1.15963	0.297103	0.659368	-0.412907	-0.664507	0.772027	-0.167505	-0.138127	0.301902	0.243186	0.265254
NRC3_wobSeed10_DR0_C13T_o1	GCATCGAAAGGTTGAGGTGAGTATAGAGAAAGGGAAGCGATTGACAGCGTAGAATGAAGG	0.624747	1.39454	0.94997	0.898388	1.37404	2.38409	1.78696	0.751214	0.54277	0.744364	1.86454	1.16119	0.793318	1.24643	-0.00942066	0.158311	0.673296	1.27313	1.23623	0.34019	0.2414	-0.023294	-0.209508	1.04411	1.06505	1.15096	0.616404	0.336965	0.530932
NRC3_wobSeed10_DR0_C5A_o1	GCATAGAAAGGTCGAGGTGAGTATAGAGAAAGGGAAGCGATTGACAGCGTAGAATGAAGG	3.25649	4.2201	3.22063	4.24666	3.5965	2.93371	4.00387	2.55081	2.78711	2.7483	4.35752	4.1744	2.3366	4.21814	0.369088	0.952468	1.70972	0.985468	2.59962	0.536802	0.613002	0.448909	0.886821	1.98828	0.872119	1.73798	3.42665	2.20426	1.67419
NRC3_wobSeed10_DR0_C5G_o1	GCATGGAAAGGTCGAGGTGAGTATAGAGAAAGGGAAGCGATTGACAGCGTAGAATGAAGG	3.21418	4.20821	3.47453	4.1471	3.10435	3.14509	4.06869	2.54674	2.81187	2.80658	4.68563	4.53025	1.67251	4.21242	0.547014	0.955828	1.3185	1.47084	3.1618	0.902082	1.04824	0.535604	0.468625	2.47824	0.527406	1.74063	4.02356	2.82537	1.44407
NRC3_wobSeed10_DR0_C5T_o1	GCATTGAAAGGTCGAGGTGAGTATAGAGAAAGGGAAGCGATTGACAGCGTAGAATGAAGG	4.49829	4.25522	3.79782	4.45605	3.64143	3.18044	4.27914	2.69866	2.8726	2.92614	4.70157	4.51083	2.49333	4.24265	0.427162	1.14881	1.83437	1.04349	3.09387	1.18052	0.738047	0.763276	1.13146	2.77102	1.64769	1.27382	3.83945	3.01095	1.71901
NRC3_wobSeed10_DR0_G10A_o1	GCATCGAAAAGTCGAGGTGAGTATAGAGAAAGGGAAGCGATTGACAGCGTAGAATGAAGG	0.344351	0.370533	0.669848	0.304072	0.0312814	1.17256	0.638813	-0.234705	-0.237458	-0.238225	0.325746	0.323037	0.10678	0.476128	-0.216483	-0.0548281	-0.268353	0.20083	0.021208	-0.19771	0.047993	-0.204773	-0.670484	0.703769	-0.337916	1.24755	-0.139214	-0.312282	0.203334
NRC3_wobSeed10_DR0_G10C_o1	GCATCGAAACGTCGAGGTGAGTATAGAGAAAGGGAAGCGATTGACAGCGTAGAATGAAGG	0.30406	0.238049	-0.343204	-0.226426	0.0246959	1.0266	0.508143	-0.126336	-0.324682	-0.525492	-0.00335698	0.26614	-0.636736	0.317392	-0.62604	-0.471315	-0.110408	-0.0730648	-0.0563912	-0.175108	-0.0990554	-1.00201	-0.787462	0.225002	0.713873	0.305767	-0.50252	-0.334954	0.299576
NRC3_wobSeed10_DR0_G10T_o1	GCATCGAAATGTCGAGGTGAGTATAGAGAAAGGGAAGCGATTGACAGCGTAGAATGAAGG	0.315049	0.38134	-0.124321	0.0498063	0.128975	1.24026	0.537994	-0.203544	-0.252545	-0.253088	0.203964	0.197565	-0.703952	0.594735	-0.71571	-0.362566	-0.696114	0.216938	-0.158056	-0.582598	-0.513022	-0.754523	-0.73705	0.414495	0.48944	0.309145	0.0335852	0.363418	0.162222
NRC3_wobSeed10_DR0_G11A_o1	GCATCGAAAGATCGAGGTGAGTATAGAGAAAGGGAAGCGATTGACAGCGTAGAATGAAGG	0.5526	0.227389	0.110922	0.0423923	0.139254	0.954511	0.193529	-0.176096	-0.327213	-0.262254	0.469263	0.293606	-0.143653	0.35762	-0.320622	-0.229548	-0.0593184	0.244591	-0.0948081	-0.151037	-0.104946	-0.0861885	-0.895969	1.27327	0.642884	0.466347	0.362374	0.417835	0.533481
NRC3_wobSeed10_DR0_G11C_o1	GCATCGAAAGCTCGAGGTGAGTATAGAGAAAGGGAAGCGATTGACAGCGTAGAATGAAGG	0.162544	0.0362999	-0.595498	-0.381675	-0.162265	0.962993	0.00914519	-0.369931	-0.459181	-0.792757	-0.0279713	-0.0727253	-1.14244	0.188563	-0.51451	-0.85098	-0.837938	-0.198511	-0.502745	-0.709762	-0.567308	-0.979564	-0.8884	0.45456	0.161506	0.71008	-0.516149	-0.55395	-0.268043
NRC3_wobSeed10_DR0_G11T_o1	GCATCGAAAGTTCGAGGTGAGTATAGAGAAAGGGAAGCGATTGACAGCGTAGAATGAAGG	0.64818	1.69006	1.00143	0.831099	1.00833	1.70295	2.53006	0.980105	1.16156	0.703071	1.76443	1.41162	0.238163	2.19296	-0.203709	-0.224851	-0.0500149	0.158131	1.28317	1.08694	0.157356	-0.473851	1.85332	0.844313	0.641544	0.382617	0.796663	0.477741	0.299701
NRC3_wobSeed10_DR0_G14A_o1	GCATCGAAAGGTCAAGGTGAGTATAGAGAAAGGGAAGCGATTGACAGCGTAGAATGAAGG	8.08018	7.6086	7.08491	8.26818	5.8479	4.29709	6.24474	5.12967	5.31899	5.90052	7.40536	8.12972	4.0912	8.5558	2.78472	3.57998	2.51296	1.80281	5.32349	1.84501	1.18627	3.33525	2.66366	5.42726	1.19938	2.01535	7.76508	7.07418	5.23518
NRC3_wobSeed10_DR0_G14C_o1	GCATCGAAAGGTCCAGGTGAGTATAGAGAAAGGGAAGCGATTGACAGCGTAGAATGAAGG	0.347016	0.800146	0.816328	0.612053	0.303339	0.939839	1.23724	0.112302	0.179919	0.219839	0.594262	0.493571	0.582604	0.946352	0.0551519	0.494423	0.40916	0.904959	0.975921	0.120931	0.251353	0.211966	0.31001	0.947872	0.0590343	0.529769	0.503148	0.511988	0.286666
NRC3_wobSeed10_DR0_G14T_o1	GCATCGAAAGGTCTAGGTGAGTATAGAGAAAGGGAAGCGATTGACAGCGTAGAATGAAGG	0.508531	1.23209	0.835871	0.504084	0.405625	0.83526	1.70948	0.215928	0.435368	0.163238	0.53944	0.531738	0.408345	1.30007	0.254046	0.443382	0.837432	0.33826	1.11704	-0.115043	0.272397	0.688592	0.133019	1.36835	0.731445	0.807236	0.365719	0.331316	0.339538
NRC3_wobSeed10_DR0_G16A_o1	GCATCGAAAGGTCGAAGTGAGTATAGAGAAAGGGAAGCGATTGACAGCGTAGAATGAAGG	2.37555	3.79085	3.53119	3.94184	2.75728	1.81434	3.54526	2.16146	2.70065	2.68588	4.23104	3.82551	1.20596	3.59673	0.220541	0.919148	1.12429	-0.425756	1.86305	0.425018	0.245424	0.214869	1.3962	1.00804	1.10043	1.1023	3.00791	2.56005	1.32508
NRC3_wobSeed10_DR0_G16C_o1	GCATCGAAAGGTCGACGTGAGTATAGAGAAAGGGAAGCGATTGACAGCGTAGAATGAAGG	2.45123	3.93087	3.06755	3.97493	2.93943	1.78651	3.81614	2.20622	2.53122	2.38885	4.05988	3.9438	0.971826	3.90607	-0.0365052	0.422447	-0.0771988	-0.870471	2.0679	0.463597	0.153266	-0.328152	1.34487	1.18497	0.606898	1.19293	2.89541	2.1255	1.04232
NRC3_wobSeed10_DR0_G16T_o1	GCATCGAAAGGTCGATGTGAGTATAGAGAAAGGGAAGCGATTGACAGCGTAGAATGAAGG	1.65962	3.15774	2.81944	3.05559	2.35988	1.371	3.25927	1.76583	1.96941	2.00271	3.34843	2.89704	0.753134	3.01422	-0.177719	0.548672	0.14512	-0.864306	1.40857	0.176736	0.122541	0.226145	1.15921	1.15185	0.629	1.83408	1.775	1.33355	1.01676
NRC3_wobSeed10_DR0_G17A_o1	GCATCGAAAGGTCGAGATGAGTATAGAGAAAGGGAAGCGATTGACAGCGTAGAATGAAGG	2.56195	3.79291	3.19528	3.73749	2.51963	1.92926	3.66042	2.01844	2.39691	2.53617	4.19854	3.813	1.0512	3.53635	0.145585	0.748253	0.436352	-0.433604	1.96529	0.308863	0.116959	-0.27754	0.857184	1.33303	1.20172	1.4748	2.97088	1.99646	0.989078
NRC3_wobSeed10_DR0_G17C_o1	GCATCGAAAGGTCGAGCTGAGTATAGAGAAAGGGAAGCGATTGACAGCGTAGAATGAAGG	2.96271	4.1686	3.68596	4.53383	2.89031	1.95798	3.94158	2.50056	2.534	2.53845	4.35904	4.34582	0.955791	3.96057	-0.418655	0.537631	0.138911	-0.857124	1.8004	0.148305	-0.467254	-0.356804	0.849118	1.21783	0.108372	1.32634	3.02215	1.96083	1.22263
NRC3_wobSeed10_DR0_G17T_o1	GCATCGAAAGGTCGAGTTGAGTATAGAGAAAGGGAAGCGATTGACAGCGTAGAATGAAGG	2.43556	4.11352	3.83802	4.53707	3.28621	2.22838	3.88008	2.74192	3.04026	3.1094	4.32124	4.09924	1.64498	4.3139	0.289885	1.03852	0.834024	-0.169603	2.39349	1.004	0.315793	-0.0280735	1.88894	1.21119	0.195857	0.79221	2.90387	2.06735	0.960783
NRC3_wobSeed10_DR0_G19A_o1	GCATCGAAAGGTCGAGGTAAGTATAGAGAAAGGGAAGCGATTGACAGCGTAGAATGAAGG	2.72271	4.24845	3.46148	3.97758	3.24001	2.57876	4.06081	2.31237	2.36013	2.65656	4.29002	4.60328	1.2405	4.26554	0.360922	0.335926	1.20963	0.233364	2.38543	0.545901	0.464419	0.0665487	0.46747	1.66066	1.30497	1.13552	3.32419	2.24049	1.19823
NRC3_wobSeed10_DR0_G19C_o1	GCATCGAAAGGTCGAGGTCAGTATAGAGAAAGGGAAGCGATTGACAGCGTAGAATGAAGG	4.75942	5.68861	4.61956	5.76574	4.80658	3.8447	5.0951	4.33497	4.4903	4.12346	5.30132	5.45514	3.42344	6.16267	1.15074	1.13659	2.1837	1.92558	4.72595	2.72571	1.6998	0.839746	2.0095	3.10505	1.28895	1.70579	5.11846	4.08284	2.04411
NRC3_wobSeed10_DR0_G19T_o1	GCATCGAAAGGTCGAGGTTAGTATAGAGAAAGGGAAGCGATTGACAGCGTAGAATGAAGG	3.03306	4.4862	3.56831	3.76899	3.80957	2.50988	4.0856	2.65248	2.74715	2.92572	4.48331	4.36755	3.21937	4.52391	0.421951	0.526206	1.39476	0.340685	2.80363	0.513711	0.56852	0.146528	1.18474	1.67824	1.10835	0.82256	3.60115	2.67562	1.65276
NRC3_wobSeed10_DR0_G21A_o1	GCATCGAAAGGTCGAGGTGAATATAGAGAAAGGGAAGCGATTGACAGCGTAGAATGAAGG	3.906	4.51732	3.5034	4.1944	3.3858	2.94936	4.19544	2.59615	2.45013	2.786	4.6549	4.65216	1.7187	4.51462	0.210106	0.889168	1.12742	0.86162	2.87644	0.0535668	0.389627	0.453995	0.921902	2.90348	0.684616	1.30389	3.96986	2.95412	1.51454
NRC3_wobSeed10_DR0_G21C_o1	GCATCGAAAGGTCGAGGTGACTATAGAGAAAGGGAAGCGATTGACAGCGTAGAATGAAGG	3.80187	4.398	3.4708	4.6127	3.52538	2.89692	4.21426	2.56343	2.54644	2.68383	4.72208	4.45233	1.35445	4.53415	0.0803533	0.167444	0.636044	0.60711	2.73368	0.268782	0.184861	0.4383	1.36847	2.85862	0.770842	1.23515	3.74282	3.09354	1.65773
NRC3_wobSeed10_DR0_G21T_o1	GCATCGAAAGGTCGAGGTGATTATAGAGAAAGGGAAGCGATTGACAGCGTAGAATGAAGG	3.24365	4.24274	3.61728	4.57178	3.00405	2.53914	4.20149	2.50839	2.42967	2.63698	4.55762	4.28567	1.84964	4.23126	0.192105	0.409983	0.473441	0.337672	2.71977	0.821165	0.0250529	0.469206	0.927133	2.15971	1.20793	1.08132	3.59139	2.75284	1.30844
NRC3_wobSeed10_DR0_G6A_o1	GCATCAAAAGGTCGAGGTGAGTATAGAGAAAGGGAAGCGATTGACAGCGTAGAATGAAGG	3.36589	4.70206	4.00752	4.62068	3.83291	3.11356	4.53088	2.85698	3.29146	3.24189	4.74803	4.82989	2.27326	4.97846	0.533363	1.31998	1.5686	1.25782	3.27793	1.18362	1.08911	0.945443	1.27551	2.78971	1.53884	1.63258	3.93861	2.81216	1.50563
NRC3_wobSeed10_DR0_G6C_o1	GCATCCAAAGGTCGAGGTGAGTATAGAGAAAGGGAAGCGATTGACAGCGTAGAATGAAGG	4.73899	4.68875	4.07619	4.68739	3.47442	3.0666	4.42719	2.84398	3.05269	3.36035	4.91432	5.09899	1.70815	4.83252	0.241616	0.754776	1.18464	1.07305	3.21398	1.09367	0.536488	0.645955	1.19164	2.86857	1.42172	1.4163	4.86008	3.57138	1.69852
NRC3_wobSeed10_DR0_G6T_o1	GCATCTAAAGGTCGAGGTGAGTATAGAGAAAGGGAAGCGATTGACAGCGTAGAATGAAGG	3.82532	4.54478	4.45492	4.66504	3.31988	3.08687	4.32769	2.69733	3.07722	3.05931	4.60844	4.81561	2.16245	4.68807	0.751356	1.16972	1.18429	1.30942	3.29702	0.631705	1.07399	0.937304	1.33098	2.41407	1.15784	1.37827	4.02382	3.16057	1.72368
NRC3_wobSeed10_DR0_o1	GCATCGAAAGGTCGAGGTGAGTATAGAGAAAGGGAAGCGATTGACAGCGTAGAATGAAGG	3.77805	4.30889	3.57154	4.21432	3.37215	2.8089	4.18368	2.48521	2.68619	2.76861	4.79457	4.29849	1.80377	4.51434	0.071952	0.503729	0.749622	0.62375	2.86203	0.372695	0.361863	0.752025	0.656746	2.3775	0.687608	0.636301	3.65546	2.6209	1.2821
NRC3_wobSeed10_DR0_T12A_o1	GCATCGAAAGGACGAGGTGAGTATAGAGAAAGGGAAGCGATTGACAGCGTAGAATGAAGG	0.588617	0.957988	0.167695	0.587606	0.0400355	1.26557	1.31459	-0.250291	-0.2026	-0.191097	0.0333087	0.311924	0.139381	1.48313	-0.176797	-0.00522473	0.504088	0.738801	0.703239	0.283883	0.285938	0.186486	-0.38644	0.648709	0.657704	0.71344	-0.15175	0.31323	0.508308
NRC3_wobSeed10_DR0_T12C_o1	GCATCGAAAGGCCGAGGTGAGTATAGAGAAAGGGAAGCGATTGACAGCGTAGAATGAAGG	0.31302	0.834829	-0.227057	0.0206304	0.0363582	0.935757	1.52914	-0.34766	-0.469809	-0.337111	-0.0260719	0.294322	0.139877	1.25447	-0.447227	-0.455048	-0.272765	0.0762443	0.668754	-0.433169	0.0632602	-0.777286	-0.862826	0.580816	0.0910941	-0.256843	-0.133423	-0.153602	-0.0137444
NRC3_wobSeed10_DR0_T12G_o1	GCATCGAAAGGGCGAGGTGAGTATAGAGAAAGGGAAGCGATTGACAGCGTAGAATGAAGG	0.611725	1.48375	0.563084	0.706715	0.690027	1.63133	2.09252	0.414749	0.360886	0.462805	1.38065	0.75584	0.792986	1.58225	-0.0357656	0.173353	0.318633	0.413477	1.44863	-0.0290123	0.345501	-0.0167269	-0.127405	0.79332	0.945263	0.763586	0.445011	0.393827	0.457478
NRC3_wobSeed10_DR0_T18A_o1	GCATCGAAAGGTCGAGGAGAGTATAGAGAAAGGGAAGCGATTGACAGCGTAGAATGAAGG	2.56661	4.12856	3.26209	4.17198	2.76176	1.94398	3.89543	2.33321	2.64238	2.46562	4.23967	4.20547	1.52894	3.8592	0.202474	0.669476	0.436113	-0.151164	2.24942	0.103378	0.360295	0.193704	0.538508	1.21626	0.209387	1.53158	2.92081	2.08815	1.37989
NRC3_wobSeed10_DR0_T18C_o1	GCATCGAAAGGTCGAGGCGAGTATAGAGAAAGGGAAGCGATTGACAGCGTAGAATGAAGG	2.70605	3.89669	3.01144	3.70921	2.71207	1.83269	3.86048	2.1078	2.33416	2.23738	4.47472	4.19207	0.979689	3.91394	-0.542241	0.307714	0.202529	-0.511553	1.95332	0.275657	0.0658989	0.108076	0.625084	1.13503	0.207749	0.481279	2.85627	1.51658	0.74936
NRC3_wobSeed10_DR0_T18G_o1	GCATCGAAAGGTCGAGGGGAGTATAGAGAAAGGGAAGCGATTGACAGCGTAGAATGAAGG	2.96823	4.1795	3.49253	4.45697	3.24079	2.04942	3.97429	2.26683	2.6655	2.9213	4.57963	3.93777	1.82945	4.20663	0.308214	1.64193	1.45208	0.272306	2.84463	0.957592	0.897066	0.439853	1.3982	1.71506	1.27148	1.88398	3.16716	2.36398	1.13156
NRC3_wobSeed10_DR0_T22A_o1	GCATCGAAAGGTCGAGGTGAGAATAGAGAAAGGGAAGCGATTGACAGCGTAGAATGAAGG	3.57906	4.29827	3.47748	4.09831	3.51687	2.72823	4.16253	2.36033	2.37062	2.83506	4.79292	4.8585	0.598905	4.70316	0.181133	0.399318	0.510312	0.580307	2.77111	-0.0619205	0.337241	0.541131	0.436525	2.38805	0.929758	1.21794	3.93356	2.64299	1.56381
NRC3_wobSeed10_DR0_T22C_o1	GCATCGAAAGGTCGAGGTGAGCATAGAGAAAGGGAAGCGATTGACAGCGTAGAATGAAGG	3.46356	4.34214	3.42446	4.15965	3.166	2.97768	4.27394	2.19846	2.3624	2.69637	4.6112	4.62906	1.38881	4.60686	-0.0507311	0.362746	0.16926	0.737347	2.98157	0.234302	-0.0822493	0.593214	0.687369	2.74274	0.755974	0.675468	3.79782	2.8424	1.66055
NRC3_wobSeed10_DR0_T22G_o1	GCATCGAAAGGTCGAGGTGAGGATAGAGAAAGGGAAGCGATTGACAGCGTAGAATGAAGG	3.06397	4.35115	3.16041	4.33349	3.1599	3.87326	4.06148	2.45745	2.62545	2.63831	4.43897	4.30944	1.62595	4.28248	0.0820361	0.457481	0.718276	1.63656	3.06841	0.465875	0.644341	0.551099	0.641515	2.40842	0.836127	1.28614	3.83092	2.80822	1.33185
NRC3_wobSeed10_DR0_T24A_o1	GCATCGAAAGGTCGAGGTGAGTAAAGAGAAAGGGAAGCGATTGACAGCGTAGAATGAAGG	3.2659	4.22482	3.2638	4.13527	2.87576	2.63034	3.95473	2.00218	2.24638	2.5896	4.56935	4.07983	1.75083	4.3834	0.0323662	0.663908	0.627168	0.539184	2.3372	0.356548	0.183542	0.197667	0.812849	1.99037	0.692593	1.10622	3.82693	2.49681	1.08891
NRC3_wobSeed10_DR0_T24C_o1	GCATCGAAAGGTCGAGGTGAGTACAGAGAAAGGGAAGCGATTGACAGCGTAGAATGAAGG	3.49616	4.38587	3.51277	4.21851	3.11468	3.0974	4.14309	3.26585	4.24698	2.53419	4.6442	3.88624	1.63981	4.16764	0.276488	0.652884	1.2895	0.817217	2.93356	1.12627	0.251449	0.640016	0.82991	2.65449	0.900311	1.00603	3.96276	2.61166	1.38086
NRC3_wobSeed10_DR0_T24G_o1	GCATCGAAAGGTCGAGGTGAGTAGAGAGAAAGGGAAGCGATTGACAGCGTAGAATGAAGG	3.2871	4.36901	3.46712	4.26821	3.30553	2.62077	4.10564	2.19309	2.26767	2.45613	4.48896	4.4067	1.75544	4.68863	0.0491737	0.461764	1.20634	0.626454	2.81423	0.405469	0.326908	0.415514	0.805653	2.33893	0.42676	1.54544	3.59088	2.35711	1.45029
NRC3_wobSeed10_DR0_T4A_o1	GCAACGAAAGGTCGAGGTGAGTATAGAGAAAGGGAAGCGATTGACAGCGTAGAATGAAGG	3.34222	4.67659	3.70071	4.29622	3.50658	2.95574	4.23052	2.60119	2.85066	2.85782	4.70555	5.03357	1.09984	4.72565	-0.0291517	0.0856957	0.313345	0.451074	2.85564	0.210047	0.27197	0.469709	0.969206	2.33956	0.176905	0.731363	3.81855	2.59107	1.15604
NRC3_wobSeed10_DR0_T4C_o1	GCACCGAAAGGTCGAGGTGAGTATAGAGAAAGGGAAGCGATTGACAGCGTAGAATGAAGG	3.27605	4.27804	3.23024	4.41922	3.00338	2.94419	4.17068	2.30877	2.82174	2.68589	4.7106	4.34992	1.12616	4.43024	-0.000756776	0.235412	0.980499	0.707276	2.80793	0.40207	0.286127	0.770535	0.832448	2.16778	0.807145	0.276093	3.78085	2.50647	1.22465
NRC3_wobSeed10_DR0_T4G_o1	GCAGCGAAAGGTCGAGGTGAGTATAGAGAAAGGGAAGCGATTGACAGCGTAGAATGAAGG	3.80783	4.31965	3.1807	4.31027	3.19061	2.8856	4.03359	2.52196	2.71322	2.69839	4.51383	4.45884	1.74577	4.24202	-0.188568	-0.245762	0.742717	0.747342	2.643	0.466579	0.258701	0.227879	0.946323	2.26381	0.385567	0.0947995	4.31435	3.37344	1.39677
NRC3_wobSeed100_DR4_A14C_o1	GCCCTACTGGGCCCCGAAAGGTCATTGATTCAGTGAGCGATTGACAGCGTAGAATGAAGG	1.13606	4.35003	4.06886	3.17211	5.15365	3.04476	3.59899	4.66449	3.44348	3.97501	3.93294	4.98933	2.59787	3.22754	4.01584	0.0467712	1.30387	1.034	4.21062	1.81128	1.26357	0.503014	-0.456672	2.11095	-0.960971	-1.53139	2.68081	1.58342	0.28985
NRC3_wobSeed100_DR4_A14G_o1	GCCCTACTGGGCCGCGAAAGGTCATTGATTCAGTGAGCGATTGACAGCGTAGAATGAAGG	1.93691	4.48562	4.49491	3.36767	5.27201	3.24786	3.80642	5.13439	3.74239	3.84517	4.34937	5.1876	3.02848	3.87792	3.63077	0.0148529	0.0231898	0.432979	4.47389	2.12448	1.47479	2.81103	0.701427	3.04052	-0.345046	-1.14489	3.6881	2.76399	0.701366
NRC3_wobSeed100_DR4_A14T_o1	GCCCTACTGGGCCTCGAAAGGTCATTGATTCAGTGAGCGATTGACAGCGTAGAATGAAGG	1.44042	4.09427	3.94037	3.04909	4.89912	3.1359	3.66094	4.87967	3.34372	3.74427	4.05278	4.8335	2.05734	3.27245	4.1295	0.18728	0.197993	0.720875	4.35338	1.42605	1.11278	2.56715	0.125296	3.14774	-0.00531712	-1.12665	2.98347	1.9665	0.555949
NRC3_wobSeed100_DR4_A17C_o1	GCCCTACTGGGCCACGCAAGGTCATTGATTCAGTGAGCGATTGACAGCGTAGAATGAAGG	2.9392	3.09447	3.83437	2.91976	3.48162	4.54481	2.80752	4.50762	3.62225	2.38886	3.32452	2.61931	2.01968	2.60656	2.79312	-0.437592	0.546211	2.63995	3.6586	2.93061	1.83943	5.58413	0.395893	5.36173	0.77566	0.0335935	3.26172	2.33884	1.17849
NRC3_wobSeed100_DR4_A17G_o1	GCCCTACTGGGCCACGGAAGGTCATTGATTCAGTGAGCGATTGACAGCGTAGAATGAAGG	3.39869	2.9296	2.96363	1.93605	3.15248	3.67459	3.00502	3.57017	2.83353	2.25292	3.49982	2.57369	1.70299	2.37745	2.27014	-0.193648	0.0822333	0.727296	3.77557	1.20165	0.303181	4.56416	-0.515089	5.50813	-0.823694	-0.608716	3.37331	2.34915	1.0483
NRC3_wobSeed100_DR4_A17T_o1	GCCCTACTGGGCCACGTAAGGTCATTGATTCAGTGAGCGATTGACAGCGTAGAATGAAGG	3.29121	3.33167	5.12186	3.41769	3.25079	4.97577	3.02445	4.38097	3.69271	3.29719	3.46888	3.32507	1.13883	3.0128	3.52298	-0.468136	0.619829	4.45749	3.86603	2.84315	1.4918	5.55899	0.501592	5.43414	-0.732945	0.00703114	3.7571	2.54442	0.808487
NRC3_wobSeed100_DR4_A18C_o1	GCCCTACTGGGCCACGACAGGTCATTGATTCAGTGAGCGATTGACAGCGTAGAATGAAGG	2.81485	1.95169	2.9916	0.777048	2.15107	2.74489	2.00881	1.96971	1.31633	1.48053	2.67525	1.55785	0.945985	1.52058	1.74715	-0.348996	-0.182525	0.323947	2.3137	0.706433	0.00199337	5.23226	-0.43825	5.50957	-0.105781	1.69129	2.84485	1.67514	0.447612
NRC3_wobSeed100_DR4_A18G_o1	GCCCTACTGGGCCACGAGAGGTCATTGATTCAGTGAGCGATTGACAGCGTAGAATGAAGG	4.44665	3.94626	4.47491	3.39989	5.1549	4.00121	3.26863	5.51644	4.44567	3.56642	4.0947	4.15437	3.45664	3.64104	4.55489	0.302317	1.38951	1.33471	3.75345	3.47259	2.52383	6.02571	0.701573	5.58463	-0.977278	-0.253293	4.15712	3.09962	1.6756
NRC3_wobSeed100_DR4_A18T_o1	GCCCTACTGGGCCACGATAGGTCATTGATTCAGTGAGCGATTGACAGCGTAGAATGAAGG	2.43519	2.16728	3.94559	0.910479	2.14212	1.99523	2.06227	1.48531	1.14537	1.73803	2.78555	1.91625	1.33176	2.16588	1.66488	-0.503283	0.152065	-0.0133014	2.93471	0.0412947	0.171556	5.57293	-0.408508	5.44424	-0.512442	0.889718	3.11438	1.86412	0.57661
NRC3_wobSeed100_DR4_A19C_o1	GCCCTACTGGGCCACGAACGGTCATTGATTCAGTGAGCGATTGACAGCGTAGAATGAAGG	1.46668	0.720013	1.37732	0.0231238	0.0688574	0.583764	1.42006	-0.200916	-0.227	-0.0701932	0.857954	-0.098196	0.254281	1.00418	0.690773	-0.837651	-0.32882	-0.504623	1.91102	-0.168583	-0.435066	5.63882	-0.535046	4.87884	-0.690359	-0.399638	1.35777	0.514998	-0.261803
NRC3_wobSeed100_DR4_A19G_o1	GCCCTACTGGGCCACGAAGGGTCATTGATTCAGTGAGCGATTGACAGCGTAGAATGAAGG	3.10513	2.95539	2.96546	2.41703	3.46391	3.00269	2.8211	3.23426	3.09157	2.41344	3.67666	2.85964	1.50783	2.73345	0.540199	-0.798451	0.672757	-0.120954	3.41355	1.52695	0.0111449	4.4176	-0.322946	5.27652	-1.19548	-0.0976506	3.45295	2.58041	1.17237
NRC3_wobSeed100_DR4_A19T_o1	GCCCTACTGGGCCACGAATGGTCATTGATTCAGTGAGCGATTGACAGCGTAGAATGAAGG	1.17519	-0.0593623	-0.465175	-0.46479	-0.385394	-0.230495	0.436422	-0.684113	-0.557956	-0.605592	0.398298	-0.409202	0.23596	0.261918	-0.578906	-1.06826	-0.616085	-0.536809	0.417302	-0.380436	-0.837936	5.34628	-0.447952	5.07476	0.0850351	-0.0715142	1.19134	0.397565	-0.142092
NRC3_wobSeed100_DR4_A24C_o1	GCCCTACTGGGCCACGAAAGGTCCTTGATTCAGTGAGCGATTGACAGCGTAGAATGAAGG	1.23918	0.00977589	-0.156751	-0.18347	0.130564	0.686291	0.686297	-0.149065	-0.61463	-0.372138	1.20872	0.264608	-0.351265	0.301207	-0.497597	-0.947226	-0.654779	-0.288942	0.64683	-0.692039	-0.4923	5.25751	-0.311344	4.88669	-0.678193	-0.745216	1.22507	0.635152	-0.39117
NRC3_wobSeed100_DR4_A24G_o1	GCCCTACTGGGCCACGAAAGGTCGTTGATTCAGTGAGCGATTGACAGCGTAGAATGAAGG	2.52886	1.65332	1.81034	0.933111	2.18842	2.2622	1.84355	2.76561	1.74087	1.49951	2.67319	2.09002	1.15967	1.28936	0.372984	-0.703657	-0.764472	-0.153275	2.27326	0.758817	0.255507	5.8038	-0.0734056	5.18163	-0.743555	-0.546766	2.93065	1.96075	0.0832703
NRC3_wobSeed100_DR4_A24T_o1	GCCCTACTGGGCCACGAAAGGTCTTTGATTCAGTGAGCGATTGACAGCGTAGAATGAAGG	1.83733	0.285106	-0.15304	0.186133	0.283974	1.05559	0.790946	0.108887	-0.139002	-0.225103	1.30888	0.0670338	0.598081	0.260703	-0.487335	-1.08178	-0.303925	-0.140583	1.0292	-0.431922	-0.430299	4.88529	-0.372418	5.29201	-0.310564	0.279181	1.98927	0.768792	-0.0557592
NRC3_wobSeed100_DR4_A28C_o1	GCCCTACTGGGCCACGAAAGGTCATTGCTTCAGTGAGCGATTGACAGCGTAGAATGAAGG	4.48808	4.80535	5.2228	3.92326	5.34536	3.73387	3.93657	5.56009	4.22583	4.45309	4.61865	4.81282	3.2674	4.34936	5.23677	0.134161	1.56142	0.827075	4.74497	2.60763	2.05481	5.37177	0.871287	5.69704	1.05537	1.87516	4.91206	4.16795	2.14633
NRC3_wobSeed100_DR4_A28G_o1	GCCCTACTGGGCCACGAAAGGTCATTGGTTCAGTGAGCGATTGACAGCGTAGAATGAAGG	4.66476	4.88287	5.26168	3.88235	5.74158	3.8025	3.96012	5.47248	4.55422	4.37478	4.79484	5.25097	3.94703	4.56072	5.57049	0.215278	0.693225	1.17771	4.95489	3.07619	3.04435	5.53806	0.546348	5.88126	-0.318777	-0.165279	4.8593	4.48248	2.43036
NRC3_wobSeed100_DR4_A28T_o1	GCCCTACTGGGCCACGAAAGGTCATTGTTTCAGTGAGCGATTGACAGCGTAGAATGAAGG	4.26013	4.55474	5.19037	3.44168	5.41686	3.93632	4.06069	5.45385	4.25349	4.29294	4.60539	5.08942	3.37363	4.30992	5.22119	0.430187	0.917433	0.739026	4.63598	2.74755	2.05705	5.79205	0.971389	6.0545	0.570906	1.13237	4.78758	4.2358	1.73435
NRC3_wobSeed100_DR4_A6C_o1	GCCCTCCTGGGCCACGAAAGGTCATTGATTCAGTGAGCGATTGACAGCGTAGAATGAAGG	1.38853	4.69764	5.09682	3.24784	4.92249	3.84437	3.96964	5.33115	4.03867	4.15109	4.14347	4.89172	1.95934	4.29968	4.52019	-0.0447621	0.515975	0.846341	4.55618	2.03717	0.829357	0.578101	0.0690913	2.20112	-1.59945	-0.811418	2.94232	2.01545	0.283403
NRC3_wobSeed100_DR4_A6G_o1	GCCCTGCTGGGCCACGAAAGGTCATTGATTCAGTGAGCGATTGACAGCGTAGAATGAAGG	1.59152	4.89465	5.48562	3.41414	5.75598	3.87492	4.0454	5.51936	4.07795	4.18658	4.20403	5.38795	5.05175	4.55403	4.48475	0.0525087	2.22982	0.571636	4.56038	2.37221	1.38451	1.9255	0.710852	2.24786	-0.339379	-0.595601	3.22628	2.26847	0.38482
NRC3_wobSeed100_DR4_A6T_o1	GCCCTTCTGGGCCACGAAAGGTCATTGATTCAGTGAGCGATTGACAGCGTAGAATGAAGG	3.74411	4.93955	5.51394	4.22884	5.43748	4.03938	4.21209	5.73892	4.27707	4.55401	4.97235	5.37799	5.35101	4.60834	4.66303	0.62843	2.52728	0.878041	4.62013	2.42341	1.60772	5.63367	0.818629	5.14272	2.08256	1.98586	4.39673	3.94305	1.81632
NRC3_wobSeed100_DR4_C12A_o1	GCCCTACTGGGACACGAAAGGTCATTGATTCAGTGAGCGATTGACAGCGTAGAATGAAGG	4.67569	4.62687	4.82895	3.84298	4.97814	3.76667	4.06081	4.90518	4.06473	4.16691	4.64686	5.11705	2.98663	4.53002	5.12786	0.784553	1.58508	1.35	4.96526	2.66523	2.4684	5.92787	0.718377	5.77641	-0.131456	0.300632	4.72445	4.33528	2.23954
NRC3_wobSeed100_DR4_C12G_o1	GCCCTACTGGGGCACGAAAGGTCATTGATTCAGTGAGCGATTGACAGCGTAGAATGAAGG	6.01179	4.75052	5.1457	4.08668	5.46527	4.03035	4.41069	5.68136	4.61285	4.57315	4.98714	5.10497	3.0868	4.84831	4.81091	0.056118	0.332639	0.631959	4.81419	2.33933	1.15731	5.74824	0.748184	6.87633	0.0107775	0.869026	5.54384	4.75223	2.79007
NRC3_wobSeed100_DR4_C12T_o1	GCCCTACTGGGTCACGAAAGGTCATTGATTCAGTGAGCGATTGACAGCGTAGAATGAAGG	9.12135	6.96291	8.11146	6.45421	7.09717	5.47431	5.52978	7.22435	6.47865	6.66078	6.44457	7.04772	4.4074	6.80693	6.44512	0.809952	2.35287	1.81594	5.90022	2.59172	2.09368	7.12094	1.6939	8.65504	2.21509	1.63767	7.71281	6.94634	5.23388
NRC3_wobSeed100_DR4_C13A_o1	GCCCTACTGGGCAACGAAAGGTCATTGATTCAGTGAGCGATTGACAGCGTAGAATGAAGG	2.09662	4.87768	5.32902	3.60345	5.48983	3.08518	3.95793	5.17871	3.70316	4.20344	4.2033	4.7338	3.80854	3.99779	5.50736	0.197042	2.52081	0.611883	4.43598	2.34658	1.89021	2.24966	0.496043	2.56043	0.101822	-0.412338	3.54047	2.71821	0.973642
NRC3_wobSeed100_DR4_C13G_o1	GCCCTACTGGGCGACGAAAGGTCATTGATTCAGTGAGCGATTGACAGCGTAGAATGAAGG	2.37149	4.13722	3.91956	3.20544	4.46867	3.12588	3.75356	4.5565	3.36347	3.93689	4.30858	4.57143	1.98433	3.30708	4.32491	-0.175173	0.350718	0.123916	4.11176	1.38442	0.841186	1.64184	0.215622	2.57336	-0.515265	-0.822903	3.74372	2.73337	1.35088
NRC3_wobSeed100_DR4_C13T_o1	GCCCTACTGGGCTACGAAAGGTCATTGATTCAGTGAGCGATTGACAGCGTAGAATGAAGG	2.76705	4.53929	6.03817	3.52683	5.4386	3.43813	3.88106	5.0764	3.70608	4.66072	4.27968	5.27236	3.32452	4.53624	6.53627	0.251383	0.708428	0.738228	4.58708	2.02179	1.74457	3.9775	0.401227	3.65375	0.320815	-0.449736	4.35582	3.63671	2.08034
NRC3_wobSeed100_DR4_C15A_o1	GCCCTACTGGGCCAAGAAAGGTCATTGATTCAGTGAGCGATTGACAGCGTAGAATGAAGG	2.63168	3.9862	4.19417	3.30822	5.31342	3.4272	3.89289	5.09839	3.67889	3.80059	4.33168	4.40282	2.98048	3.46314	4.11988	-0.225226	1.75172	0.418763	4.44004	2.2297	1.17633	3.49197	0.261072	3.92504	0.143415	-0.2317	3.16921	2.35053	0.919351
NRC3_wobSeed100_DR4_C15G_o1	GCCCTACTGGGCCAGGAAAGGTCATTGATTCAGTGAGCGATTGACAGCGTAGAATGAAGG	1.94996	4.28275	4.11665	3.42374	4.86801	3.43665	3.70499	4.77776	3.52921	3.73643	4.18052	4.35991	2.35539	3.53873	3.32104	-0.201901	0.0595965	0.626345	4.31665	1.98689	0.785969	2.6474	-0.114234	3.05492	-1.01443	-0.225409	3.03087	2.14647	0.929039
NRC3_wobSeed100_DR4_C15T_o1	GCCCTACTGGGCCATGAAAGGTCATTGATTCAGTGAGCGATTGACAGCGTAGAATGAAGG	2.90179	4.22817	4.73959	3.25469	5.37182	3.58387	3.61707	5.19628	3.81956	3.8602	4.16088	4.52414	3.70621	3.85483	4.73816	0.00491734	1.41449	0.810891	4.39733	2.38642	1.71357	4.4463	0.456315	4.57512	0.328347	0.321714	4.16778	3.24174	1.44153
NRC3_wobSeed100_DR4_C23A_o1	GCCCTACTGGGCCACGAAAGGTAATTGATTCAGTGAGCGATTGACAGCGTAGAATGAAGG	1.63199	0.0783486	-0.227244	-0.127787	-0.102236	1.11299	0.408717	-0.257092	-0.340371	-0.402579	1.10447	-0.00440814	0.00712653	0.352456	-0.337004	-0.776757	0.0551181	-0.00812799	0.321981	-0.23377	-0.335202	5.29193	-0.464263	5.06878	-0.144456	0.765744	1.38422	0.668784	-0.0636991
NRC3_wobSeed100_DR4_C23G_o1	GCCCTACTGGGCCACGAAAGGTGATTGATTCAGTGAGCGATTGACAGCGTAGAATGAAGG	2.08275	0.58866	0.0469111	-0.0481084	0.698246	1.41253	0.929144	0.0243592	-0.280526	-0.19856	1.75421	0.206845	0.352105	0.505314	-0.496385	-0.882814	-0.285132	-0.377324	1.02159	-0.289398	-0.43286	5.14123	-0.662575	5.36539	-0.709064	-0.117009	1.68454	0.957522	0.232075
NRC3_wobSeed100_DR4_C23T_o1	GCCCTACTGGGCCACGAAAGGTTATTGATTCAGTGAGCGATTGACAGCGTAGAATGAAGG	2.37135	1.10278	1.28294	0.470886	1.77896	1.66376	1.39358	1.43252	0.817658	1.10028	2.57934	1.2003	0.506344	1.07553	0.500217	-0.501369	0.179205	0.302159	1.98259	0.2379	0.178851	5.07171	-0.0138639	5.33908	-0.128929	0.351337	2.81471	1.69083	0.563087
NRC3_wobSeed100_DR4_C4A_o1	GCCATACTGGGCCACGAAAGGTCATTGATTCAGTGAGCGATTGACAGCGTAGAATGAAGG	4.45943	4.58986	5.28201	3.98143	5.40849	3.87319	4.16091	5.40411	4.30181	4.4379	4.52457	4.89773	2.88796	4.63117	5.21453	0.816709	0.959357	1.47226	4.70766	2.45187	1.75423	4.74073	0.963164	5.54858	0.862475	1.83306	4.66758	3.83683	1.90447
NRC3_wobSeed100_DR4_C4G_o1	GCCGTACTGGGCCACGAAAGGTCATTGATTCAGTGAGCGATTGACAGCGTAGAATGAAGG	4.86905	4.97396	4.99169	4.13385	5.77811	3.83301	4.16866	5.71126	4.47178	4.4597	4.74505	5.17864	4.05031	4.48192	5.16245	0.335612	1.22185	1.08759	4.57808	2.78489	2.11066	5.64303	0.970229	5.81626	0.503067	1.53752	4.92981	4.16214	2.22482
NRC3_wobSeed100_DR4_C4T_o1	GCCTTACTGGGCCACGAAAGGTCATTGATTCAGTGAGCGATTGACAGCGTAGAATGAAGG	6.98723	5.13516	6.24009	5.51203	5.97565	4.12138	4.37755	5.8765	4.63555	5.13399	5.65944	5.84058	3.04005	4.77134	4.46541	0.826906	0.212161	1.14567	4.84899	1.77946	2.14311	7.15279	1.18762	7.25723	0.409537	1.25225	6.33314	5.70445	4.13613
NRC3_wobSeed100_DR4_C7A_o1	GCCCTAATGGGCCACGAAAGGTCATTGATTCAGTGAGCGATTGACAGCGTAGAATGAAGG	3.04785	4.77859	5.43783	3.91072	5.08212	3.94601	4.16082	5.44209	4.32746	4.49703	4.42091	4.83521	2.3839	4.65103	4.81945	0.555571	0.944771	0.853122	4.8511	2.52078	1.32101	3.94973	1.16974	4.10443	0.297073	0.486757	4.10277	3.40149	1.80007
NRC3_wobSeed100_DR4_C7G_o1	GCCCTAGTGGGCCACGAAAGGTCATTGATTCAGTGAGCGATTGACAGCGTAGAATGAAGG	4.51301	4.71342	5.3392	3.58824	5.05791	3.82007	3.93417	5.34807	4.05266	4.2985	4.69657	5.09055	2.95125	4.6387	4.51196	0.259608	0.965704	0.452922	4.67585	1.99484	1.16586	5.44746	0.0516088	5.59051	-0.292536	0.163663	4.88215	4.14623	2.04374
NRC3_wobSeed100_DR4_C7T_o1	GCCCTATTGGGCCACGAAAGGTCATTGATTCAGTGAGCGATTGACAGCGTAGAATGAAGG	2.92267	4.94805	5.42684	3.93718	5.92651	4.07536	4.13378	5.81724	4.16374	4.13887	4.59941	5.2877	5.52458	4.65706	5.04154	0.248476	2.11456	0.834142	4.40303	2.2646	1.47337	4.26432	0.751338	4.09364	-0.270771	0.171898	4.30517	3.67285	1.71348
NRC3_wobSeed100_DR4_G10A_o1	GCCCTACTGAGCCACGAAAGGTCATTGATTCAGTGAGCGATTGACAGCGTAGAATGAAGG	1.27371	4.55561	5.04568	3.6757	5.68958	3.40662	3.94839	5.32815	3.97311	4.21588	4.21365	5.47376	3.89703	4.22165	5.30709	1.08899	3.36772	1.2301	4.58948	2.90098	2.60591	0.983057	1.02668	1.29072	0.271322	-0.156126	2.77081	1.92558	0.972629
NRC3_wobSeed100_DR4_G10C_o1	GCCCTACTGCGCCACGAAAGGTCATTGATTCAGTGAGCGATTGACAGCGTAGAATGAAGG	1.08344	4.61733	5.04834	3.858	5.87783	3.35762	3.85992	5.40965	4.07549	4.53765	4.35411	5.58072	4.59797	3.99713	5.639	1.99841	2.26678	1.46769	4.75409	2.91399	2.88035	0.564192	1.51003	1.64946	0.0242436	1.03048	3.20772	1.98352	0.979484
NRC3_wobSeed100_DR4_G10T_o1	GCCCTACTGTGCCACGAAAGGTCATTGATTCAGTGAGCGATTGACAGCGTAGAATGAAGG	3.72089	4.41283	5.42787	3.97954	5.04684	3.46234	3.96339	5.3198	4.37855	4.72588	4.6152	4.76148	3.6164	3.73221	5.469	1.31034	1.63432	1.66636	4.67355	2.3421	1.94438	5.17775	1.42912	4.39488	0.678276	0.905932	4.36022	3.59304	1.99683
NRC3_wobSeed100_DR4_G11A_o1	GCCCTACTGGACCACGAAAGGTCATTGATTCAGTGAGCGATTGACAGCGTAGAATGAAGG	2.83581	4.44112	4.99623	3.93126	5.61075	3.35909	4.02489	5.28043	4.16957	4.47172	4.50483	5.45937	3.78123	3.94487	5.74445	1.54365	2.8356	1.60406	4.50283	2.68084	2.08804	3.38577	1.31359	3.26059	0.507009	0.692209	3.67292	2.89545	1.46775
NRC3_wobSeed100_DR4_G11C_o1	GCCCTACTGGCCCACGAAAGGTCATTGATTCAGTGAGCGATTGACAGCGTAGAATGAAGG	0.749206	4.31773	4.35022	3.57885	5.63554	3.02255	3.93702	5.19716	3.73638	4.3857	4.20084	4.79324	2.99997	3.94725	5.66054	0.683587	2.78723	1.15835	4.46574	2.69211	1.91496	-0.126434	0.692843	0.860915	-1.13838	-0.81368	2.36123	1.46684	0.592884
NRC3_wobSeed100_DR4_G11T_o1	GCCCTACTGGTCCACGAAAGGTCATTGATTCAGTGAGCGATTGACAGCGTAGAATGAAGG	1.30445	4.79028	4.85757	3.89999	5.85503	3.51544	3.9548	5.52775	4.23657	4.6048	4.37701	5.4933	4.11213	4.42606	5.19263	1.20743	2.86236	1.59512	4.62152	3.62405	3.24156	0.841598	1.26194	1.87489	-0.0076278	0.735622	3.07307	2.22335	0.699364
NRC3_wobSeed100_DR4_G16A_o1	GCCCTACTGGGCCACAAAAGGTCATTGATTCAGTGAGCGATTGACAGCGTAGAATGAAGG	4.34794	4.47122	5.8257	3.28027	4.90264	3.73364	3.95063	5.01984	3.97693	4.37347	4.78499	4.7567	2.80394	3.91087	5.24524	0.347329	0.617924	0.920865	4.57671	1.91971	1.16234	5.38058	0.361937	5.40859	0.121029	0.516278	4.4089	3.73778	1.87792
NRC3_wobSeed100_DR4_G16C_o1	GCCCTACTGGGCCACCAAAGGTCATTGATTCAGTGAGCGATTGACAGCGTAGAATGAAGG	4.99645	4.61127	5.72554	3.71887	6.23012	3.67368	4.00355	5.69016	4.12829	4.9541	4.69043	5.36362	4.38147	4.52077	6.4671	0.575401	2.56019	0.762666	4.49448	2.65536	2.75036	5.3589	0.429547	5.73518	0.0425271	1.31349	5.43567	4.94054	2.80603
NRC3_wobSeed100_DR4_G16T_o1	GCCCTACTGGGCCACTAAAGGTCATTGATTCAGTGAGCGATTGACAGCGTAGAATGAAGG	4.05591	4.47562	7.02606	3.2711	5.18066	3.61242	3.88779	5.11621	4.05292	5.49451	4.62345	4.87155	3.43492	4.50355	8.28813	1.26663	1.25613	0.904754	4.55441	2.62002	1.79103	5.48499	0.756882	5.36714	0.22481	0.801091	4.8917	4.14752	2.25885
NRC3_wobSeed100_DR4_G20A_o1	GCCCTACTGGGCCACGAAAAGTCATTGATTCAGTGAGCGATTGACAGCGTAGAATGAAGG	1.62864	0.1539	-0.082333	-0.198347	-0.210669	-0.0480625	0.62886	-0.418789	-0.412739	-0.374939	0.979612	-0.0607306	0.0391759	0.30096	-0.286159	-0.771543	-0.345924	-0.645064	0.475614	-0.412485	-0.57853	5.95029	-0.296129	5.50635	-0.416538	-0.0210589	1.67231	0.689319	0.152533
NRC3_wobSeed100_DR4_G20C_o1	GCCCTACTGGGCCACGAAACGTCATTGATTCAGTGAGCGATTGACAGCGTAGAATGAAGG	1.58777	-0.321388	-0.674815	-0.574352	-0.908123	-0.287523	0.0906202	-0.902624	-0.697379	-0.895908	0.486022	-0.385152	-0.287743	0.104627	-0.58243	-0.886131	-0.36305	-0.682113	-0.373013	-1.00902	-0.8047	5.46444	-0.404073	4.93569	0.627992	0.954364	1.19014	0.156655	-0.213652
NRC3_wobSeed100_DR4_G20T_o1	GCCCTACTGGGCCACGAAATGTCATTGATTCAGTGAGCGATTGACAGCGTAGAATGAAGG	1.57916	0.200009	-0.0585181	-0.161388	0.042575	0.210526	0.569649	-0.30784	-0.451705	-0.341005	0.653014	-0.0138099	0.759274	0.47949	-0.339525	-0.393379	-0.591392	-0.319211	0.606814	-0.539536	-0.533268	6.24425	-0.373645	5.33773	-0.52671	0.216167	1.24188	0.475008	-0.144293
NRC3_wobSeed100_DR4_G21A_o1	GCCCTACTGGGCCACGAAAGATCATTGATTCAGTGAGCGATTGACAGCGTAGAATGAAGG	1.6743	-0.153647	-0.132156	-0.332781	-0.0696634	-0.0964639	0.210918	-0.420513	-0.306377	-0.436926	0.945992	0.0459135	0.21471	0.282722	-0.274853	-0.666437	-0.401	-0.392598	-0.335364	-0.520092	-0.111438	5.68808	-0.36119	5.24561	-0.411492	0.632088	1.31228	0.518736	0.112381
NRC3_wobSeed100_DR4_G21C_o1	GCCCTACTGGGCCACGAAAGCTCATTGATTCAGTGAGCGATTGACAGCGTAGAATGAAGG	1.07887	-0.285851	-0.412512	-0.608322	-0.777783	-0.523256	-0.0436433	-0.923354	-0.828182	-0.999956	-0.132243	-0.600228	-0.476792	0.00414642	-0.682661	-0.950375	-0.37458	-0.958008	-0.537695	-0.935313	-0.797653	5.87103	-0.605148	5.07859	0.265778	0.172235	1.14846	0.161671	-0.144947
NRC3_wobSeed100_DR4_G21T_o1	GCCCTACTGGGCCACGAAAGTTCATTGATTCAGTGAGCGATTGACAGCGTAGAATGAAGG	2.46908	2.04156	3.67094	0.9118	2.0334	1.74385	2.7164	4.96532	3.51309	1.81906	2.69015	1.46025	1.35063	2.29019	4.61564	-0.000732551	-0.507094	-0.104371	3.23465	4.00828	6.20613	6.15565	1.33793	5.56328	0.518163	0.406918	2.76927	1.85623	0.29703
NRC3_wobSeed100_DR4_G27A_o1	GCCCTACTGGGCCACGAAAGGTCATTAATTCAGTGAGCGATTGACAGCGTAGAATGAAGG	4.47476	4.32581	4.95184	3.16207	5.32339	3.67218	3.79212	5.11955	3.73723	4.24448	4.48461	4.51885	3.45795	3.75053	4.76231	0.35843	1.10234	1.04257	4.38583	2.24679	1.70704	5.58469	0.737015	5.86703	0.265778	1.6989	4.57031	3.83261	1.98534
NRC3_wobSeed100_DR4_G27C_o1	GCCCTACTGGGCCACGAAAGGTCATTCATTCAGTGAGCGATTGACAGCGTAGAATGAAGG	4.80201	4.76655	5.42886	3.8948	5.5019	3.79807	4.15449	5.69801	4.43284	4.46731	4.72765	5.16564	3.20774	4.32616	6.05333	0.659465	1.45114	0.995484	4.76867	2.83345	2.12316	5.95221	0.665148	5.87147	0.0476919	1.3984	5.02418	4.41557	1.87705
NRC3_wobSeed100_DR4_G27T_o1	GCCCTACTGGGCCACGAAAGGTCATTTATTCAGTGAGCGATTGACAGCGTAGAATGAAGG	4.58298	4.41249	5.32024	3.84869	4.64465	3.4976	3.78318	5.0689	4.26845	4.59914	4.4714	4.95753	2.67814	4.19965	6.03515	1.30602	1.05376	0.943906	4.32207	2.7562	2.29314	5.4959	0.751306	5.64018	-0.0826567	-0.200314	4.65597	4.01822	1.87123
NRC3_wobSeed100_DR4_G9A_o1	GCCCTACTAGGCCACGAAAGGTCATTGATTCAGTGAGCGATTGACAGCGTAGAATGAAGG	5.76574	4.9027	5.65868	4.01715	5.45379	3.84632	4.06371	5.43881	4.41499	4.31972	4.83795	5.49938	3.43487	4.90687	5.50453	0.558209	2.78614	1.29082	4.71315	2.66413	1.95699	6.91	1.22284	6.27826	0.0552974	0.693108	5.29667	4.42779	2.34653
NRC3_wobSeed100_DR4_G9C_o1	GCCCTACTCGGCCACGAAAGGTCATTGATTCAGTGAGCGATTGACAGCGTAGAATGAAGG	1.93279	4.79725	5.14585	3.82383	5.42592	3.53427	4.03219	5.12033	4.0958	4.2767	4.35737	5.02243	3.6611	4.77558	5.64201	0.938342	1.60606	1.03262	4.78766	2.61509	1.82866	2.5696	0.990192	2.2799	-0.202842	-0.0183109	3.43119	2.23739	1.33134
NRC3_wobSeed100_DR4_G9T_o1	GCCCTACTTGGCCACGAAAGGTCATTGATTCAGTGAGCGATTGACAGCGTAGAATGAAGG	1.84178	4.77138	5.32034	4.07434	5.51057	3.4369	4.09057	5.29696	4.13637	4.61224	4.46179	5.16346	3.89825	4.40739	5.29082	1.1621	2.47819	1.30067	4.61016	2.77904	1.96722	1.97237	1.36459	2.13547	0.6266	0.245813	3.30666	2.50063	1.01364
NRC3_wobSeed100_DR4_o1	GCCCTACTGGGCCACGAAAGGTCATTGATTCAGTGAGCGATTGACAGCGTAGAATGAAGG	4.56747	4.72552	5.33942	3.57778	5.90275	3.67116	3.99768	5.44984	4.21223	4.14979	4.58001	5.18255	4.26095	4.3686	4.8977	0.552343	1.69877	0.798053	4.53321	2.59171	2.0598	5.9896	0.609908	5.94694	-0.338714	0.883349	5.08132	4.40058	2.53041
NRC3_wobSeed100_DR4_T22A_o1	GCCCTACTGGGCCACGAAAGGACATTGATTCAGTGAGCGATTGACAGCGTAGAATGAAGG	1.63293	0.593426	0.0311608	0.275847	0.342222	1.93883	1.11223	-0.0240089	-0.289048	-0.441307	0.737876	-0.0708399	0.467113	1.01095	0.0181108	-0.670471	0.449629	0.0690256	1.20219	-0.0244452	-0.133647	4.98092	-0.0533595	5.21226	-0.29891	0.300368	1.21591	0.605648	-0.123673
NRC3_wobSeed100_DR4_T22C_o1	GCCCTACTGGGCCACGAAAGGCCATTGATTCAGTGAGCGATTGACAGCGTAGAATGAAGG	1.33629	0.331902	-0.0529337	-0.0774806	0.180237	1.14854	1.17975	0.148665	-0.14696	-0.370087	0.94755	-0.0677007	0.0674633	0.724921	-0.396037	-0.835144	-0.711686	-0.457312	1.35602	-0.271392	-0.378109	5.23088	-0.291977	5.00763	-0.188706	-0.487239	1.21406	0.588758	-0.198776
NRC3_wobSeed100_DR4_T22G_o1	GCCCTACTGGGCCACGAAAGGGCATTGATTCAGTGAGCGATTGACAGCGTAGAATGAAGG	1.78389	0.853554	0.62102	-0.208378	0.47139	1.06998	1.68844	0.615759	0.110584	0.147768	1.69998	0.314432	-0.0603741	1.11713	-0.166036	-1.21357	-0.239786	-0.644668	1.73577	-0.334411	-0.538998	5.38305	-0.585798	5.14041	0.299194	0.311205	1.95227	0.805587	0.197234
NRC3_wobSeed100_DR4_T25A_o1	GCCCTACTGGGCCACGAAAGGTCAATGATTCAGTGAGCGATTGACAGCGTAGAATGAAGG	4.52067	4.93578	4.60858	3.22238	4.68021	3.65684	4.09351	4.54317	3.40244	3.94506	4.4372	4.80759	2.44749	4.63976	2.92855	-0.0572012	0.747445	0.660133	4.81063	0.882621	0.206408	5.81436	0.16522	6.07124	-0.780726	0.294568	4.59586	3.59262	1.65507
NRC3_wobSeed100_DR4_T25C_o1	GCCCTACTGGGCCACGAAAGGTCACTGATTCAGTGAGCGATTGACAGCGTAGAATGAAGG	5.1255	4.69983	4.41215	2.97159	4.94346	3.83941	4.06795	4.62755	3.76517	3.7506	4.31511	4.92855	1.93068	4.98068	2.54109	-0.0262536	0.446524	1.02617	4.67215	0.962211	0.0855672	5.42258	-0.0819398	6.0759	0.166077	0.0808257	4.98104	4.01791	2.19879
NRC3_wobSeed100_DR4_T25G_o1	GCCCTACTGGGCCACGAAAGGTCAGTGATTCAGTGAGCGATTGACAGCGTAGAATGAAGG	3.76648	3.68962	3.1233	1.70212	3.8169	3.1035	3.81001	3.41661	1.71827	2.23831	3.52683	3.09798	3.12505	4.0423	1.40849	-0.661258	1.3087	0.0818162	3.86552	0.0754668	0.0598063	4.85696	-0.37008	5.84059	0.779586	1.68569	3.87183	2.79213	1.02793
NRC3_wobSeed100_DR4_T26A_o1	GCCCTACTGGGCCACGAAAGGTCATAGATTCAGTGAGCGATTGACAGCGTAGAATGAAGG	4.67954	4.72698	5.02015	3.74394	5.38803	3.84282	4.02601	4.97254	3.89157	4.20232	4.78082	4.95275	3.16024	4.52991	4.02482	0.194413	0.470923	0.900919	4.58412	1.30706	0.915123	5.75299	-0.0363054	6.04322	1.08044	0.35038	4.97986	4.19552	2.28376
NRC3_wobSeed100_DR4_T26C_o1	GCCCTACTGGGCCACGAAAGGTCATCGATTCAGTGAGCGATTGACAGCGTAGAATGAAGG	5.36195	5.15054	5.23606	3.73803	6.07641	3.99526	4.17448	5.62323	4.23864	4.27888	5.08537	5.62271	4.31246	4.75288	4.5389	0.188433	0.927297	1.07555	4.88048	1.55624	0.615807	5.97521	0.398472	5.97004	0.605436	-0.470441	5.19742	4.73403	2.42002
NRC3_wobSeed100_DR4_T26G_o1	GCCCTACTGGGCCACGAAAGGTCATGGATTCAGTGAGCGATTGACAGCGTAGAATGAAGG	4.96895	5.27984	5.06449	3.62212	5.47705	3.96637	4.26619	5.14748	4.10441	4.07141	4.97483	6.03152	3.02665	4.71327	3.78856	0.208902	1.80671	1.16915	4.9397	1.34707	0.707318	5.89517	-0.030457	6.02628	-0.148368	-0.102685	5.27063	4.77168	2.28273
NRC3_wobSeed100_DR4_T29A_o1	GCCCTACTGGGCCACGAAAGGTCATTGAATCAGTGAGCGATTGACAGCGTAGAATGAAGG	4.56375	4.7848	5.09608	3.68504	5.06686	3.63624	4.02883	5.08837	4.14216	4.26399	4.67973	5.26416	2.53105	4.9214	4.09262	0.492031	0.673565	0.999018	4.70683	1.89898	1.26261	5.88477	0.48478	5.52478	-0.420855	0.0728409	5.10425	4.02759	2.27566
NRC3_wobSeed100_DR4_T29C_o1	GCCCTACTGGGCCACGAAAGGTCATTGACTCAGTGAGCGATTGACAGCGTAGAATGAAGG	4.92768	4.90172	5.29328	4.14136	5.49265	3.76946	4.0274	5.15329	4.11588	4.65266	5.0026	4.91596	2.13438	4.53358	4.49903	0.405885	0.622154	0.711418	4.79733	2.15043	1.918	5.68868	0.581202	5.80219	-0.677083	0.0682827	4.87357	4.1514	2.71036
NRC3_wobSeed100_DR4_T29G_o1	GCCCTACTGGGCCACGAAAGGTCATTGAGTCAGTGAGCGATTGACAGCGTAGAATGAAGG	5.05817	4.82286	5.31526	3.83008	5.72119	3.7943	4.03584	5.49381	4.66827	4.39748	4.87472	5.22637	3.7598	4.58132	5.24997	0.56065	1.5105	0.85656	4.61685	1.6872	1.92549	5.9638	0.536113	6.11981	-0.299608	0.240532	5.06025	4.22028	2.54812
NRC3_wobSeed100_DR4_T5A_o1	GCCCAACTGGGCCACGAAAGGTCATTGATTCAGTGAGCGATTGACAGCGTAGAATGAAGG	4.69683	4.70231	5.0903	3.69478	5.31	3.68902	4.0171	5.23161	4.26345	4.40662	4.74732	5.1278	3.55712	4.65204	4.15397	0.134161	1.12133	0.917175	4.65265	2.31585	1.30973	5.74316	0.780912	5.79083	-0.317981	-0.113715	4.74465	3.61764	1.69817
NRC3_wobSeed100_DR4_T5C_o1	GCCCCACTGGGCCACGAAAGGTCATTGATTCAGTGAGCGATTGACAGCGTAGAATGAAGG	4.9178	4.6988	5.11036	3.77853	5.50808	4.11149	4.10335	5.56547	4.17724	4.22335	4.8039	4.87233	3.00215	4.32531	5.17244	0.368974	1.30518	1.09341	4.59877	2.40308	1.47669	4.55258	-0.144753	6.02382	0.623463	1.72964	4.98711	3.53352	1.85365
NRC3_wobSeed100_DR4_T5G_o1	GCCCGACTGGGCCACGAAAGGTCATTGATTCAGTGAGCGATTGACAGCGTAGAATGAAGG	3.40591	4.59114	4.98907	3.3327	4.88822	3.86685	3.79406	5.17157	4.05094	4.13173	4.31411	4.99016	2.39249	4.3504	3.80427	-0.0772661	0.26504	0.668179	4.82584	1.78362	0.940962	4.66019	0.757867	4.28297	-1.23072	-0.928231	4.05587	3.1552	1.5234
NRC3_wobSeed100_DR4_T8A_o1	GCCCTACAGGGCCACGAAAGGTCATTGATTCAGTGAGCGATTGACAGCGTAGAATGAAGG	1.86162	5.13359	5.83466	4.08596	5.06699	4.25329	4.32491	5.61313	4.61208	4.53622	4.5104	5.26639	2.62618	5.02858	4.73706	0.291813	1.06612	0.82918	5.00899	2.20038	1.86194	0.815707	0.832792	1.86535	-0.410009	-0.215985	3.14994	2.22016	0.824718
NRC3_wobSeed100_DR4_T8C_o1	GCCCTACCGGGCCACGAAAGGTCATTGATTCAGTGAGCGATTGACAGCGTAGAATGAAGG	1.95599	4.67162	5.17127	3.59365	5.35988	4.1914	4.06919	5.43644	4.09724	4.36244	4.25992	4.98309	2.6006	4.47417	5.0373	0.399369	0.143959	1.46274	4.84476	2.2212	2.13082	0.93758	0.0824371	2.27845	-1.19789	-0.375793	2.97944	1.92409	0.636374
NRC3_wobSeed100_DR4_T8G_o1	GCCCTACGGGGCCACGAAAGGTCATTGATTCAGTGAGCGATTGACAGCGTAGAATGAAGG	2.82455	5.49057	6.66902	4.7118	5.8829	4.63928	4.55403	6.20215	5.53136	5.0189	4.69229	5.74418	3.09491	5.29692	4.25854	0.262022	0.350718	0.878041	5.15839	2.64168	2.53873	1.57458	0.661518	2.9279	-1.46546	-0.766037	3.87977	2.46155	1.18488
NRC3_wobSeed101_DR4_A14C_o1	GCCCTTACGGGTCCCTCCAGGTTATAGCATCGGAGTGCGATTGACAGCGTAGAATGAAGG	-0.172405	0.0762309	-0.147609	0.323506	0.180804	3.04639	0.0940935	0.139158	0.0642377	-0.458805	-0.0853025	0.19959	0.547301	0.0140887	-0.112192	-0.475107	-0.486945	0.100062	0.0844638	0.267404	-0.00640637	-1.13936	-1.21842	-0.601207	-1.29499	-1.12229	-0.600321	-0.696607	-0.678941
NRC3_wobSeed101_DR4_A14G_o1	GCCCTTACGGGTCGCTCCAGGTTATAGCATCGGAGTGCGATTGACAGCGTAGAATGAAGG	0.135897	0.907012	2.13165	1.37884	1.0152	4.18381	1.21757	1.92834	1.09856	0.570212	1.24182	1.13977	0.494958	1.08456	-0.171649	-0.523996	-0.312567	0.108812	1.06968	0.176962	-0.170983	0.144884	0.0193987	0.244027	-0.791489	-1.17959	0.21083	-0.391073	-0.550571
NRC3_wobSeed101_DR4_A14T_o1	GCCCTTACGGGTCTCTCCAGGTTATAGCATCGGAGTGCGATTGACAGCGTAGAATGAAGG	-0.0814568	0.139146	2.6297	0.0575537	0.922725	3.09299	0.150481	0.293742	0.11709	0.0193112	0.0741779	0.0573386	0.353989	0.230504	0.136338	-0.525716	0.0232659	0.346163	0.324202	0.105081	-0.138411	0.164935	-0.347333	0.160683	-0.959782	-0.412113	-0.224677	-0.470487	-0.385241
NRC3_wobSeed101_DR4_A19C_o1	GCCCTTACGGGTCACTCCCGGTTATAGCATCGGAGTGCGATTGACAGCGTAGAATGAAGG	2.63124	4.41909	7.33314	4.77606	3.34307	3.71173	3.65439	3.32202	3.02648	4.66005	4.22749	4.32515	2.10657	4.31018	2.00106	0.278714	1.06094	0.27159	2.9365	1.14281	0.359926	2.29185	1.43253	3.20394	0.417881	-0.350616	3.52126	2.32866	0.521966
NRC3_wobSeed101_DR4_A19G_o1	GCCCTTACGGGTCACTCCGGGTTATAGCATCGGAGTGCGATTGACAGCGTAGAATGAAGG	3.58213	4.46112	6.7925	5.37614	3.88126	4.88929	3.36904	4.59572	4.17887	4.31227	4.6185	4.729	1.92075	4.1191	0.44839	0.16866	0.188143	-0.126361	2.96202	1.25091	-0.198759	1.96069	1.30397	3.05734	-0.00571112	0.270135	4.18189	3.26382	1.34334
NRC3_wobSeed101_DR4_A19T_o1	GCCCTTACGGGTCACTCCTGGTTATAGCATCGGAGTGCGATTGACAGCGTAGAATGAAGG	2.76349	4.04657	5.52367	4.23507	3.18482	2.86483	3.5546	2.67344	2.79119	3.0054	4.19594	3.90289	1.76879	4.00253	-0.0361836	0.134161	0.288249	-0.0277847	2.88535	1.18985	0.0260807	2.57562	1.2642	3.35449	-0.730988	0.273093	3.53512	2.24582	0.98693
NRC3_wobSeed101_DR4_A24C_o1	GCCCTTACGGGTCACTCCAGGTTCTAGCATCGGAGTGCGATTGACAGCGTAGAATGAAGG	2.96022	4.14056	4.87172	4.80132	3.39201	4.32178	3.6272	3.13232	3.58874	2.69969	4.28319	4.181	1.36992	4.07434	0.140757	-0.137081	0.549658	0.0824637	2.64364	1.06753	-0.323101	2.91856	1.39797	3.24273	-0.342554	0.0573871	3.48727	2.15234	0.999449
NRC3_wobSeed101_DR4_A24G_o1	GCCCTTACGGGTCACTCCAGGTTGTAGCATCGGAGTGCGATTGACAGCGTAGAATGAAGG	2.92487	4.14428	6.31991	4.49962	3.83719	4.5641	3.64517	3.85471	3.61847	3.71701	4.42234	4.10627	1.62221	3.94434	0.477306	0.0911365	0.552717	0.073999	2.83616	1.05247	-0.0202482	2.42018	1.67322	3.10705	0.469085	0.373785	3.53676	2.50487	0.720475
NRC3_wobSeed101_DR4_A24T_o1	GCCCTTACGGGTCACTCCAGGTTTTAGCATCGGAGTGCGATTGACAGCGTAGAATGAAGG	3.05683	4.49473	5.09589	4.87048	4.13555	4.31347	3.68106	3.60665	3.47198	2.84649	4.68802	4.23451	3.03065	4.01585	0.101773	-0.171847	0.643401	0.0902446	2.76671	1.74478	0.181344	2.80845	1.79317	3.27696	0.80237	2.94575	3.81333	2.5454	0.529588
NRC3_wobSeed101_DR4_A26C_o1	GCCCTTACGGGTCACTCCAGGTTATCGCATCGGAGTGCGATTGACAGCGTAGAATGAAGG	3.02486	4.43759	7.44239	4.86264	3.00724	5.12606	3.54615	4.65189	4.19865	5.17	4.26234	4.35639	1.35019	4.23373	2.04539	0.291548	0.207766	0.86294	3.253	1.56772	0.118355	2.41226	1.07384	3.8254	-0.117078	-0.0166581	3.7596	2.37884	0.87391
NRC3_wobSeed101_DR4_A26G_o1	GCCCTTACGGGTCACTCCAGGTTATGGCATCGGAGTGCGATTGACAGCGTAGAATGAAGG	3.1474	4.46241	7.21314	4.99224	3.46494	5.15743	3.77564	4.55044	4.07575	4.4	4.23766	4.22272	1.71001	4.54214	1.54164	-0.037499	0.43731	0.627217	3.06983	1.6163	0.182224	2.5957	1.39761	3.75848	-0.505371	-0.451172	3.76113	2.67134	0.906527
NRC3_wobSeed101_DR4_A26T_o1	GCCCTTACGGGTCACTCCAGGTTATTGCATCGGAGTGCGATTGACAGCGTAGAATGAAGG	3.24849	4.16869	7.61605	5.00369	4.01731	4.93965	3.56405	5.46265	4.46358	5.47936	4.31657	3.97492	2.89684	3.98413	2.75234	0.610036	1.22934	0.878041	2.99569	1.94651	0.299749	2.64107	1.40194	3.54377	1.01417	0.676534	3.53656	2.44192	1.07848
NRC3_wobSeed101_DR4_A29C_o1	GCCCTTACGGGTCACTCCAGGTTATAGCCTCGGAGTGCGATTGACAGCGTAGAATGAAGG	3.61039	4.2964	7.56619	4.86709	3.4281	5.1389	3.63723	4.65667	4.09472	5.01267	4.55801	4.01608	1.18352	4.02454	1.86684	0.104979	0.550168	0.466659	3.10058	1.13251	0.042325	2.45085	1.01071	3.80259	-0.525649	-1.38804	3.82886	2.46419	1.17023
NRC3_wobSeed101_DR4_A29G_o1	GCCCTTACGGGTCACTCCAGGTTATAGCGTCGGAGTGCGATTGACAGCGTAGAATGAAGG	3.13357	4.5479	7.74572	5.25877	4.17922	5.06253	3.73738	5.10019	4.14257	5.51949	4.65222	4.06462	2.29073	4.23187	1.88761	0.0674347	0.580785	0.46937	2.84721	1.49983	0.516249	2.48846	1.40986	3.78688	-0.822016	0.789762	3.94275	2.70058	1.17417
NRC3_wobSeed101_DR4_A29T_o1	GCCCTTACGGGTCACTCCAGGTTATAGCTTCGGAGTGCGATTGACAGCGTAGAATGAAGG	3.22188	4.35871	7.42734	5.45906	3.52329	4.91996	3.72382	4.97785	3.94791	4.63608	4.04973	4.42336	2.22795	4.47276	1.69667	0.284472	1.3413	0.616271	3.12952	1.60596	0.445542	3.23143	1.65218	3.5551	0.162914	0.585172	3.66407	2.17246	1.00406
NRC3_wobSeed101_DR4_A7C_o1	GCCCTTCCGGGTCACTCCAGGTTATAGCATCGGAGTGCGATTGACAGCGTAGAATGAAGG	4.2161	4.3436	7.36801	4.28956	3.64635	5.19359	3.77333	4.82549	4.21058	5.10103	4.38381	4.32686	1.88355	3.9516	1.66675	0.219902	0.517514	2.37273	3.41601	1.77224	0.33501	3.75536	1.1962	4.80167	-0.795218	0.383028	4.36348	3.14895	1.22322
NRC3_wobSeed101_DR4_A7G_o1	GCCCTTGCGGGTCACTCCAGGTTATAGCATCGGAGTGCGATTGACAGCGTAGAATGAAGG	4.40712	3.98967	7.3989	4.22097	3.14137	4.98346	3.10922	4.59427	3.50929	4.8516	4.25415	3.78263	1.54324	3.63462	1.23769	-0.434647	0.114975	0.572916	2.74198	1.19658	0.258463	4.5614	1.42891	4.9506	0.356291	0.398686	4.40691	3.353	1.34478
NRC3_wobSeed101_DR4_A7T_o1	GCCCTTTCGGGTCACTCCAGGTTATAGCATCGGAGTGCGATTGACAGCGTAGAATGAAGG	3.14978	4.46344	7.31746	4.9457	3.72676	5.16153	4.01185	4.93542	4.18778	5.16515	4.58011	4.02646	1.99914	4.54527	2.01656	0.836087	0.474042	3.17655	3.42935	1.86874	0.803485	2.65504	2.36168	3.53469	-0.494068	0.30693	3.78424	2.74922	1.09504
NRC3_wobSeed101_DR4_C13A_o1	GCCCTTACGGGTAACTCCAGGTTATAGCATCGGAGTGCGATTGACAGCGTAGAATGAAGG	0.317242	0.346148	7.03445	0.564914	0.639818	3.21772	0.315251	0.705459	0.374958	4.12924	0.572295	0.380733	0.705385	0.528124	3.25419	0.0113122	0.0180402	0.292228	0.239167	0.210344	0.14032	0.404424	-0.482811	0.565313	-0.665188	0.241264	0.0489961	-0.0125736	-0.487166
NRC3_wobSeed101_DR4_C13G_o1	GCCCTTACGGGTGACTCCAGGTTATAGCATCGGAGTGCGATTGACAGCGTAGAATGAAGG	0.581258	0.648441	5.37116	0.642179	1.223	3.64503	0.498594	1.00847	0.497266	1.75799	1.34588	0.97271	0.284542	0.638538	0.838934	-0.486374	-0.139099	0.215188	0.531961	0.0105095	0.0547199	1.25011	-0.593944	1.42326	-0.755045	-0.536591	0.491101	0.123096	-0.119811
NRC3_wobSeed101_DR4_C13T_o1	GCCCTTACGGGTTACTCCAGGTTATAGCATCGGAGTGCGATTGACAGCGTAGAATGAAGG	0.503925	0.987254	8.39038	2.01299	1.67729	4.48523	1.01932	2.52078	1.38622	6.24893	1.447	1.2592	0.398099	0.778556	5.37921	-0.16662	0.598773	0.236421	0.561351	0.487319	0.557548	0.985667	-0.0626475	0.994246	-0.837737	0.298018	0.710718	0.413267	-0.135621
NRC3_wobSeed101_DR4_C15A_o1	GCCCTTACGGGTCAATCCAGGTTATAGCATCGGAGTGCGATTGACAGCGTAGAATGAAGG	3.53477	4.48683	6.46238	5.24258	3.73696	4.93049	3.44382	5.41918	4.6356	4.04513	4.75909	4.30885	1.18237	4.16746	0.546588	0.285111	0.489121	0.547101	3.00361	1.32221	0.705338	3.10842	1.75067	3.59597	-0.232637	0.438651	3.75213	2.53523	1.2562
NRC3_wobSeed101_DR4_C15G_o1	GCCCTTACGGGTCAGTCCAGGTTATAGCATCGGAGTGCGATTGACAGCGTAGAATGAAGG	1.11289	3.22753	3.88372	3.69073	2.68758	4.66481	3.31398	4.25059	2.89798	1.74024	2.84934	2.54606	1.36412	3.53369	0.250717	-0.119598	0.404572	0.626585	2.69021	1.11699	0.276191	1.70023	0.750755	2.05156	-0.719731	-0.331026	1.63979	0.82102	0.318844
NRC3_wobSeed101_DR4_C15T_o1	GCCCTTACGGGTCATTCCAGGTTATAGCATCGGAGTGCGATTGACAGCGTAGAATGAAGG	3.31998	4.51786	7.31726	6.27928	3.9139	5.11753	3.50562	5.5221	4.87009	4.6957	4.94191	5.20027	1.3365	4.25204	2.01314	0.547594	0.740111	0.691831	3.03046	2.58634	0.528854	2.8638	2.85641	3.38673	-0.0638234	0.145145	4.21314	2.40388	1.13678
NRC3_wobSeed101_DR4_C17A_o1	GCCCTTACGGGTCACTACAGGTTATAGCATCGGAGTGCGATTGACAGCGTAGAATGAAGG	3.40747	4.59924	7.99737	4.92022	4.46715	4.18974	3.90564	4.52022	4.06213	6.14353	4.69152	4.64472	1.99141	4.4666	2.21655	0.211356	1.01787	-0.0958768	3.26902	1.31309	0.327281	2.72373	1.70212	3.20531	0.751045	0.858037	3.83953	2.62122	1.45967
NRC3_wobSeed101_DR4_C17G_o1	GCCCTTACGGGTCACTGCAGGTTATAGCATCGGAGTGCGATTGACAGCGTAGAATGAAGG	3.68078	4.87417	7.21653	5.35497	4.05324	4.41069	3.96561	4.74025	4.18965	5.01312	4.87998	5.02926	1.95115	4.66885	1.13375	0.0222117	0.239449	0.184216	3.23387	1.17218	0.0877841	3.50856	1.58544	3.76103	-0.0144041	-0.540561	4.35213	3.15341	1.16004
NRC3_wobSeed101_DR4_C17T_o1	GCCCTTACGGGTCACTTCAGGTTATAGCATCGGAGTGCGATTGACAGCGTAGAATGAAGG	3.23328	4.34802	7.75333	5.10424	3.67168	5.04318	3.57269	5.04375	4.21706	5.47303	4.36339	4.37827	1.96588	4.09653	2.30299	0.687106	1.00009	1.28556	2.8565	1.70541	0.776428	3.08398	1.66637	3.09662	0.413528	0.833781	3.69895	2.20474	1.22273
NRC3_wobSeed101_DR4_C18A_o1	GCCCTTACGGGTCACTCAAGGTTATAGCATCGGAGTGCGATTGACAGCGTAGAATGAAGG	3.968	4.90022	7.82689	5.95965	4.94511	5.40737	4.06936	6.13416	5.32413	6.18483	4.73175	5.23327	3.86514	4.38298	3.31838	-0.132884	0.630821	1.00859	3.54738	1.75467	1.2993	2.85893	2.01076	3.83472	1.29176	1.97943	4.48154	3.35854	1.54957
NRC3_wobSeed101_DR4_C18G_o1	GCCCTTACGGGTCACTCGAGGTTATAGCATCGGAGTGCGATTGACAGCGTAGAATGAAGG	4.02704	4.48871	7.75741	5.20262	3.6857	5.34276	3.91183	5.70666	5.11223	5.72103	5.01443	4.75304	1.69108	3.78248	3.18502	-0.177885	0.443487	0.631677	3.26789	2.07602	0.374835	2.21604	1.68899	3.70126	0.0524443	0.421734	4.33263	3.00544	1.41347
NRC3_wobSeed101_DR4_C18T_o1	GCCCTTACGGGTCACTCTAGGTTATAGCATCGGAGTGCGATTGACAGCGTAGAATGAAGG	3.33202	4.34631	7.68811	5.08643	3.43168	4.93402	3.67566	3.67493	3.6671	5.58496	4.6813	4.26769	1.82326	4.377	1.82912	0.328739	0.345563	0.5273	3.22093	1.38762	0.568477	3.20891	1.99721	3.68819	-0.338695	0.201808	3.68775	2.76129	1.30249
NRC3_wobSeed101_DR4_C28A_o1	GCCCTTACGGGTCACTCCAGGTTATAGAATCGGAGTGCGATTGACAGCGTAGAATGAAGG	3.31341	4.57323	7.67325	5.1784	4.11248	5.17835	3.68397	5.29152	4.16672	5.4297	4.40277	4.60788	1.95169	4.53745	1.89183	0.286974	0.740271	0.575876	3.06085	1.39237	0.454592	2.66865	1.9074	3.4739	0.0237804	1.31308	3.79599	2.56346	1.18448
NRC3_wobSeed101_DR4_C28G_o1	GCCCTTACGGGTCACTCCAGGTTATAGGATCGGAGTGCGATTGACAGCGTAGAATGAAGG	3.3771	4.54733	7.83958	4.93675	4.1027	4.95344	3.80329	5.21138	4.33721	5.0361	4.38624	4.79287	1.86312	4.55767	1.93401	-0.0329018	0.817451	0.641125	3.20725	1.51106	0.587864	2.48641	1.45432	3.99579	0.3854	0.265407	3.75873	2.59822	1.12474
NRC3_wobSeed101_DR4_C28T_o1	GCCCTTACGGGTCACTCCAGGTTATAGTATCGGAGTGCGATTGACAGCGTAGAATGAAGG	3.4961	4.37616	7.84349	4.76335	3.64341	5.22733	3.80041	4.94317	4.38585	5.51518	4.62351	4.66631	1.56385	4.2547	2.33285	0.0566905	0.303809	0.629546	3.15786	1.69508	0.22824	2.697	1.54698	3.5153	0.310362	0.749855	3.92902	2.85265	1.3325
NRC3_wobSeed101_DR4_C4A_o1	GCCATTACGGGTCACTCCAGGTTATAGCATCGGAGTGCGATTGACAGCGTAGAATGAAGG	4.5291	4.58855	7.54319	5.61668	3.78086	5.06023	3.97396	5.10556	4.51834	5.55166	4.96333	4.65033	2.09334	4.56911	4.42301	1.53865	0.900152	0.963477	3.3099	1.82828	0.704554	3.99186	1.53097	4.96379	1.65468	1.72043	4.76959	3.52706	1.56065
NRC3_wobSeed101_DR4_C4G_o1	GCCGTTACGGGTCACTCCAGGTTATAGCATCGGAGTGCGATTGACAGCGTAGAATGAAGG	3.4392	4.49041	7.61955	4.93954	3.58625	4.97276	3.6646	5.08606	4.50445	5.34204	4.67019	4.86016	1.13786	4.80019	1.60251	-0.0358479	0.110154	0.5668	3.08075	1.16629	0.16208	2.9113	1.49788	3.7503	-0.480155	0.311446	4.08253	2.69089	1.42438
NRC3_wobSeed101_DR4_C4T_o1	GCCTTTACGGGTCACTCCAGGTTATAGCATCGGAGTGCGATTGACAGCGTAGAATGAAGG	4.46715	4.62098	7.7102	5.3843	3.97328	5.07824	3.96076	5.09851	4.45712	5.61196	4.97468	4.53767	2.30607	4.65075	3.92102	1.09217	0.111098	0.775355	3.36257	1.87962	0.415922	4.0864	2.28508	4.56681	1.04894	1.33528	4.69799	3.41821	1.859
NRC3_wobSeed101_DR4_C8A_o1	GCCCTTAAGGGTCACTCCAGGTTATAGCATCGGAGTGCGATTGACAGCGTAGAATGAAGG	4.86163	5.9809	7.97132	6.75308	4.48558	5.0915	4.96753	5.59436	5.12531	5.90074	5.32921	6.01901	2.47395	6.35213	3.35623	0.565331	0.955797	0.59176	4.316	2.55221	0.469588	3.17068	3.26927	4.07127	0.102402	0.0680994	5.10424	4.34462	2.0093
NRC3_wobSeed101_DR4_C8G_o1	GCCCTTAGGGGTCACTCCAGGTTATAGCATCGGAGTGCGATTGACAGCGTAGAATGAAGG	7.76696	7.42594	8.59688	8.3194	7.45414	5.62922	5.36004	7.1513	6.63823	7.20677	6.75626	8.62119	3.41968	7.07128	3.89985	1.26468	1.2985	0.963043	4.715	4.34937	0.788741	3.69741	4.20991	5.37371	0.900647	2.84602	7.74485	6.51138	4.31282
NRC3_wobSeed101_DR4_C8T_o1	GCCCTTATGGGTCACTCCAGGTTATAGCATCGGAGTGCGATTGACAGCGTAGAATGAAGG	4.59872	3.68315	7.24169	3.66811	2.89577	4.85109	3.35085	4.21586	3.32992	4.49002	3.92448	3.31382	1.61475	3.90468	1.43106	-0.104982	0.657168	0.288476	2.86864	0.918208	0.179633	5.51161	0.585515	5.56251	1.00759	1.26645	4.39004	3.60338	1.83688
NRC3_wobSeed101_DR4_G10A_o1	GCCCTTACGAGTCACTCCAGGTTATAGCATCGGAGTGCGATTGACAGCGTAGAATGAAGG	0.539214	0.686083	4.97599	1.35272	0.9993	3.68823	0.663586	1.20064	1.24197	1.54588	0.751436	0.474543	1.40516	0.863361	1.68738	0.938775	1.55601	1.07324	0.937729	0.838339	1.11821	0.574019	0.584015	0.423923	0.363624	0.62272	0.0712672	-0.0945001	-0.0643331
NRC3_wobSeed101_DR4_G10C_o1	GCCCTTACGCGTCACTCCAGGTTATAGCATCGGAGTGCGATTGACAGCGTAGAATGAAGG	0.558836	0.408814	4.04867	1.11108	0.345153	2.62085	0.332717	0.483661	0.361176	1.36368	0.539727	0.293984	1.15712	0.415797	1.54703	0.802684	0.837223	1.06647	0.704276	0.78183	0.824558	0.095515	0.600169	0.36845	1.00161	0.285834	-0.0823347	-0.19171	-0.222534
NRC3_wobSeed101_DR4_G10T_o1	GCCCTTACGTGTCACTCCAGGTTATAGCATCGGAGTGCGATTGACAGCGTAGAATGAAGG	0.465977	0.925008	5.55107	1.95658	0.864096	3.42882	1.16491	1.44165	1.33135	1.89457	0.86201	0.84484	1.63834	1.26903	2.04425	1.04832	1.75786	1.14487	1.35641	1.23609	0.592746	1.83935	1.08847	1.43508	0.787616	0.739857	0.288178	-0.0102267	-0.301755
NRC3_wobSeed101_DR4_G11A_o1	GCCCTTACGGATCACTCCAGGTTATAGCATCGGAGTGCGATTGACAGCGTAGAATGAAGG	0.486439	0.296668	3.48427	0.956653	0.747809	3.06289	0.105178	0.822952	0.589617	0.888794	0.155473	0.223614	1.00235	0.58333	1.359	0.619917	1.25601	0.842052	0.563022	0.67724	0.760703	0.298535	0.552028	0.0369141	0.787305	0.0148584	-0.0174685	-0.282979	-0.193827
NRC3_wobSeed101_DR4_G11C_o1	GCCCTTACGGCTCACTCCAGGTTATAGCATCGGAGTGCGATTGACAGCGTAGAATGAAGG	0.264805	-0.121506	0.941679	0.289952	0.372255	1.1481	0.0028558	-0.076121	0.0160501	0.0567212	-0.0224166	-0.0505696	0.301305	0.148039	1.30535	0.302741	0.0950179	0.627587	0.313437	0.0911543	0.257367	0.594166	0.487243	-0.086458	-0.312569	-0.339442	-0.276642	-0.238405	0.181018
NRC3_wobSeed101_DR4_G11T_o1	GCCCTTACGGTTCACTCCAGGTTATAGCATCGGAGTGCGATTGACAGCGTAGAATGAAGG	0.561831	1.48433	6.46096	2.82384	2.25278	4.65731	1.29147	3.52615	3.40094	3.58192	2.20564	1.89337	1.62111	0.860426	2.54244	0.998423	1.5709	1.3322	1.61578	3.65332	1.46283	0.278232	3.43828	0.400864	1.01475	0.147426	0.770358	0.482834	0.224014
NRC3_wobSeed101_DR4_G20A_o1	GCCCTTACGGGTCACTCCAAGTTATAGCATCGGAGTGCGATTGACAGCGTAGAATGAAGG	3.17545	4.3112	4.7668	4.30435	3.31957	2.50973	3.5572	2.57309	2.82177	2.99074	4.53517	4.11075	3.24857	4.68868	0.264233	0.192768	1.4679	0.164638	2.80812	1.05191	0.296455	3.32711	1.8053	3.23235	0.0313827	0.815892	3.67681	2.65798	1.11804
NRC3_wobSeed101_DR4_G20C_o1	GCCCTTACGGGTCACTCCACGTTATAGCATCGGAGTGCGATTGACAGCGTAGAATGAAGG	3.02033	4.04278	3.02879	4.03759	3.0073	1.88131	3.44123	2.39239	2.65372	2.57715	4.27805	4.00511	2.03061	4.00694	0.131401	0.340691	0.911362	0.129774	2.57694	1.23422	0.155041	2.54597	1.40683	3.09034	0.23194	0.675017	3.29471	2.31412	1.09935
NRC3_wobSeed101_DR4_G20T_o1	GCCCTTACGGGTCACTCCATGTTATAGCATCGGAGTGCGATTGACAGCGTAGAATGAAGG	3.2421	4.10274	4.35746	4.20418	3.25671	2.83918	3.59036	2.73457	3.02253	2.65891	4.36794	4.23568	2.25572	3.99253	-0.0151187	0.250684	0.536838	-0.285838	2.87235	1.45577	0.162916	2.24172	1.58527	3.12475	0.265778	0.606449	3.48547	2.32689	0.893972
NRC3_wobSeed101_DR4_G21A_o1	GCCCTTACGGGTCACTCCAGATTATAGCATCGGAGTGCGATTGACAGCGTAGAATGAAGG	3.38541	4.16255	4.80198	4.82843	2.95626	2.65032	3.74638	2.58609	2.72259	2.91441	4.41118	3.98113	1.73708	3.98067	-0.0778385	0.399318	0.563987	0.097963	2.58197	1.38565	0.423252	2.52359	1.28216	3.46756	0.191882	0.107873	3.4311	2.35378	0.93143
NRC3_wobSeed101_DR4_G21C_o1	GCCCTTACGGGTCACTCCAGCTTATAGCATCGGAGTGCGATTGACAGCGTAGAATGAAGG	2.97784	4.09743	3.13925	4.61623	3.53675	2.21998	3.55848	2.51504	2.7348	2.6627	4.46403	3.89521	1.95077	4.22441	-0.000471695	0.0791657	0.556931	-0.158342	2.63782	0.746932	0.285324	2.72668	1.68639	2.95139	0.0390635	0.840089	3.48971	2.44014	0.863529
NRC3_wobSeed101_DR4_G21T_o1	GCCCTTACGGGTCACTCCAGTTTATAGCATCGGAGTGCGATTGACAGCGTAGAATGAAGG	3.24901	4.06316	6.61085	5.02434	3.59778	4.10951	3.74284	6.03614	5.09683	3.76516	4.39946	3.82978	2.32022	4.22265	0.838091	-0.0100741	0.6028	0.160584	2.70284	2.06363	1.05687	2.97575	1.77602	3.38776	0.686294	0.913314	3.301	2.27007	1.11433
NRC3_wobSeed101_DR4_G27A_o1	GCCCTTACGGGTCACTCCAGGTTATAACATCGGAGTGCGATTGACAGCGTAGAATGAAGG	3.8996	4.24219	7.45598	4.88104	3.51292	5.32174	3.67061	4.66139	4.0887	5.79987	4.74219	4.35594	1.05215	3.97297	2.11122	0.0816658	-0.22952	0.437024	3.00067	1.19095	0.462456	2.05909	1.31286	3.72255	0.622262	1.23478	3.91255	2.79794	1.29177
NRC3_wobSeed101_DR4_G27C_o1	GCCCTTACGGGTCACTCCAGGTTATACCATCGGAGTGCGATTGACAGCGTAGAATGAAGG	3.61234	4.32365	7.61813	4.8872	3.74363	4.9813	3.68412	4.99751	4.18571	5.35145	4.43903	4.28982	1.69041	4.43605	2.10181	0.431255	0.132919	0.680762	2.88513	1.45403	0.454637	2.2778	1.30308	3.61121	-0.40001	0.661163	3.65942	2.42302	1.10539
NRC3_wobSeed101_DR4_G27T_o1	GCCCTTACGGGTCACTCCAGGTTATATCATCGGAGTGCGATTGACAGCGTAGAATGAAGG	3.64752	4.34656	8.05353	4.98951	3.62225	5.19344	3.68677	5.15573	4.52009	5.37606	4.49955	4.17083	1.62065	4.42987	2.48589	0.560357	0.321022	0.813978	3.30578	1.49226	0.444196	2.9556	1.45603	3.5599	-0.35388	0.67149	3.7174	2.78243	0.839939
NRC3_wobSeed101_DR4_G9A_o1	GCCCTTACAGGTCACTCCAGGTTATAGCATCGGAGTGCGATTGACAGCGTAGAATGAAGG	3.80497	4.74476	7.40598	5.50809	3.71154	5.15204	4.60682	4.74269	4.11786	5.42628	4.74623	4.35174	2.41337	4.70553	5.04565	1.27209	1.1294	1.31814	3.75839	2.04105	0.873436	4.36512	2.19528	4.22964	0.777171	0.515751	3.65836	2.78778	1.52014
NRC3_wobSeed101_DR4_G9C_o1	GCCCTTACCGGTCACTCCAGGTTATAGCATCGGAGTGCGATTGACAGCGTAGAATGAAGG	0.602996	2.41021	6.14538	2.59837	1.37217	3.88405	2.90127	1.94219	1.46076	2.67286	1.3037	0.865266	1.60432	3.52357	4.71335	1.65178	1.19942	1.32034	2.64047	0.951475	1.24047	1.12763	0.358921	1.439	-0.0419698	-0.00194471	0.900833	0.652782	0.0813666
NRC3_wobSeed101_DR4_G9T_o1	GCCCTTACTGGTCACTCCAGGTTATAGCATCGGAGTGCGATTGACAGCGTAGAATGAAGG	0.264711	0.88549	4.64328	0.959269	0.883164	3.26356	1.52772	0.988788	0.95222	1.38541	0.502843	0.518634	0.773902	1.31952	1.94814	0.797754	1.04891	1.02549	1.41873	0.805014	0.586321	0.948975	0.270691	1.07166	0.230446	0.287331	0.0703783	0.0912828	0.034494
NRC3_wobSeed101_DR4_o1	GCCCTTACGGGTCACTCCAGGTTATAGCATCGGAGTGCGATTGACAGCGTAGAATGAAGG	3.53375	4.38715	7.64862	4.89764	3.48894	4.88822	3.60135	4.79344	4.06096	5.35813	4.64288	4.35496	1.6368	4.3475	1.96929	0.226093	0.270187	0.826314	3.23341	1.68621	0.216474	2.97616	1.49836	3.86002	-0.285058	-0.0736541	3.73894	2.57483	1.18349
NRC3_wobSeed101_DR4_T12A_o1	GCCCTTACGGGACACTCCAGGTTATAGCATCGGAGTGCGATTGACAGCGTAGAATGAAGG	0.619345	0.478342	0.511067	0.0463234	0.560692	1.84088	0.356329	0.025407	-0.081691	-0.359076	0.0174007	0.275775	0.252003	0.690953	0.713677	-0.449129	-0.180641	0.457138	0.584612	0.23889	0.229732	0.615848	0.129087	0.708319	-0.578272	-0.0587392	-0.335275	-0.269605	-0.0424955
NRC3_wobSeed101_DR4_T12C_o1	GCCCTTACGGGCCACTCCAGGTTATAGCATCGGAGTGCGATTGACAGCGTAGAATGAAGG	0.417211	0.0989674	3.23224	0.50069	0.0278644	2.61782	0.496484	0.0123068	-0.249895	-0.115996	-0.00695988	-0.036917	0.23218	0.515404	0.438497	-0.752029	0.0433743	0.203557	0.457342	0.0381974	0.058688	0.503413	-0.620159	0.45983	-0.870021	-1.11841	-0.280824	-0.409883	-0.408514
NRC3_wobSeed101_DR4_T12G_o1	GCCCTTACGGGGCACTCCAGGTTATAGCATCGGAGTGCGATTGACAGCGTAGAATGAAGG	0.304948	0.714165	5.05471	0.716902	0.827808	3.57801	1.04625	0.683434	0.0325648	1.13241	0.679165	0.522895	0.147985	0.823066	0.548044	-0.635918	-0.550101	-0.229181	0.52783	0.0884297	-0.195059	0.818039	-0.513391	0.578258	-1.10108	-0.911938	0.0783174	-0.273714	-0.440518
NRC3_wobSeed101_DR4_T16A_o1	GCCCTTACGGGTCACACCAGGTTATAGCATCGGAGTGCGATTGACAGCGTAGAATGAAGG	5.14413	4.98851	6.3482	5.86475	5.05884	5.21645	4.05811	5.29815	4.88632	4.07642	5.20441	5.18378	2.62736	4.64052	1.00738	0.197918	1.43879	0.962699	3.26435	1.61364	0.565284	2.97806	1.32455	4.36613	-0.128233	0.627292	4.94791	3.60164	2.27578
NRC3_wobSeed101_DR4_T16C_o1	GCCCTTACGGGTCACCCCAGGTTATAGCATCGGAGTGCGATTGACAGCGTAGAATGAAGG	4.23053	5.05447	6.63385	5.74098	4.43323	5.16327	3.79504	5.40417	4.9092	4.43207	5.01386	5.33541	2.11551	4.76935	1.25219	-0.0269589	0.572283	1.20878	3.52896	1.41264	0.158095	1.5806	0.177498	3.59753	-0.0801516	0.298853	4.50817	3.10266	1.21579
NRC3_wobSeed101_DR4_T16G_o1	GCCCTTACGGGTCACGCCAGGTTATAGCATCGGAGTGCGATTGACAGCGTAGAATGAAGG	6.02864	5.65019	6.03379	6.40369	4.98441	5.03478	4.35221	5.45933	5.35945	4.09713	5.5737	6.22341	2.19215	5.54435	0.572717	-0.0774453	1.14174	0.956226	3.88595	0.985069	0.315886	3.85098	1.74735	4.82767	0.0772934	0.181939	6.07707	4.76419	2.71975
NRC3_wobSeed101_DR4_T22A_o1	GCCCTTACGGGTCACTCCAGGATATAGCATCGGAGTGCGATTGACAGCGTAGAATGAAGG	3.39161	4.02221	5.7997	4.88054	2.84417	4.39144	3.3972	3.13424	2.87677	2.93657	4.08312	4.06225	1.51474	3.97827	0.346092	0.0139826	0.758851	0.216692	2.32892	1.23424	0.912423	2.52508	1.42685	2.9667	-0.0387982	0.581586	3.48718	2.47501	1.08106
NRC3_wobSeed101_DR4_T22C_o1	GCCCTTACGGGTCACTCCAGGCTATAGCATCGGAGTGCGATTGACAGCGTAGAATGAAGG	2.95225	4.02882	5.58726	4.44891	3.16398	4.22942	3.5146	3.29918	2.97678	2.90619	4.07064	4.01423	0.987794	4.09101	-0.323526	-0.145493	0.0642223	-0.48234	2.50719	0.840646	-0.212713	2.54699	0.950255	3.11491	-0.417578	-0.0425085	3.30716	1.90239	0.716098
NRC3_wobSeed101_DR4_T22G_o1	GCCCTTACGGGTCACTCCAGGGTATAGCATCGGAGTGCGATTGACAGCGTAGAATGAAGG	3.22543	4.22926	6.80379	4.68694	3.64838	4.35149	3.54221	3.88777	3.25499	3.84688	4.26908	4.19603	2.12438	4.16959	0.368112	-0.113671	-0.122996	-0.222204	2.55433	0.880153	0.0219677	2.06714	0.963667	3.16542	-0.914565	-0.609754	3.67769	2.52146	1.18731
NRC3_wobSeed101_DR4_T23A_o1	GCCCTTACGGGTCACTCCAGGTAATAGCATCGGAGTGCGATTGACAGCGTAGAATGAAGG	3.75281	4.2026	5.21344	5.0128	3.88316	4.9676	3.71945	3.63339	3.08194	3.30994	4.59124	4.31515	2.24762	4.02291	0.163559	0.109712	0.163184	0.347332	2.75101	1.1921	0.168613	2.28251	1.48206	3.7155	0.618	0.640016	3.97335	2.93793	1.46682
NRC3_wobSeed101_DR4_T23C_o1	GCCCTTACGGGTCACTCCAGGTCATAGCATCGGAGTGCGATTGACAGCGTAGAATGAAGG	4.38156	5.28128	8.41626	5.36186	4.49039	5.34408	4.24998	6.16595	5.95235	7.1585	4.90683	5.06132	2.13744	5.40794	7.02924	0.547545	0.834926	3.02555	4.4206	2.48615	1.15121	2.72611	1.08255	4.38667	-0.143832	-0.277754	4.54247	3.19796	1.8612
NRC3_wobSeed101_DR4_T23G_o1	GCCCTTACGGGTCACTCCAGGTGATAGCATCGGAGTGCGATTGACAGCGTAGAATGAAGG	3.57345	4.43406	5.97553	5.23847	3.53267	4.81023	3.50853	3.7516	3.34412	3.33783	4.25545	4.44824	1.03748	4.28956	0.158264	-0.0680812	0.419681	0.558562	2.96134	1.15642	0.144625	2.71541	1.60292	3.71962	-0.179906	-0.0865821	3.65971	2.64191	1.3105
NRC3_wobSeed101_DR4_T25A_o1	GCCCTTACGGGTCACTCCAGGTTAAAGCATCGGAGTGCGATTGACAGCGTAGAATGAAGG	3.58651	4.67843	7.95617	5.18375	4.09712	5.26238	3.67448	5.30405	4.33917	5.93089	4.59444	4.65331	2.30203	4.5357	2.5771	0.173022	0.271364	0.482725	3.23316	1.40584	0.114213	2.30861	1.13095	3.7285	-0.224438	-0.0185437	4.06161	2.85993	1.01563
NRC3_wobSeed101_DR4_T25C_o1	GCCCTTACGGGTCACTCCAGGTTACAGCATCGGAGTGCGATTGACAGCGTAGAATGAAGG	3.74241	4.27393	7.35062	4.90325	3.94239	5.27585	3.86394	4.65802	3.94704	4.72278	4.42469	4.25582	1.91352	4.32594	2.06111	0.0209382	0.566364	0.933489	3.31124	1.56403	0.31097	2.72842	1.46404	4.01303	-0.572029	0.163708	3.80421	2.63704	1.09766
NRC3_wobSeed101_DR4_T25G_o1	GCCCTTACGGGTCACTCCAGGTTAGAGCATCGGAGTGCGATTGACAGCGTAGAATGAAGG	3.19075	4.42924	6.91328	4.49685	3.51537	4.8082	3.6361	4.27665	3.64558	4.41771	4.2307	4.0708	1.57585	4.37133	0.779585	0.148428	0.0193814	0.276514	3.07579	1.18234	0.360387	2.66965	1.55358	3.37196	-0.0184415	-0.182049	3.69608	2.54302	0.828041
NRC3_wobSeed101_DR4_T5A_o1	GCCCATACGGGTCACTCCAGGTTATAGCATCGGAGTGCGATTGACAGCGTAGAATGAAGG	3.46005	4.23532	7.37277	4.54601	3.53618	5.14992	3.54401	4.93809	4.10534	5.1522	4.18096	4.02797	1.65993	3.84813	1.79078	0.264971	0.629898	0.591272	2.96033	1.7597	0.464062	1.59923	0.94198	3.65661	0.0684806	-0.540074	3.28012	2.67626	1.27362
NRC3_wobSeed101_DR4_T5C_o1	GCCCCTACGGGTCACTCCAGGTTATAGCATCGGAGTGCGATTGACAGCGTAGAATGAAGG	2.64991	4.52284	7.47253	5.24507	3.74678	4.93637	3.65722	5.10162	4.12378	5.10202	4.21079	4.71918	2.91649	4.67419	2.11696	0.0520501	0.949067	0.457209	3.2194	1.78767	0.471724	0.284497	0.433597	2.286	-0.254235	-0.813519	3.19659	1.59687	0.654808
NRC3_wobSeed101_DR4_T5G_o1	GCCCGTACGGGTCACTCCAGGTTATAGCATCGGAGTGCGATTGACAGCGTAGAATGAAGG	2.97027	4.73952	7.90737	5.47568	3.89122	5.04934	3.64019	5.21569	4.3899	5.37826	4.45477	5.03644	1.41883	4.7443	1.61758	-0.75129	-0.103775	0.303488	3.25576	1.36514	0.155977	1.15369	1.6213	2.48912	-1.03749	-0.308805	3.48533	1.89621	1.05288
NRC3_wobSeed101_DR4_T6A_o1	GCCCTAACGGGTCACTCCAGGTTATAGCATCGGAGTGCGATTGACAGCGTAGAATGAAGG	2.31616	3.80306	7.24451	3.94291	2.86051	4.85279	3.14606	4.3212	3.70159	4.80665	3.49738	3.26401	1.23424	3.98076	1.45755	0.1012	0.23335	0.619293	2.75218	1.49728	0.411979	1.87743	1.22548	2.515	-0.297853	-0.282249	2.5385	1.4291	0.33799
NRC3_wobSeed101_DR4_T6C_o1	GCCCTCACGGGTCACTCCAGGTTATAGCATCGGAGTGCGATTGACAGCGTAGAATGAAGG	2.19366	4.28399	7.3403	4.64193	3.93082	4.7858	3.68652	4.85597	4.07072	5.28392	4.15748	4.07153	1.69684	4.19696	1.75673	0.128906	0.829922	0.721226	3.094	1.94324	0.245424	0.962101	1.48573	1.92206	-0.75957	-0.552542	2.85081	1.9185	0.902106
NRC3_wobSeed101_DR4_T6G_o1	GCCCTGACGGGTCACTCCAGGTTATAGCATCGGAGTGCGATTGACAGCGTAGAATGAAGG	1.84329	3.81994	7.46047	3.42514	3.34308	5.03575	3.30774	4.64501	3.46271	4.58386	3.78751	3.58905	1.81231	3.70001	1.5107	-0.131729	-0.119694	0.310714	2.89396	1.26923	0.176111	1.01319	1.03609	2.1395	-0.482943	-0.430013	2.42805	1.43847	0.305882
NRC3_wobSeed102_DR4_A14C_o1	GCCCTAGCAGGCCCATCTGGGTCACTCAAGGCTTGAGCGATTGACAGCGTAGAATGAAGG	0.158258	0.499704	0.485877	0.338414	1.20677	2.22939	0.977798	0.362249	-0.0612838	0.483628	1.69868	0.767718	0.0647186	0.266939	-0.425927	-1.159	-0.256876	0.0226059	1.64447	-0.068629	-0.496008	0.547109	-1.19927	2.42413	-1.83144	-1.00812	0.742996	-0.216658	-0.909031
NRC3_wobSeed102_DR4_A14G_o1	GCCCTAGCAGGCCGATCTGGGTCACTCAAGGCTTGAGCGATTGACAGCGTAGAATGAAGG	1.46244	0.546039	0.587107	0.827298	1.26778	2.96557	1.05559	0.63446	0.113992	0.613154	2.60227	0.767952	0.337059	0.594278	-0.575388	-0.972824	-0.892769	0.256177	1.59153	-0.161903	-0.339594	2.80393	-0.129064	4.0182	-1.18248	-0.802053	1.49764	0.546414	-0.369843
NRC3_wobSeed102_DR4_A14T_o1	GCCCTAGCAGGCCTATCTGGGTCACTCAAGGCTTGAGCGATTGACAGCGTAGAATGAAGG	1.69777	0.715539	0.545557	0.316947	1.38291	2.30206	0.908942	0.789265	0.253285	0.837665	3.07359	0.644059	0.541209	0.615711	-0.579878	-1.19803	-0.645455	0.219368	1.67555	-0.239402	-0.468279	3.64555	-0.488235	4.63018	-0.862903	-0.466723	2.00724	1.14861	-0.0826134
NRC3_wobSeed102_DR4_A15C_o1	GCCCTAGCAGGCCACTCTGGGTCACTCAAGGCTTGAGCGATTGACAGCGTAGAATGAAGG	0.362938	1.36392	4.54977	1.22461	1.31976	3.39799	1.55247	1.04238	0.790187	1.9079	2.33142	0.851352	0.298874	1.45049	0.220944	-0.896567	-0.336558	0.41154	2.04631	0.0810194	-0.493394	2.50007	0.0538244	3.21549	-2.19938	-0.679127	0.663419	0.0943402	-0.560336
NRC3_wobSeed102_DR4_A15G_o1	GCCCTAGCAGGCCAGTCTGGGTCACTCAAGGCTTGAGCGATTGACAGCGTAGAATGAAGG	-0.179116	1.09465	0.686434	0.875826	1.44994	3.14213	1.41569	0.811249	0.511723	0.487239	2.12694	1.04828	-0.0646731	1.1969	-0.810352	-1.44193	-1.52817	0.461702	2.0089	-0.0969022	-0.718298	1.92243	-0.215745	2.62485	-2.15955	-1.53348	0.439126	0.0493378	-1.10034
NRC3_wobSeed102_DR4_A15T_o1	GCCCTAGCAGGCCATTCTGGGTCACTCAAGGCTTGAGCGATTGACAGCGTAGAATGAAGG	0.687439	1.29727	4.52836	2.69211	1.70634	4.10414	1.74832	1.60541	1.04195	2.17249	2.60553	1.14102	0.1148	1.74644	0.0938126	-0.72566	-0.611068	0.667582	2.48245	0.434634	-0.270184	3.35792	0.404738	3.5119	-1.57231	-0.645218	1.16116	0.400236	-0.704317
NRC3_wobSeed102_DR4_A24C_o1	GCCCTAGCAGGCCAATCTGGGTCCCTCAAGGCTTGAGCGATTGACAGCGTAGAATGAAGG	-0.822682	-0.601197	-0.608989	-0.114259	-0.521557	0.746363	0.0211819	-0.640649	-0.830542	-0.838061	-0.177982	-0.782333	-1.11603	-0.840895	-0.703988	-1.1056	-0.808799	-0.658481	-0.121357	-0.612461	-0.808936	1.13309	-0.491113	0.924583	-1.80794	-1.33023	-0.652807	-0.919	-1.077
NRC3_wobSeed102_DR4_A24G_o1	GCCCTAGCAGGCCAATCTGGGTCGCTCAAGGCTTGAGCGATTGACAGCGTAGAATGAAGG	0.206356	0.672946	0.838186	0.865515	1.45237	2.75162	0.806901	0.775589	0.301425	0.983423	2.39405	0.755472	-0.518673	-0.210336	-0.941667	-1.0989	-0.890795	-0.70724	0.54829	-0.559486	-0.578843	1.27932	-0.847311	2.66125	-1.03599	-1.25115	0.91706	0.103727	-0.999181
NRC3_wobSeed102_DR4_A24T_o1	GCCCTAGCAGGCCAATCTGGGTCTCTCAAGGCTTGAGCGATTGACAGCGTAGAATGAAGG	-0.774007	-0.493835	-0.409303	-0.268002	-0.353368	0.975327	0.0482657	-0.820568	-0.640475	-0.884829	0.318037	-0.679914	-1.05641	-0.504513	-0.738249	-0.981562	-0.83516	-0.573673	-0.519551	-0.650468	-0.804229	1.89095	-0.243389	1.9674	-2.13198	-0.916137	-0.468349	-0.609851	-1.10004
NRC3_wobSeed102_DR4_A28C_o1	GCCCTAGCAGGCCAATCTGGGTCACTCCAGGCTTGAGCGATTGACAGCGTAGAATGAAGG	1.99063	0.979734	1.09126	0.644788	0.753972	3.48744	1.47786	0.542952	0.283959	0.328818	2.60445	0.547964	0.638829	1.01078	-0.16607	-1.31007	-0.716256	0.312425	2.01163	-0.0634925	-0.634815	4.24994	-0.206172	4.75836	-1.01496	-0.632563	2.05229	1.03199	-0.234806
NRC3_wobSeed102_DR4_A28G_o1	GCCCTAGCAGGCCAATCTGGGTCACTCGAGGCTTGAGCGATTGACAGCGTAGAATGAAGG	1.69168	1.11137	1.34922	-0.0192209	1.85141	3.6982	1.55768	1.09704	0.490949	0.667099	2.97977	0.738145	1.38958	1.11804	-0.447151	-1.00247	-0.324086	0.253073	2.30073	0.136107	-0.592365	4.16187	-0.0881775	4.74676	0.339912	-0.336257	1.95581	1.13261	0.0406945
NRC3_wobSeed102_DR4_A28T_o1	GCCCTAGCAGGCCAATCTGGGTCACTCTAGGCTTGAGCGATTGACAGCGTAGAATGAAGG	1.46116	0.78108	0.773695	0.073922	1.17182	3.20025	1.28146	0.544155	0.2511	0.279997	2.35849	0.361179	0.235791	1.14279	-0.560201	-1.06776	-1.0092	0.202015	2.08521	-0.375088	-0.523558	3.93844	0.253794	4.77412	-1.14215	-0.958584	1.74994	0.672896	-0.20267
NRC3_wobSeed102_DR4_A29C_o1	GCCCTAGCAGGCCAATCTGGGTCACTCACGGCTTGAGCGATTGACAGCGTAGAATGAAGG	1.85108	1.18422	1.16926	0.571478	1.1839	3.46625	1.56405	0.777415	0.410791	0.492762	2.81331	0.802295	0.644983	1.3645	-0.195266	-0.779964	-0.5093	0.637469	2.22629	0.10334	-0.160542	4.15918	0.33633	4.92593	-0.427744	-0.713857	1.92259	1.18272	-0.256387
NRC3_wobSeed102_DR4_A29G_o1	GCCCTAGCAGGCCAATCTGGGTCACTCAGGGCTTGAGCGATTGACAGCGTAGAATGAAGG	1.80544	0.922672	0.973349	0.174609	1.64479	3.57655	1.35102	0.3864	0.721265	0.336092	2.61391	0.498386	0.808313	1.05914	-0.636634	-1.05642	-0.570289	0.157905	2.1462	-0.303067	-0.579218	3.91197	0.0967329	4.82797	-1.07149	0.914943	2.14618	1.5248	-0.232341
NRC3_wobSeed102_DR4_A29T_o1	GCCCTAGCAGGCCAATCTGGGTCACTCATGGCTTGAGCGATTGACAGCGTAGAATGAAGG	1.75421	0.859224	0.933269	0.760924	0.914654	3.19302	1.43497	0.640999	0.30332	0.375498	2.61713	0.53034	0.139302	1.3728	-0.408957	-1.0872	-0.680415	0.363404	2.19176	0.00451615	-0.18102	4.04102	0.156949	4.89086	-0.808157	-0.176437	1.93043	0.944492	0.0126433
NRC3_wobSeed102_DR4_A6C_o1	GCCCTCGCAGGCCAATCTGGGTCACTCAAGGCTTGAGCGATTGACAGCGTAGAATGAAGG	1.74407	1.17937	1.47565	0.680118	1.75318	3.92537	1.67078	1.21317	0.596385	0.913597	3.00106	0.762629	0.566797	1.6277	-0.253319	-0.638271	-0.288346	0.712146	2.3687	0.139849	-0.402441	3.8912	0.289953	4.74139	-1.36034	-0.646995	2.28412	1.29923	-0.176504
NRC3_wobSeed102_DR4_A6G_o1	GCCCTGGCAGGCCAATCTGGGTCACTCAAGGCTTGAGCGATTGACAGCGTAGAATGAAGG	1.36867	1.11068	0.926934	0.9366	1.11177	3.79753	1.64451	0.725117	0.406365	0.276296	2.69365	0.545478	0.0230751	1.49921	-0.70322	-1.25702	-1.08845	0.481356	2.28179	-0.150223	-0.78621	3.55487	-0.376386	4.77683	-0.974575	-0.58766	2.05873	1.22044	-0.28434
NRC3_wobSeed102_DR4_A6T_o1	GCCCTTGCAGGCCAATCTGGGTCACTCAAGGCTTGAGCGATTGACAGCGTAGAATGAAGG	2.28954	1.14978	1.36616	0.555365	1.59071	3.61471	1.52758	1.017	0.663175	1.10068	3.31165	0.741555	0.972593	1.4242	-0.554226	-0.538548	-0.22861	0.611839	2.27635	-0.0781845	-0.543009	4.8734	0.232693	5.66678	-0.339246	0.0467458	2.35153	1.20205	-0.0639296
NRC3_wobSeed102_DR4_A9C_o1	GCCCTAGCCGGCCAATCTGGGTCACTCAAGGCTTGAGCGATTGACAGCGTAGAATGAAGG	1.68255	1.13557	0.784703	0.613513	2.24012	3.15453	1.39565	1.02566	0.612806	1.0165	3.13516	0.62292	0.857803	1.24277	0.0438332	-0.780338	-0.277857	0.858593	2.24787	0.328612	-0.39584	3.39059	-0.258801	4.68302	-0.666437	-0.872792	2.15352	1.26826	-0.424748
NRC3_wobSeed102_DR4_A9G_o1	GCCCTAGCGGGCCAATCTGGGTCACTCAAGGCTTGAGCGATTGACAGCGTAGAATGAAGG	1.65097	0.909864	0.914728	0.251016	1.49313	3.58738	1.44563	0.830456	0.279895	0.534341	2.87716	0.72439	0.531767	0.984121	-0.728009	-1.31519	-0.346577	0.327471	2.14377	-0.159279	-0.579467	3.83032	-0.399731	4.81831	-0.553972	-0.425972	1.98541	1.16665	-0.226587
NRC3_wobSeed102_DR4_A9T_o1	GCCCTAGCTGGCCAATCTGGGTCACTCAAGGCTTGAGCGATTGACAGCGTAGAATGAAGG	1.42843	0.659186	0.35017	0.65591	1.02062	2.69038	1.08581	0.707679	0.146666	0.664661	2.60437	0.716494	-0.162296	0.818421	-0.714424	-1.32147	-1.01895	0.234149	1.7235	-0.441482	-0.934231	3.93015	-0.0998881	4.25135	-1.11095	-0.84958	1.89223	1.26187	-0.389465
NRC3_wobSeed102_DR4_C12A_o1	GCCCTAGCAGGACAATCTGGGTCACTCAAGGCTTGAGCGATTGACAGCGTAGAATGAAGG	2.44321	1.19981	0.685529	1.04513	1.66877	3.07276	1.42348	0.609448	0.703504	0.742035	3.31148	1.08989	0.600009	1.41554	-0.279661	-0.672345	-0.342936	0.761372	2.12785	0.0931375	-0.663762	4.78415	0.37922	5.32877	-0.423633	-0.133535	2.2578	1.55603	0.244655
NRC3_wobSeed102_DR4_C12G_o1	GCCCTAGCAGGGCAATCTGGGTCACTCAAGGCTTGAGCGATTGACAGCGTAGAATGAAGG	2.71613	1.55573	2.40263	0.679377	1.88526	4.24152	2.05555	1.65445	1.07614	0.849884	2.99193	0.98098	0.648287	1.8856	-0.398173	-0.611062	-0.799306	-0.0319487	2.36118	-0.354504	-0.450848	4.4793	0.251748	5.72486	-0.64063	-0.464979	2.62327	1.74707	0.318745
NRC3_wobSeed102_DR4_C12T_o1	GCCCTAGCAGGTCAATCTGGGTCACTCAAGGCTTGAGCGATTGACAGCGTAGAATGAAGG	4.83098	4.9153	6.27431	5.49093	4.44911	5.17504	3.96302	5.30944	4.9358	4.34314	4.9737	4.24563	2.32695	5.24986	1.29586	0.626758	0.436169	1.43884	4.08921	1.65771	0.0415583	5.77848	2.20307	6.17892	-0.62597	1.07593	5.30382	4.42558	2.1304
NRC3_wobSeed102_DR4_C13A_o1	GCCCTAGCAGGCAAATCTGGGTCACTCAAGGCTTGAGCGATTGACAGCGTAGAATGAAGG	2.25562	1.00362	1.34723	0.679096	0.989177	2.88859	1.16196	0.745899	0.335135	0.850855	3.07421	0.624714	0.357985	0.801971	-0.330037	-0.654438	-0.415525	0.51295	1.84752	-0.356783	-0.354199	4.27223	0.093359	5.25088	-1.06115	-0.619079	2.57625	1.7954	0.128
NRC3_wobSeed102_DR4_C13G_o1	GCCCTAGCAGGCGAATCTGGGTCACTCAAGGCTTGAGCGATTGACAGCGTAGAATGAAGG	2.46981	0.493537	0.261641	0.21136	1.13445	2.71023	0.812321	0.221095	-0.0504105	0.235913	3.10624	0.668773	0.225311	0.427804	-0.448567	-0.934348	-0.281889	0.222366	1.53126	-0.315576	-0.604875	4.47106	0.0113395	5.39387	-1.28191	-1.4608	2.61852	1.637	-0.138617
NRC3_wobSeed102_DR4_C13T_o1	GCCCTAGCAGGCTAATCTGGGTCACTCAAGGCTTGAGCGATTGACAGCGTAGAATGAAGG	2.13137	0.393204	3.73986	0.577151	1.34213	3.19059	1.06546	0.327768	0.385298	1.19866	3.13995	0.687484	0.492538	0.769123	0.0724741	-0.635347	-0.633508	0.622659	1.80433	0.114117	-0.671412	4.45958	0.245649	5.2338	0.0667482	0.678112	2.31162	1.49364	0.291953
NRC3_wobSeed102_DR4_C17A_o1	GCCCTAGCAGGCCAATATGGGTCACTCAAGGCTTGAGCGATTGACAGCGTAGAATGAAGG	1.56533	1.37583	2.76113	0.718752	1.64888	2.49707	1.44495	1.13718	0.861856	1.40556	3.04855	1.36147	0.51057	1.30569	-0.00824457	-0.863215	-0.474112	-0.508982	2.09076	-0.210886	-0.649287	3.26963	-0.180709	4.10961	-0.637242	-0.446813	1.85783	1.14501	0.00421459
NRC3_wobSeed102_DR4_C17G_o1	GCCCTAGCAGGCCAATGTGGGTCACTCAAGGCTTGAGCGATTGACAGCGTAGAATGAAGG	1.94139	1.23026	1.67137	0.734525	1.54698	2.63018	1.54234	1.24011	1.02112	0.939748	3.32711	1.15309	0.295602	1.01922	-0.41265	-1.16278	-0.725372	-0.567048	2.16081	-0.0478991	-0.313053	4.05463	-0.341219	4.91461	-1.11031	-0.196319	2.65125	1.73669	0.35926
NRC3_wobSeed102_DR4_C17T_o1	GCCCTAGCAGGCCAATTTGGGTCACTCAAGGCTTGAGCGATTGACAGCGTAGAATGAAGG	0.558019	0.900239	1.3045	1.3048	1.52159	3.86032	1.29001	1.12017	0.481712	1.15928	2.37118	0.825774	0.322779	1.21138	-0.0886312	-1.16169	-0.549728	0.606427	2.08391	-0.230185	-0.236502	2.70257	0.0246862	2.90944	-1.38827	-1.03418	0.917193	0.671426	-0.434405
NRC3_wobSeed102_DR4_C23A_o1	GCCCTAGCAGGCCAATCTGGGTAACTCAAGGCTTGAGCGATTGACAGCGTAGAATGAAGG	-0.084565	-0.428578	-0.683988	-0.199782	-0.328806	1.86127	-0.0710312	-0.753877	-0.772686	-0.904101	0.0569126	-0.515384	-0.779814	-0.123915	-0.736388	-0.79605	-0.678292	-0.652776	-0.250608	-0.997338	-0.707079	2.34198	0.0486714	2.00998	-0.89972	-1.18928	-0.366099	-0.95816	-1.07756
NRC3_wobSeed102_DR4_C23G_o1	GCCCTAGCAGGCCAATCTGGGTGACTCAAGGCTTGAGCGATTGACAGCGTAGAATGAAGG	0.507268	-0.294064	-0.529854	-0.438015	0.391412	2.1611	0.0784615	-0.580679	-0.768593	-0.476032	1.25847	-0.591555	-0.0827265	-0.326113	-0.891235	-0.849835	-0.515401	-0.548193	-0.195201	-0.648272	-0.777406	2.96116	-0.390617	3.53345	-0.73939	-0.720554	0.524282	-0.00967772	-0.937938
NRC3_wobSeed102_DR4_C23T_o1	GCCCTAGCAGGCCAATCTGGGTTACTCAAGGCTTGAGCGATTGACAGCGTAGAATGAAGG	0.194373	-0.247165	-0.0703405	0.0367189	-0.307985	1.60664	0.268393	-0.390541	-0.430207	-0.364427	1.18444	-0.480191	-0.705051	-0.0907119	-0.68059	-1.08942	-0.889636	-0.595746	0.0665513	-0.738589	-0.894965	3.14219	-0.130921	3.29181	-1.23595	-0.812953	0.0942279	-0.506544	-1.00934
NRC3_wobSeed102_DR4_C25A_o1	GCCCTAGCAGGCCAATCTGGGTCAATCAAGGCTTGAGCGATTGACAGCGTAGAATGAAGG	1.48933	0.779488	1.2241	0.324476	2.06184	3.66591	1.31224	0.742789	0.444993	0.742076	3.08908	0.517857	0.322915	1.12933	-0.655873	-1.17131	-0.918188	-0.0725519	1.85277	-0.0739424	-0.690522	3.85784	0.108017	4.70275	-1.3043	-0.52738	1.9529	1.00487	-0.104714
NRC3_wobSeed102_DR4_C25G_o1	GCCCTAGCAGGCCAATCTGGGTCAGTCAAGGCTTGAGCGATTGACAGCGTAGAATGAAGG	0.228474	0.464965	0.419474	0.816318	0.0549422	2.96684	1.27815	0.0599329	-0.257626	0.0551486	1.97094	-0.197301	-0.0146217	1.023	-0.66337	-1.40978	-0.680258	-0.158578	1.81601	-0.520241	-0.751209	3.27288	-0.281269	3.61431	-1.02056	-0.78809	0.880447	0.113834	-0.728939
NRC3_wobSeed102_DR4_C25T_o1	GCCCTAGCAGGCCAATCTGGGTCATTCAAGGCTTGAGCGATTGACAGCGTAGAATGAAGG	1.18175	0.776566	1.51847	1.16204	1.03517	3.72743	1.17397	1.63293	1.05793	0.812785	2.54294	0.618499	0.04227	0.991339	-0.317939	-1.03475	-0.33708	0.0401907	2.02574	0.585167	-0.530315	3.81154	0.224348	4.04664	-0.944479	-1.11274	1.72923	0.957522	-0.271732
NRC3_wobSeed102_DR4_C27A_o1	GCCCTAGCAGGCCAATCTGGGTCACTAAAGGCTTGAGCGATTGACAGCGTAGAATGAAGG	1.96546	0.91492	0.884138	0.156371	1.13152	3.4016	1.23336	0.32478	0.366333	0.511341	2.873	0.401878	0.489643	1.17277	-0.512896	-0.765595	-0.28055	0.445978	2.01301	0.000243687	-0.596948	4.00332	0.229576	4.93799	-0.773576	-0.0851913	1.83007	0.890822	-0.0679671
NRC3_wobSeed102_DR4_C27G_o1	GCCCTAGCAGGCCAATCTGGGTCACTGAAGGCTTGAGCGATTGACAGCGTAGAATGAAGG	1.75134	1.14736	1.15601	1.19305	1.67212	3.78638	1.6406	0.78311	0.55206	0.363724	3.01398	0.871777	0.812193	1.37742	-0.58799	-1.3823	-0.427585	0.399131	2.37908	-0.313746	-0.752266	4.43914	0.114125	5.16626	0.356492	0.524061	2.55329	1.81319	0.263053
NRC3_wobSeed102_DR4_C27T_o1	GCCCTAGCAGGCCAATCTGGGTCACTTAAGGCTTGAGCGATTGACAGCGTAGAATGAAGG	1.68198	1.0695	1.47667	0.716101	1.61786	3.93052	1.54951	1.15666	0.525594	0.733269	2.95869	0.83978	1.0277	1.18925	-0.236316	-0.723167	-0.727215	0.596175	2.26398	0.131671	-0.589167	4.27144	-0.0982724	5.0411	-0.587819	0.275365	2.03033	1.33443	-0.218243
NRC3_wobSeed102_DR4_C4A_o1	GCCATAGCAGGCCAATCTGGGTCACTCAAGGCTTGAGCGATTGACAGCGTAGAATGAAGG	2.71924	1.44182	1.45995	0.720101	1.24722	3.69299	1.64747	1.03476	0.95008	0.603528	3.01047	1.08995	0.260976	1.56845	-0.00668795	0.0177521	-0.301074	0.366047	1.85123	-0.085062	-0.436139	4.39158	-0.0976328	5.66326	-0.124701	-0.292253	2.72731	2.05432	0.65177
NRC3_wobSeed102_DR4_C4G_o1	GCCGTAGCAGGCCAATCTGGGTCACTCAAGGCTTGAGCGATTGACAGCGTAGAATGAAGG	2.21311	0.959693	0.879855	0.309132	1.46997	3.64601	1.48155	1.067	0.30887	0.261813	2.60493	0.615671	0.384201	1.26394	-0.711468	-0.736976	-0.581786	0.644559	1.94646	-0.295429	-0.641819	4.38961	0.316616	5.40513	-0.652956	0.0880682	2.02718	1.08281	-0.187676
NRC3_wobSeed102_DR4_C4T_o1	GCCTTAGCAGGCCAATCTGGGTCACTCAAGGCTTGAGCGATTGACAGCGTAGAATGAAGG	2.39505	0.951623	1.18333	0.29008	1.79699	3.77234	1.46414	0.66106	0.462056	0.38554	3.07865	0.781564	0.866977	1.29855	-0.361606	-0.930275	-0.331784	0.496894	2.19641	-0.119186	-0.629857	4.54466	0.293854	5.41431	-0.594796	1.49358	2.50923	1.43314	-0.0200802
NRC3_wobSeed102_DR4_C8A_o1	GCCCTAGAAGGCCAATCTGGGTCACTCAAGGCTTGAGCGATTGACAGCGTAGAATGAAGG	2.92564	1.98117	3.09588	1.98706	2.11516	4.26579	2.40096	1.85597	1.3876	2.04189	3.71695	1.55429	1.20691	2.36632	-0.290238	-0.793351	0.185264	0.262396	2.7794	0.0867545	-0.344107	3.74184	0.566618	4.77523	-1.06919	-0.238096	2.57089	1.96779	0.176463
NRC3_wobSeed102_DR4_C8G_o1	GCCCTAGGAGGCCAATCTGGGTCACTCAAGGCTTGAGCGATTGACAGCGTAGAATGAAGG	2.59304	1.65981	2.41903	1.28747	1.6448	4.21163	1.9415	1.96505	1.20813	1.35352	3.35102	1.1922	0.591299	2.12239	-0.439088	-1.20289	-0.236458	0.461773	2.6927	0.0459335	-0.291459	4.1534	-0.06997	5.20891	-1.3008	-0.00134122	2.4912	1.85114	0.0670155
NRC3_wobSeed102_DR4_C8T_o1	GCCCTAGTAGGCCAATCTGGGTCACTCAAGGCTTGAGCGATTGACAGCGTAGAATGAAGG	3.41432	1.42542	1.6916	0.700665	1.38996	3.88921	1.78167	1.07356	0.875303	1.19925	3.57939	0.81349	0.502027	1.67297	-0.398585	-0.380137	-0.858106	0.524928	2.51771	-0.106524	-0.355942	6.20111	-0.0412431	6.35255	-0.993696	0.019739	3.08378	2.2632	0.256512
NRC3_wobSeed102_DR4_G10A_o1	GCCCTAGCAAGCCAATCTGGGTCACTCAAGGCTTGAGCGATTGACAGCGTAGAATGAAGG	1.85199	0.579792	0.440359	0.309353	1.69017	2.99101	0.919531	0.840932	0.396369	0.641081	3.05816	0.781265	0.972612	0.536907	-0.472355	-0.581562	-0.370674	0.44077	1.89724	0.0159273	-0.371501	3.85002	-0.0119353	4.85999	-0.0797524	-0.252199	1.79349	0.994112	-0.258627
NRC3_wobSeed102_DR4_G10C_o1	GCCCTAGCACGCCAATCTGGGTCACTCAAGGCTTGAGCGATTGACAGCGTAGAATGAAGG	1.61088	0.767705	0.503372	0.512933	1.13149	2.60735	1.06407	0.750718	0.378982	0.787897	2.87834	0.974183	0.751201	0.493918	-0.0137168	-0.333151	0.0844917	0.789132	1.94088	0.434634	-0.24636	3.75439	0.349491	4.76235	-0.390432	-0.106777	2.16289	1.13095	-0.246239
NRC3_wobSeed102_DR4_G10T_o1	GCCCTAGCATGCCAATCTGGGTCACTCAAGGCTTGAGCGATTGACAGCGTAGAATGAAGG	2.22696	0.767622	1.12287	0.636295	1.64966	2.92863	1.15693	0.913219	0.732989	0.998066	3.29543	0.916695	0.73689	0.690608	-0.370926	-0.651642	-0.219051	0.265882	1.85625	-0.104042	-0.248942	3.67461	0.255141	4.83552	-0.457692	0.133066	2.24524	1.26317	-0.0349636
NRC3_wobSeed102_DR4_G11A_o1	GCCCTAGCAGACCAATCTGGGTCACTCAAGGCTTGAGCGATTGACAGCGTAGAATGAAGG	1.8022	0.671524	0.373526	0.218958	1.57001	2.63618	0.960402	0.63755	0.198853	0.514484	3.02767	0.710852	0.483962	0.52729	-0.628849	-1.09296	-0.180498	0.373555	1.75503	0.09166	-0.509477	4.01455	0.174262	4.87022	-0.876459	0.572779	2.09325	1.20526	0.195024
NRC3_wobSeed102_DR4_G11C_o1	GCCCTAGCAGCCCAATCTGGGTCACTCAAGGCTTGAGCGATTGACAGCGTAGAATGAAGG	1.60369	0.615487	0.132004	0.0444875	1.11915	2.27762	0.877765	0.268004	0.110331	0.522637	2.92674	0.559857	0.623523	0.300863	-0.39896	-0.694856	-0.169273	0.424302	1.77237	-0.323644	-0.80349	3.68572	-0.240856	4.29439	-0.91764	-0.333542	1.70742	1.09587	-0.360202
NRC3_wobSeed102_DR4_G11T_o1	GCCCTAGCAGTCCAATCTGGGTCACTCAAGGCTTGAGCGATTGACAGCGTAGAATGAAGG	1.72658	0.766303	0.867721	0.349343	1.58445	2.86176	1.17202	1.03535	0.793806	0.920834	2.90668	0.76764	0.73846	0.693509	-0.0915922	-0.342168	-0.751407	0.62861	2.01865	0.186829	-0.0331045	3.54597	0.515855	4.5796	-0.839877	-0.524006	2.01025	1.6423	-0.0164861
NRC3_wobSeed102_DR4_G19A_o1	GCCCTAGCAGGCCAATCTAGGTCACTCAAGGCTTGAGCGATTGACAGCGTAGAATGAAGG	2.09823	1.50415	3.00036	1.4552	1.37022	4.17754	2.01883	1.51297	0.635218	1.2387	3.14533	0.639782	0.70732	1.8463	0.192222	-0.858927	-0.160941	1.57136	2.68485	0.100435	-0.261489	5.07703	0.439104	5.19035	-0.865198	-0.0837772	2.47488	1.48889	0.115362
NRC3_wobSeed102_DR4_G19C_o1	GCCCTAGCAGGCCAATCTCGGTCACTCAAGGCTTGAGCGATTGACAGCGTAGAATGAAGG	-0.311974	0.504297	2.68443	0.603746	0.0358994	1.91613	1.3395	-0.17032	-0.37028	-0.0855334	0.406116	-0.122588	0.0270499	1.23978	0.33908	-0.585279	-0.712998	-0.182875	1.45682	-0.290168	-0.411542	1.95503	0.39816	1.29442	-1.57375	-0.632615	-0.383845	-0.438682	-1.25947
NRC3_wobSeed102_DR4_G19T_o1	GCCCTAGCAGGCCAATCTTGGTCACTCAAGGCTTGAGCGATTGACAGCGTAGAATGAAGG	-0.277157	-0.195777	-0.221162	-0.23356	-0.332236	0.909212	0.275351	-0.564809	-0.601467	-0.577284	-0.113643	-0.417084	-0.617677	0.118479	-0.699596	-0.715115	-1.07239	-0.830235	0.0668213	-0.654867	-0.712031	1.36982	-0.0195913	0.830674	-1.03362	-0.75627	-0.608826	-0.991814	-0.894501
NRC3_wobSeed102_DR4_G20A_o1	GCCCTAGCAGGCCAATCTGAGTCACTCAAGGCTTGAGCGATTGACAGCGTAGAATGAAGG	-0.183454	-0.538549	-0.573291	-0.52412	-0.852939	-0.174542	-0.0528366	-0.831872	-0.947423	-0.643838	-0.512635	-0.769049	0.052343	-0.118358	-0.758557	-0.640127	-0.569147	-0.499381	-0.613797	-0.792548	-0.518653	1.41729	0.121861	0.0725355	-1.48578	-1.14495	-0.961244	-1.2517	-0.966397
NRC3_wobSeed102_DR4_G20C_o1	GCCCTAGCAGGCCAATCTGCGTCACTCAAGGCTTGAGCGATTGACAGCGTAGAATGAAGG	-0.40958	-0.5241	-0.377619	-0.461255	-0.425693	-0.509735	0.0378303	-0.682849	-0.714284	-0.428914	-0.332024	-0.602377	-0.505422	-0.154647	-0.461817	-0.0755345	-0.164064	-0.514783	-0.405186	-0.293749	-0.5129	1.32196	0.16363	-0.30324	-0.96762	-1.30588	-1.07575	-1.21373	-1.19149
NRC3_wobSeed102_DR4_G20T_o1	GCCCTAGCAGGCCAATCTGTGTCACTCAAGGCTTGAGCGATTGACAGCGTAGAATGAAGG	-0.0495712	-0.172204	-0.19794	-0.0281971	-0.217236	0.790701	0.210554	-0.437685	-0.330918	-0.335076	0.393521	-0.388514	-0.243639	0.279063	-0.501902	-0.192719	-0.520006	-0.640277	0.113796	-0.327182	-0.357744	2.87493	0.24888	2.1252	-1.31627	-1.02655	-0.118485	-0.304484	-0.618513
NRC3_wobSeed102_DR4_G21A_o1	GCCCTAGCAGGCCAATCTGGATCACTCAAGGCTTGAGCGATTGACAGCGTAGAATGAAGG	0.141249	-0.153403	-0.327403	-0.299734	-0.470407	0.259922	0.0833982	-0.634992	-0.610597	-0.467213	-0.130848	-0.350459	-0.872697	-0.147984	-0.529841	-0.696018	-0.695277	-0.699837	-0.43857	-0.867359	-0.965001	1.73087	0.159225	0.817342	-1.18701	-1.10927	-0.528586	-0.514011	-0.702017
NRC3_wobSeed102_DR4_G21C_o1	GCCCTAGCAGGCCAATCTGGCTCACTCAAGGCTTGAGCGATTGACAGCGTAGAATGAAGG	-0.539505	-0.579913	-0.910597	-0.716361	-0.794948	-0.626646	-0.160274	-0.913076	-0.563335	-0.998566	-0.433862	-0.742697	-0.293662	-0.50026	-0.458507	-0.737197	-0.522218	-0.708515	-0.746873	-1.0224	-1.16138	1.35283	-0.297687	0.116895	-1.06346	-2.06583	-0.642049	-1.11763	-0.916207
NRC3_wobSeed102_DR4_G21T_o1	GCCCTAGCAGGCCAATCTGGTTCACTCAAGGCTTGAGCGATTGACAGCGTAGAATGAAGG	-0.418591	-0.171764	0.131096	-0.121313	0.161406	1.37699	0.200635	0.784315	0.379785	-0.16018	0.0156614	-0.303656	-0.280629	-0.0939308	-0.595885	-0.886517	-0.881985	-0.211547	0.260087	0.419804	-0.545356	1.84622	0.397597	0.210495	-0.684738	-1.2823	-0.487974	-0.864838	-0.775893
NRC3_wobSeed102_DR4_G7A_o1	GCCCTAACAGGCCAATCTGGGTCACTCAAGGCTTGAGCGATTGACAGCGTAGAATGAAGG	2.30683	1.47212	1.75052	1.05561	1.43287	3.84888	1.77442	1.29645	1.04027	1.19299	3.18654	0.758433	1.15603	1.74636	0.160188	-0.0195607	0.116875	0.716692	2.38415	0.190533	0.00111298	4.42733	0.497895	5.17699	-0.799961	0.789842	2.35123	1.56857	0.0939858
NRC3_wobSeed102_DR4_G7C_o1	GCCCTACCAGGCCAATCTGGGTCACTCAAGGCTTGAGCGATTGACAGCGTAGAATGAAGG	2.29669	1.36733	1.52036	1.15469	1.6639	3.83932	1.71371	1.39383	0.999096	1.00971	2.91529	1.0134	1.36756	1.63941	0.0754817	-0.0510348	0.203088	1.34363	2.50387	0.434634	0.0886402	3.84693	-0.156781	5.15177	-1.08449	-0.113999	2.40236	1.57374	-0.0147616
NRC3_wobSeed102_DR4_G7T_o1	GCCCTATCAGGCCAATCTGGGTCACTCAAGGCTTGAGCGATTGACAGCGTAGAATGAAGG	2.25597	1.44394	1.71033	0.679913	2.61963	4.02183	1.74632	1.26537	0.878009	1.01543	3.28885	1.13767	1.44541	1.71009	-0.155358	0.106219	0.00198002	1.15835	2.48469	-0.0119284	-0.289922	4.2481	0.421425	5.29432	-0.0949805	0.636879	2.47245	1.75632	0.429637
NRC3_wobSeed102_DR4_o1	GCCCTAGCAGGCCAATCTGGGTCACTCAAGGCTTGAGCGATTGACAGCGTAGAATGAAGG	1.6912	1.22409	1.41995	1.50223	1.16953	3.90295	1.58036	0.99493	0.723689	0.850816	3.09761	0.983964	0.785688	1.56831	-0.498066	-1.03823	-0.671757	0.369491	2.32598	0.000727729	-0.679145	4.71944	0.0730573	5.11639	-0.835951	-1.05768	2.59934	1.52047	-0.231848
NRC3_wobSeed102_DR4_T16A_o1	GCCCTAGCAGGCCAAACTGGGTCACTCAAGGCTTGAGCGATTGACAGCGTAGAATGAAGG	1.74451	1.16129	0.962291	0.704902	1.77167	3.67699	1.60949	1.04552	0.61573	1.07342	3.05292	0.806952	0.923628	1.51096	-0.345347	-0.564091	-0.26041	0.159485	2.16903	-0.106651	-0.481628	4.10696	0.300784	4.33587	-1.0889	-0.371419	2.06255	0.712383	-0.347598
NRC3_wobSeed102_DR4_T16C_o1	GCCCTAGCAGGCCAACCTGGGTCACTCAAGGCTTGAGCGATTGACAGCGTAGAATGAAGG	0.131456	1.53662	1.3613	1.13825	1.43629	3.63023	1.95757	1.45818	1.14901	1.16388	2.04681	1.23118	0.425161	2.01973	-0.306913	-1.09296	0.140743	0.233337	2.558	-0.162936	-0.576408	1.13921	-0.208661	1.46448	-0.949752	-0.885036	0.239289	-0.0466413	-0.969157
NRC3_wobSeed102_DR4_T16G_o1	GCCCTAGCAGGCCAAGCTGGGTCACTCAAGGCTTGAGCGATTGACAGCGTAGAATGAAGG	-0.198531	1.63599	0.966107	1.55229	1.29459	3.27607	1.697	0.605426	0.169686	0.82136	1.82142	1.17071	0.23361	1.65382	-0.429229	-1.35917	-0.983583	-0.142914	2.20321	-0.334411	-0.579155	1.16886	-0.264764	0.818249	-1.64648	-0.819827	0.0206259	-0.107468	-0.847079
NRC3_wobSeed102_DR4_T18A_o1	GCCCTAGCAGGCCAATCAGGGTCACTCAAGGCTTGAGCGATTGACAGCGTAGAATGAAGG	0.948839	2.78893	3.39094	2.60425	3.42318	4.67799	2.35702	4.06873	3.65772	3.03121	3.62952	3.30628	0.893192	2.01853	-0.00640215	-0.752029	-0.489595	1.14743	3.13441	1.77078	-0.258052	1.29755	0.629374	1.69761	-1.48736	-0.834142	1.335	0.360676	-0.453629
NRC3_wobSeed102_DR4_T18C_o1	GCCCTAGCAGGCCAATCCGGGTCACTCAAGGCTTGAGCGATTGACAGCGTAGAATGAAGG	0.786927	1.66633	1.83715	2.1324	2.22876	4.37663	1.62905	2.79469	1.99676	1.469	2.77726	1.6507	0.726365	1.42305	-0.396149	-0.922537	-0.442101	1.72415	2.35236	0.637966	-0.245968	2.2722	0.0497007	2.80321	-0.765	-1.25898	1.01709	0.469464	-0.565391
NRC3_wobSeed102_DR4_T18G_o1	GCCCTAGCAGGCCAATCGGGGTCACTCAAGGCTTGAGCGATTGACAGCGTAGAATGAAGG	2.80028	4.42966	4.29837	4.41762	6.0813	4.93604	3.05186	6.01415	5.36146	3.97223	4.79494	6.00575	3.41549	3.43436	0.393899	-0.646416	0.093831	2.34751	3.66188	3.99845	1.69768	2.03699	1.11821	3.1378	-1.20569	-0.484043	3.71932	2.75043	0.796235
NRC3_wobSeed102_DR4_T22A_o1	GCCCTAGCAGGCCAATCTGGGACACTCAAGGCTTGAGCGATTGACAGCGTAGAATGAAGG	0.254667	-0.309743	-0.430412	0.127426	-0.753444	3.07899	0.0896081	-0.827779	-0.609655	-1.13216	-0.0364498	-0.457659	-0.69387	0.0826103	-0.779483	-0.81365	-0.862139	-0.247446	-0.286162	-0.727666	-0.916346	3.12605	-0.249575	2.73246	-0.939676	-0.764675	-0.495785	-0.672814	-0.883956
NRC3_wobSeed102_DR4_T22C_o1	GCCCTAGCAGGCCAATCTGGGCCACTCAAGGCTTGAGCGATTGACAGCGTAGAATGAAGG	-0.0152817	-0.480789	-0.644464	-0.283841	-1.10926	1.23631	0.0812283	-1.03591	-0.783254	-1.18184	0.491714	-0.922778	-0.990315	-0.168203	-0.798773	-1.0199	-0.722969	-0.893071	-0.384018	-1.1219	-1.05088	2.98511	-0.176749	2.85014	-1.72563	-0.703444	-0.363732	-1.07774	-1.32107
NRC3_wobSeed102_DR4_T22G_o1	GCCCTAGCAGGCCAATCTGGGGCACTCAAGGCTTGAGCGATTGACAGCGTAGAATGAAGG	0.548674	-0.12536	-0.284721	-0.393337	-0.273343	1.64545	0.322701	-0.510394	-0.785957	-0.768226	0.966967	-0.290332	-0.430619	0.0351247	-0.624141	-1.23876	-0.870068	-0.870172	0.233257	-0.374104	-1.01199	3.50618	-0.584653	3.95597	-1.39764	-0.513771	0.546528	-0.289039	-0.731902
NRC3_wobSeed102_DR4_T26A_o1	GCCCTAGCAGGCCAATCTGGGTCACACAAGGCTTGAGCGATTGACAGCGTAGAATGAAGG	3.08127	1.60913	1.81793	1.88253	1.86468	3.9939	1.75726	1.5597	1.09483	1.21043	3.68424	1.62831	0.855706	1.81849	-0.246841	-0.96783	0.118521	0.900095	2.53302	0.170412	-0.599965	4.53435	0.0737089	5.22788	-0.275842	0.519148	2.68391	2.09978	0.554619
NRC3_wobSeed102_DR4_T26C_o1	GCCCTAGCAGGCCAATCTGGGTCACCCAAGGCTTGAGCGATTGACAGCGTAGAATGAAGG	2.4511	1.33867	1.16316	0.679607	1.58931	3.91696	1.61654	1.03131	0.706742	0.426983	3.03713	1.06674	0.456472	1.37736	-0.384566	-0.863215	-0.134939	0.792534	2.55411	-0.509734	-0.450549	3.6424	-0.395501	4.9205	-1.3475	-0.252636	2.51012	1.88769	-0.129877
NRC3_wobSeed102_DR4_T26G_o1	GCCCTAGCAGGCCAATCTGGGTCACGCAAGGCTTGAGCGATTGACAGCGTAGAATGAAGG	3.18095	1.86443	1.42541	1.03706	2.1726	3.99427	1.91739	1.47762	1.13652	0.849328	3.33995	1.69344	0.454	1.89806	-0.341647	-1.07874	-0.583443	0.76747	2.42519	-0.088905	-0.572415	4.64593	-0.503576	5.53779	-0.484074	0.22982	3.08072	2.34867	0.774778
NRC3_wobSeed102_DR4_T5A_o1	GCCCAAGCAGGCCAATCTGGGTCACTCAAGGCTTGAGCGATTGACAGCGTAGAATGAAGG	2.45884	1.40254	1.78808	0.754324	1.71367	3.73907	1.62289	1.25685	0.733255	0.979257	3.45292	1.24567	0.381858	1.34018	-0.3452	-1.19386	-1.1746	0.318944	2.26144	0.154343	-0.284408	4.53493	0.0779158	4.91077	-1.24193	0.212508	2.55331	1.62636	0.227149
NRC3_wobSeed102_DR4_T5C_o1	GCCCCAGCAGGCCAATCTGGGTCACTCAAGGCTTGAGCGATTGACAGCGTAGAATGAAGG	1.76016	1.28812	1.43336	0.369504	1.45692	3.73071	1.63338	1.30839	0.283731	0.943694	3.19007	0.922506	0.339279	1.50434	-0.513132	-1.1291	-0.731465	0.489952	2.53122	-0.171736	-0.346424	3.07867	-0.496097	4.97165	-1.44779	-0.483586	2.12662	1.12832	-0.161245
NRC3_wobSeed102_DR4_T5G_o1	GCCCGAGCAGGCCAATCTGGGTCACTCAAGGCTTGAGCGATTGACAGCGTAGAATGAAGG	2.05113	1.24602	1.15974	1.10594	1.17025	3.72232	1.77361	0.936925	0.15724	0.370575	2.64883	1.1541	0.368361	1.67615	-0.65036	-1.25381	-1.09581	0.404484	2.28217	0.347013	-0.645582	3.97181	0.0945109	4.58202	-1.10404	-1.06197	2.11791	1.21066	-0.249493
NRC3_wobSeed103_DR4_A13C_o1	GCGCATATAGGTCATACAAGGTGAAAGTCCGATTGTGCGATTGACAGCGTAGAATGAAGG	7.35585	5.09918	5.79535	6.39596	4.4134	5.57121	4.28955	4.68414	4.54869	4.27009	5.746	4.79823	2.85215	4.65082	2.37158	0.912869	1.09386	1.62072	3.94081	1.22854	0.812187	6.81262	1.98365	7.41174	2.0808	3.78907	6.54604	6.05074	4.09312
NRC3_wobSeed103_DR4_A13G_o1	GCGCATATAGGTGATACAAGGTGAAAGTCCGATTGTGCGATTGACAGCGTAGAATGAAGG	1.73201	0.87309	0.420832	1.97731	1.11471	4.24155	0.893326	0.710487	0.445199	0.234424	2.2588	0.855563	0.567867	0.702217	-0.184729	-0.212856	0.473665	0.942864	0.997162	0.0463692	-0.00116682	5.21793	0.340617	4.27747	0.78718	0.632749	2.16514	1.32948	0.808304
NRC3_wobSeed103_DR4_A13T_o1	GCGCATATAGGTTATACAAGGTGAAAGTCCGATTGTGCGATTGACAGCGTAGAATGAAGG	2.18884	1.6956	6.15226	2.84783	2.4926	5.06884	1.60042	2.26254	1.5711	3.08241	2.93804	1.7924	1.25866	1.41299	1.21286	0.203278	0.936759	1.27398	1.57458	0.434634	0.3021	4.93454	0.657143	4.03685	0.874998	0.859206	2.63014	1.97818	0.843303
NRC3_wobSeed103_DR4_A14C_o1	GCGCATATAGGTACTACAAGGTGAAAGTCCGATTGTGCGATTGACAGCGTAGAATGAAGG	0.697037	0.381565	-0.132097	0.688579	1.35741	3.49357	0.285344	0.199547	0.142613	0.0572175	0.971992	0.61522	0.651271	0.475187	-0.342782	-0.23306	-0.147271	0.882473	0.506522	0.179216	-0.351179	1.66867	0.29072	1.24493	0.583305	0.887451	0.784409	0.565669	0.263635
NRC3_wobSeed103_DR4_A14G_o1	GCGCATATAGGTAGTACAAGGTGAAAGTCCGATTGTGCGATTGACAGCGTAGAATGAAGG	0.674026	0.404104	0.229609	1.02634	0.659766	3.22949	0.368465	0.402974	0.15443	0.269198	1.16277	0.52964	-0.146172	0.394517	-0.158709	-0.562349	0.248752	1.01939	0.816937	0.0912321	0.175573	0.708603	0.4219	1.04119	0.977454	0.663875	0.733136	0.775321	0.196688
NRC3_wobSeed103_DR4_A14T_o1	GCGCATATAGGTATTACAAGGTGAAAGTCCGATTGTGCGATTGACAGCGTAGAATGAAGG	0.780364	0.464436	0.249936	0.757725	1.69233	3.75983	0.416985	0.0796322	0.134227	0.0719362	1.37968	0.52292	0.306759	0.463883	0.246299	-0.375406	0.464638	1.1429	0.629629	-0.250882	0.204566	1.45541	0.414081	1.45804	1.21118	0.480472	0.980774	0.722106	0.434279
NRC3_wobSeed103_DR4_A16C_o1	GCGCATATAGGTAATCCAAGGTGAAAGTCCGATTGTGCGATTGACAGCGTAGAATGAAGG	1.1541	0.38723	2.66244	2.37207	1.52964	4.57156	0.510116	0.637843	0.372871	0.738473	1.76085	0.39872	1.03107	0.453271	0.0627499	-0.266686	0.646637	1.354	0.963907	0.0892084	0.2414	4.6175	0.550549	3.16741	0.665434	0.830853	1.23949	0.948637	0.357894
NRC3_wobSeed103_DR4_A16G_o1	GCGCATATAGGTAATGCAAGGTGAAAGTCCGATTGTGCGATTGACAGCGTAGAATGAAGG	1.05095	0.513163	1.82684	0.366145	1.72828	4.0988	0.406837	0.572986	0.357953	0.568104	1.73507	0.518942	0.641627	0.478833	-0.0493402	-0.488959	0.261999	0.824772	0.842533	-0.0965248	0.207571	4.11707	0.239384	3.49133	0.658245	0.245813	1.15427	0.740055	0.285587
NRC3_wobSeed103_DR4_A16T_o1	GCGCATATAGGTAATTCAAGGTGAAAGTCCGATTGTGCGATTGACAGCGTAGAATGAAGG	0.967362	0.546434	4.97204	0.456633	2.32513	4.81105	0.677857	0.918718	0.627041	2.13247	1.8961	0.755595	0.810547	0.259725	0.799459	-0.412252	0.378184	1.67187	0.847038	0.29183	0.171114	3.9648	0.582577	3.53109	0.845385	0.594666	1.50521	0.864852	0.051867
NRC3_wobSeed103_DR4_A18C_o1	GCGCATATAGGTAATACCAGGTGAAAGTCCGATTGTGCGATTGACAGCGTAGAATGAAGG	1.13224	0.202646	2.04507	0.10688	1.47202	3.99083	-0.00830656	0.0810883	-0.00850977	0.184734	1.25558	0.369266	0.560347	0.192692	0.171759	-0.36322	0.330743	0.747586	0.327266	-0.0396877	0.268314	4.03487	0.247155	3.40165	0.508055	0.783858	1.18697	0.880997	0.303392
NRC3_wobSeed103_DR4_A18G_o1	GCGCATATAGGTAATACGAGGTGAAAGTCCGATTGTGCGATTGACAGCGTAGAATGAAGG	1.4421	0.378018	2.66224	2.16394	1.26803	4.45728	0.336446	0.960141	0.597982	0.883373	1.7623	0.781198	0.668937	0.418814	0.406514	-0.46307	0.304372	1.40781	0.8835	-0.0521797	0.29862	4.42342	0.526831	3.43604	1.33432	0.606553	1.3833	0.853224	0.458955
NRC3_wobSeed103_DR4_A18T_o1	GCGCATATAGGTAATACTAGGTGAAAGTCCGATTGTGCGATTGACAGCGTAGAATGAAGG	2.21769	0.465769	2.49488	0.715049	1.09934	3.45488	0.113253	0.154633	0.211992	0.489915	2.05544	0.745084	0.613851	0.358684	0.178903	-0.27456	0.69458	0.246474	0.423094	0.234816	0.150997	4.82218	0.563289	4.20149	0.924783	0.862316	2.48195	2.43444	1.08992
NRC3_wobSeed103_DR4_A19C_o1	GCGCATATAGGTAATACACGGTGAAAGTCCGATTGTGCGATTGACAGCGTAGAATGAAGG	0.91165	0.308606	0.987768	0.145204	0.564204	1.22968	-0.0306684	0.212929	-0.0226943	-0.0914603	0.900078	0.407303	0.266853	0.396841	0.162732	-0.496249	0.665872	-0.424004	0.064119	0.0174502	0.114563	3.87248	0.180014	2.66525	1.00788	0.894603	0.806455	0.684171	0.349075
NRC3_wobSeed103_DR4_A19G_o1	GCGCATATAGGTAATACAGGGTGAAAGTCCGATTGTGCGATTGACAGCGTAGAATGAAGG	1.44244	0.386433	0.746246	0.317481	1.35103	3.37508	0.28062	0.410935	0.52111	0.36853	1.92033	0.91703	1.0757	0.492036	-0.223017	-0.0682003	0.520024	0.409748	0.684939	0.239294	0.16385	4.14986	0.43917	3.21604	0.403646	1.1463	1.47128	0.964934	0.81934
NRC3_wobSeed103_DR4_A19T_o1	GCGCATATAGGTAATACATGGTGAAAGTCCGATTGTGCGATTGACAGCGTAGAATGAAGG	0.959742	0.00390579	0.0176649	-0.0335666	0.17386	0.327218	-0.201909	0.00942855	-0.0137464	-0.279322	0.369171	0.440952	0.510813	0.436765	0.188219	-0.172709	0.396547	-0.218205	-0.180931	0.320142	0.145366	3.86796	0.318543	2.35003	0.832827	0.90434	0.694275	0.476212	0.313389
NRC3_wobSeed103_DR4_A24C_o1	GCGCATATAGGTAATACAAGGTGCAAGTCCGATTGTGCGATTGACAGCGTAGAATGAAGG	0.975408	0.291089	-0.155523	-0.132658	0.538471	1.52012	-0.281916	-0.0712665	0.354839	-0.333486	0.616807	0.269802	0.578583	0.140044	-0.264203	-0.455115	0.489735	-0.515684	-0.0695428	0.532795	0.190517	3.87712	0.313938	2.81178	0.10867	0.731221	0.986453	0.647792	0.15211
NRC3_wobSeed103_DR4_A24G_o1	GCGCATATAGGTAATACAAGGTGGAAGTCCGATTGTGCGATTGACAGCGTAGAATGAAGG	0.978481	0.278931	0.264765	0.1842	0.731418	2.0282	0.0104761	0.191603	-0.118072	-0.271746	0.775024	0.565691	-0.138181	0.314711	-0.224306	-0.619279	0.593075	-0.456995	-0.53312	-0.109262	0.0409959	4.13714	0.23458	2.47109	0.302213	1.19779	0.952957	0.585686	0.43461
NRC3_wobSeed103_DR4_A24T_o1	GCGCATATAGGTAATACAAGGTGTAAGTCCGATTGTGCGATTGACAGCGTAGAATGAAGG	0.974591	-0.0827905	-0.209526	0.0455526	0.0683835	1.29541	-0.269372	-0.2568	-0.120246	-0.487092	0.158571	0.0840849	0.475136	0.241218	-0.0292479	-0.137446	0.804504	-0.232364	-0.38357	-0.120752	-0.0468034	4.05237	0.313731	2.41262	0.907958	0.780059	0.538654	0.179236	0.40539
NRC3_wobSeed103_DR4_A25C_o1	GCGCATATAGGTAATACAAGGTGACAGTCCGATTGTGCGATTGACAGCGTAGAATGAAGG	1.49665	0.651301	1.49752	0.924133	1.35861	4.14865	0.420133	0.242407	0.313057	0.332652	1.16478	0.859948	0.846721	0.824979	0.00702309	-0.209803	0.734897	0.966803	0.678623	0.01729	0.18886	4.44664	0.299155	3.53782	0.834477	1.40102	1.19134	0.902199	0.69945
NRC3_wobSeed103_DR4_A25G_o1	GCGCATATAGGTAATACAAGGTGAGAGTCCGATTGTGCGATTGACAGCGTAGAATGAAGG	1.13499	0.265322	0.937075	0.288036	1.5909	3.97888	0.334496	0.114201	0.350946	0.0718542	0.919753	0.400248	0.396921	0.367556	-0.139078	-0.45936	0.608418	0.806556	0.849151	0.0556983	0.183738	4.27697	0.551715	3.14212	0.729827	1.32798	1.19447	0.683762	0.604988
NRC3_wobSeed103_DR4_A25T_o1	GCGCATATAGGTAATACAAGGTGATAGTCCGATTGTGCGATTGACAGCGTAGAATGAAGG	1.32411	0.536704	0.970221	1.41905	0.688113	3.47508	-0.102798	0.0574509	-0.0322251	-0.115744	0.930065	0.52576	0.142065	0.589724	0.0526447	-0.183625	0.359113	0.413477	-0.0221635	-0.123124	-0.15727	4.04952	0.172291	2.84053	1.46451	1.0543	0.737244	0.536266	0.437826
NRC3_wobSeed103_DR4_A26C_o1	GCGCATATAGGTAATACAAGGTGAACGTCCGATTGTGCGATTGACAGCGTAGAATGAAGG	1.47454	0.615342	1.81993	0.336923	1.37293	4.18427	0.51012	0.251504	0.0430142	0.68461	1.54833	0.744792	0.673474	0.716275	0.257257	-0.320352	0.675207	1.38185	0.985656	0.386319	0.124135	4.56744	0.41837	3.62606	0.84557	0.578269	1.1179	0.861235	0.657799
NRC3_wobSeed103_DR4_A26G_o1	GCGCATATAGGTAATACAAGGTGAAGGTCCGATTGTGCGATTGACAGCGTAGAATGAAGG	1.24862	0.610014	1.46441	0.870357	1.22984	4.08282	0.573382	0.390923	0.155482	0.247019	1.09475	0.693984	0.42103	0.653427	0.0259228	-0.268145	0.49071	1.09002	1.03985	-0.214356	0.247959	4.57346	0.103364	3.17441	0.932138	0.671101	1.11763	0.748014	0.452691
NRC3_wobSeed103_DR4_A26T_o1	GCGCATATAGGTAATACAAGGTGAATGTCCGATTGTGCGATTGACAGCGTAGAATGAAGG	1.37138	0.413412	1.54498	1.07893	0.602305	4.1801	0.3048	0.286252	0.106441	0.291899	1.0847	0.688588	0.903431	0.660498	0.342999	-0.289154	0.839742	0.928166	0.684524	-0.177749	0.0119708	4.28379	0.0908733	3.38603	0.610125	1.77638	1.14137	0.742558	0.381681
NRC3_wobSeed103_DR4_A5C_o1	GCGCCTATAGGTAATACAAGGTGAAAGTCCGATTGTGCGATTGACAGCGTAGAATGAAGG	0.667133	0.405965	2.68201	2.25986	0.993554	4.24661	0.665749	0.642438	0.255777	0.782991	1.28348	0.581728	0.234401	0.333561	-0.0257877	-0.464555	-0.186104	1.0557	0.78242	-0.375744	0.00333936	1.99173	0.0892079	1.52663	0.233364	0.857898	0.826037	0.570147	0.0562672
NRC3_wobSeed103_DR4_A5G_o1	GCGCGTATAGGTAATACAAGGTGAAAGTCCGATTGTGCGATTGACAGCGTAGAATGAAGG	0.762532	0.422874	2.56944	1.84188	1.11555	4.34807	0.575628	0.698953	0.305542	0.896112	1.36962	0.646738	0.129029	0.498906	0.195722	-0.61623	0.521008	1.03102	0.949552	0.00145362	-0.0901875	1.35618	0.140542	1.32914	-0.80188	0.338836	0.854572	0.92537	0.306505
NRC3_wobSeed103_DR4_A5T_o1	GCGCTTATAGGTAATACAAGGTGAAAGTCCGATTGTGCGATTGACAGCGTAGAATGAAGG	0.929675	0.629765	2.61356	0.7732	1.92686	4.27906	0.612783	0.828858	0.400964	0.93391	1.50041	0.771676	0.685409	0.64884	0.250945	-0.274814	1.06276	1.16286	1.05497	0.226612	0.192806	3.23996	0.590396	2.77649	1.03126	1.00302	1.2151	0.916396	0.378611
NRC3_wobSeed103_DR4_A7C_o1	GCGCATCTAGGTAATACAAGGTGAAAGTCCGATTGTGCGATTGACAGCGTAGAATGAAGG	0.955589	0.421651	1.14496	1.08561	0.737301	3.63383	0.500391	0.367567	0.320315	0.383206	1.49618	0.576017	0.218006	0.243735	0.539014	-0.27278	-0.154306	1.21632	0.892682	-0.187818	-0.442887	4.35482	-0.0984961	3.41983	0.835156	0.51176	0.984336	0.572226	0.05027
NRC3_wobSeed103_DR4_A7G_o1	GCGCATGTAGGTAATACAAGGTGAAAGTCCGATTGTGCGATTGACAGCGTAGAATGAAGG	1.34064	0.358649	1.13447	0.126726	1.5183	3.95774	0.218167	0.368584	0.342326	0.172476	1.61566	0.49453	0.561511	0.2365	0.161519	-0.450137	0.170475	0.809867	0.747633	-0.301292	0.257414	4.41896	-0.331517	4.27943	0.516711	0.0664262	1.5213	0.980508	0.458439
NRC3_wobSeed103_DR4_A7T_o1	GCGCATTTAGGTAATACAAGGTGAAAGTCCGATTGTGCGATTGACAGCGTAGAATGAAGG	0.513666	0.318967	1.54146	1.4516	0.911247	3.8936	0.715211	0.318803	0.176028	0.492586	1.27103	0.375	0.82643	0.4803	0.273698	-0.0339621	0.039049	1.59086	1.05959	0.093565	0.299655	3.13108	0.616607	2.49764	0.567883	1.38549	1.02875	0.682163	0.425129
NRC3_wobSeed103_DR4_A9C_o1	GCGCATATCGGTAATACAAGGTGAAAGTCCGATTGTGCGATTGACAGCGTAGAATGAAGG	0.414927	0.30801	0.399679	0.693936	0.793016	3.07107	0.541106	0.154994	0.0318032	0.242911	0.84006	0.446341	0.543824	0.268193	0.29439	-0.333281	0.00156719	0.910966	0.773899	-0.279815	0.187544	0.472143	0.111735	0.945205	0.208129	0.308421	0.800324	0.633685	0.384699
NRC3_wobSeed103_DR4_A9G_o1	GCGCATATGGGTAATACAAGGTGAAAGTCCGATTGTGCGATTGACAGCGTAGAATGAAGG	0.927881	0.405318	1.26532	0.428453	1.08153	3.98162	0.41615	0.344417	0.212325	0.226044	1.46054	0.4861	0.29969	0.402239	0.159952	-0.552474	0.617094	0.840697	0.725273	0.115312	0.0703086	3.34021	0.207912	2.46548	0.516058	0.702478	1.02864	0.777084	0.411677
NRC3_wobSeed103_DR4_A9T_o1	GCGCATATTGGTAATACAAGGTGAAAGTCCGATTGTGCGATTGACAGCGTAGAATGAAGG	0.363718	0.0947758	-0.00546544	0.141976	0.645451	2.3899	0.265565	0.095341	-0.160281	0.0375445	0.518937	0.366657	0.325983	0.32662	0.126634	-0.190365	-0.0157396	1.0026	0.603239	-0.107788	0.0473298	0.078042	0.34871	0.938226	0.84209	1.12868	0.442596	0.0091746	0.33026
NRC3_wobSeed103_DR4_C17A_o1	GCGCATATAGGTAATAAAAGGTGAAAGTCCGATTGTGCGATTGACAGCGTAGAATGAAGG	1.65436	0.972333	4.97059	1.11655	2.03952	2.61307	1.11604	0.770673	0.67485	1.97165	2.47165	1.53116	1.37678	0.620624	0.417842	-0.164839	0.97366	-0.140849	1.62876	0.165961	0.163358	3.9867	0.495519	3.33187	0.676088	0.829499	2.12337	1.71973	0.664288
NRC3_wobSeed103_DR4_C17G_o1	GCGCATATAGGTAATAGAAGGTGAAAGTCCGATTGTGCGATTGACAGCGTAGAATGAAGG	1.24039	0.423335	1.95102	0.555228	0.961183	2.49958	0.402093	0.246033	0.0858773	0.581835	1.78082	0.61844	0.675036	0.584828	0.235061	-0.596806	0.689455	-0.24156	0.802651	0.27385	0.152773	3.97876	0.488089	3.21372	0.104229	0.4446	1.35099	0.900402	0.321121
NRC3_wobSeed103_DR4_C17T_o1	GCGCATATAGGTAATATAAGGTGAAAGTCCGATTGTGCGATTGACAGCGTAGAATGAAGG	1.5475	0.463475	3.31239	1.89733	1.77581	4.50475	0.617865	0.70188	0.396739	1.14407	1.80633	1.0657	0.929425	0.730564	0.295005	-0.277423	0.541326	2.32437	0.858664	0.0802381	0.375294	3.83931	0.682633	3.31786	0.945641	1.57759	1.2428	1.1634	0.669359
NRC3_wobSeed103_DR4_C29A_o1	GCGCATATAGGTAATACAAGGTGAAAGTACGATTGTGCGATTGACAGCGTAGAATGAAGG	1.97739	0.698558	2.23999	0.899042	1.83906	4.29147	0.386658	0.648035	0.620038	0.873628	1.81906	0.989871	0.701334	0.793341	0.262873	-0.159807	0.780044	0.805925	0.885878	0.163279	0.0601112	3.58324	0.0522001	3.4395	0.562722	1.46793	1.86344	1.17074	0.775957
NRC3_wobSeed103_DR4_C29G_o1	GCGCATATAGGTAATACAAGGTGAAAGTGCGATTGTGCGATTGACAGCGTAGAATGAAGG	1.95502	0.658638	2.5201	1.28531	1.34674	4.12993	0.519884	0.733867	0.468743	0.724972	2.25842	0.991586	0.95355	0.583603	0.475184	-0.0301937	0.831294	1.19199	0.90264	0.13324	0.451997	3.94778	0.389851	3.55736	1.00877	1.02775	2.56592	1.9996	1.04313
NRC3_wobSeed103_DR4_C29T_o1	GCGCATATAGGTAATACAAGGTGAAAGTTCGATTGTGCGATTGACAGCGTAGAATGAAGG	3.46656	0.971659	2.53845	1.04562	2.59691	4.26672	0.777729	1.85615	1.17458	1.37389	2.67447	1.49724	1.20481	0.602036	0.813566	-0.201094	1.10037	1.28319	1.57181	0.722627	0.639456	3.93475	0.51279	3.61044	1.16545	1.22262	4.12987	3.57918	2.28742
NRC3_wobSeed103_DR4_C4A_o1	GCGAATATAGGTAATACAAGGTGAAAGTCCGATTGTGCGATTGACAGCGTAGAATGAAGG	3.38554	0.944202	2.60591	1.60854	1.33439	4.19645	0.908775	0.775595	0.758414	1.0079	2.76762	0.89	1.31976	0.872212	0.759794	0.0271852	1.55153	1.38213	1.2701	0.434634	0.722126	6.66602	0.643607	6.08269	1.2136	2.2704	3.00362	2.00325	0.986911
NRC3_wobSeed103_DR4_C4G_o1	GCGGATATAGGTAATACAAGGTGAAAGTCCGATTGTGCGATTGACAGCGTAGAATGAAGG	2.63308	0.879269	2.71746	1.07954	2.01136	4.45735	0.805598	1.02062	0.639549	1.1172	2.58043	0.977277	1.1666	0.934801	0.721527	0.20224	1.79915	1.63914	1.3766	0.912919	0.527413	5.47711	0.283393	5.33923	1.44234	1.28942	2.51045	1.86904	0.800906
NRC3_wobSeed103_DR4_C4T_o1	GCGTATATAGGTAATACAAGGTGAAAGTCCGATTGTGCGATTGACAGCGTAGAATGAAGG	3.04626	0.646946	2.77599	0.94773	1.94649	4.17721	0.592615	0.79181	0.822194	0.946715	2.78392	0.751084	1.29315	0.696621	0.974886	0.188214	1.08928	1.47653	1.05544	0.367405	0.760743	5.56104	0.401041	5.62347	2.33941	2.11769	2.69207	1.93527	1.39027
NRC3_wobSeed103_DR4_G10A_o1	GCGCATATAAGTAATACAAGGTGAAAGTCCGATTGTGCGATTGACAGCGTAGAATGAAGG	0.910785	0.308117	0.300747	0.57837	1.12878	2.96499	0.452422	0.436313	0.0691115	0.330842	0.850278	0.568216	0.405371	0.389184	0.499089	-0.1219	0.697958	0.9852	0.816437	-0.187905	0.30947	0.462247	0.717363	0.546033	0.72835	0.742956	0.714726	0.301367	0.282825
NRC3_wobSeed103_DR4_G10C_o1	GCGCATATACGTAATACAAGGTGAAAGTCCGATTGTGCGATTGACAGCGTAGAATGAAGG	0.906337	0.540286	0.280432	0.408993	0.815205	2.44257	0.665819	0.381299	0.232085	0.441443	0.854496	0.528425	0.295685	0.619915	0.382913	0.0306504	0.672232	1.16101	0.655945	0.206781	0.190517	-0.0307821	0.891538	0.718211	1.1544	0.509563	0.498938	0.5544	0.286842
NRC3_wobSeed103_DR4_G10T_o1	GCGCATATATGTAATACAAGGTGAAAGTCCGATTGTGCGATTGACAGCGTAGAATGAAGG	1.3508	0.256807	0.403455	0.416108	1.35472	2.79136	0.445046	0.156101	0.278492	0.45738	1.0787	0.520433	0.207114	0.614842	0.268532	0.00515011	0.0284561	1.13906	0.69109	-0.0295021	0.0966356	1.59852	0.612461	1.74945	0.705231	0.650589	0.829984	0.719691	0.428286
NRC3_wobSeed103_DR4_G11A_o1	GCGCATATAGATAATACAAGGTGAAAGTCCGATTGTGCGATTGACAGCGTAGAATGAAGG	1.20584	0.440983	0.0374147	0.0790441	0.794997	2.2633	0.165056	0.197349	0.151747	0.116916	0.577521	0.585904	0.731213	0.693949	0.244901	-0.117964	0.193571	0.963622	0.677536	0.0274862	0.246141	0.0767746	0.2345	0.523227	0.754582	1.28997	0.512925	0.521551	0.277922
NRC3_wobSeed103_DR4_G11C_o1	GCGCATATAGCTAATACAAGGTGAAAGTCCGATTGTGCGATTGACAGCGTAGAATGAAGG	0.486544	0.366223	-0.177158	-0.158457	0.650769	1.42977	0.106841	0.261648	0.231411	-0.0693462	0.477136	0.475622	0.259161	0.450827	0.201602	-0.03573	0.532567	0.866054	0.395618	0.162296	0.2414	0.109937	0.494361	0.314577	-0.0253926	0.869521	0.425325	0.330251	-0.0371011
NRC3_wobSeed103_DR4_G11T_o1	GCGCATATAGTTAATACAAGGTGAAAGTCCGATTGTGCGATTGACAGCGTAGAATGAAGG	0.800735	0.221646	0.552551	0.799337	0.690987	2.88977	0.234619	0.322125	0.109824	0.439629	0.4877	0.311602	0.563838	0.364535	0.623006	-0.201591	0.955899	1.17731	0.846729	-0.0675926	0.371988	0.418192	0.965658	0.596846	1.15109	0.139787	0.638855	0.652845	0.495754
NRC3_wobSeed103_DR4_G20A_o1	GCGCATATAGGTAATACAAAGTGAAAGTCCGATTGTGCGATTGACAGCGTAGAATGAAGG	1.11815	0.128613	-0.367529	-0.6142	-0.178487	0.0465298	-0.152432	-0.279498	-0.0240132	-0.303895	0.632175	0.0952591	-0.267387	0.263816	-0.218705	-0.361389	0.390599	-0.756179	-0.657716	-0.32112	-0.0674926	4.28149	0.277619	2.72681	1.35959	0.941828	0.884254	0.849208	0.583266
NRC3_wobSeed103_DR4_G20C_o1	GCGCATATAGGTAATACAACGTGAAAGTCCGATTGTGCGATTGACAGCGTAGAATGAAGG	1.01743	0.11399	-0.501706	-0.622086	-0.548724	-0.366356	-0.450952	-0.413913	-0.316368	-0.638151	0.333153	0.119024	-0.27681	0.451308	-0.205125	-0.368325	0.219106	-0.556675	-0.602927	-0.204793	-0.119613	4.0407	0.181343	2.20426	0.494964	0.467625	0.490024	0.430632	0.28001
NRC3_wobSeed103_DR4_G20T_o1	GCGCATATAGGTAATACAATGTGAAAGTCCGATTGTGCGATTGACAGCGTAGAATGAAGG	1.28944	0.4146	-0.102311	0.120475	0.556986	0.424587	0.0649012	0.112369	-0.0597474	-0.0369047	0.700846	0.304694	0.581159	0.477751	0.125133	-0.0470685	0.819232	-0.104698	-0.300247	0.523484	0.544017	4.02977	0.580347	2.50251	1.12731	1.42007	0.561026	0.671563	0.447612
NRC3_wobSeed103_DR4_G21A_o1	GCGCATATAGGTAATACAAGATGAAAGTCCGATTGTGCGATTGACAGCGTAGAATGAAGG	1.32079	0.38093	-0.185916	0.017947	0.201941	0.109069	-0.216208	0.0663258	-0.0142382	-0.217838	0.681687	0.469329	0.319145	0.571803	-0.106056	-0.326034	0.785689	-0.635897	-0.398867	-0.117283	0.0385918	4.03581	0.287312	2.21434	1.09855	1.01024	0.765987	0.375792	0.377765
NRC3_wobSeed103_DR4_G21C_o1	GCGCATATAGGTAATACAAGCTGAAAGTCCGATTGTGCGATTGACAGCGTAGAATGAAGG	0.855599	0.164844	-0.314447	-0.215566	0.243148	-0.299021	-0.475391	-0.130064	-0.105335	-0.398839	0.492652	0.524359	0.218684	0.410255	-0.237016	-0.434045	0.387985	-0.467449	-0.28976	-0.000966826	-0.000493068	3.92901	0.343761	2.39718	0.595066	0.865346	0.591645	0.384672	0.139645
NRC3_wobSeed103_DR4_G21T_o1	GCGCATATAGGTAATACAAGTTGAAAGTCCGATTGTGCGATTGACAGCGTAGAATGAAGG	1.0481	0.232494	0.792839	0.280829	0.760973	1.76323	0.147655	0.786807	0.40896	0.0777676	1.00487	0.404217	0.423422	0.481355	-0.111826	-0.330173	0.554012	-0.417788	0.184907	0.193036	0.733103	4.35423	0.331418	2.60946	0.954041	1.0598	0.483889	0.166152	-0.0817137
NRC3_wobSeed103_DR4_G23A_o1	GCGCATATAGGTAATACAAGGTAAAAGTCCGATTGTGCGATTGACAGCGTAGAATGAAGG	1.14183	0.250341	0.510544	1.02273	0.363531	3.48839	-0.207387	0.010609	0.085037	-0.189015	0.668551	0.29412	0.165886	0.58001	-0.476498	-0.0930142	0.740843	0.0793125	-0.415121	-0.0350602	-0.110257	3.97732	0.136638	2.50781	1.1012	0.396615	0.607477	0.325236	-0.0355335
NRC3_wobSeed103_DR4_G23C_o1	GCGCATATAGGTAATACAAGGTCAAAGTCCGATTGTGCGATTGACAGCGTAGAATGAAGG	2.69008	3.39164	7.00108	3.46773	4.46759	4.92486	2.92272	4.93434	4.388	5.63479	4.21225	3.97283	1.96743	2.80913	9.93972	1.42067	1.16686	3.05099	3.78955	2.67882	2.11642	4.10371	1.4301	4.10434	0.91959	0.882619	3.32441	2.89909	1.38644
NRC3_wobSeed103_DR4_G23T_o1	GCGCATATAGGTAATACAAGGTTAAAGTCCGATTGTGCGATTGACAGCGTAGAATGAAGG	1.6912	0.950017	5.43045	0.588898	2.52977	4.03341	0.870452	2.59726	1.60318	2.62688	2.38768	1.38734	1.3853	0.774639	4.12555	-0.085819	0.428263	0.575383	1.41873	0.897689	0.612875	4.38386	0.598979	3.2304	0.913191	0.798987	1.49819	0.992243	0.65496
NRC3_wobSeed103_DR4_G27A_o1	GCGCATATAGGTAATACAAGGTGAAAATCCGATTGTGCGATTGACAGCGTAGAATGAAGG	1.54742	0.529294	1.44254	0.324602	1.85225	3.97889	0.305789	0.273131	0.211515	0.602225	1.50127	0.676813	0.493838	0.708735	0.125223	-0.206938	0.843133	0.486919	0.425677	0.0318718	0.1423	3.55241	0.0692622	3.21381	0.776766	0.777666	1.08782	0.772697	0.598567
NRC3_wobSeed103_DR4_G27C_o1	GCGCATATAGGTAATACAAGGTGAAACTCCGATTGTGCGATTGACAGCGTAGAATGAAGG	1.50178	0.886321	2.79456	1.26798	1.51906	4.51037	0.667316	0.856524	0.732491	0.987829	1.8325	1.06334	0.704997	0.774604	0.554161	-0.379939	0.523931	1.20554	0.806201	0.1207	-0.379456	4.63854	0.601586	3.25129	0.841736	1.19394	1.04319	0.842025	0.513863
NRC3_wobSeed103_DR4_G27T_o1	GCGCATATAGGTAATACAAGGTGAAATTCCGATTGTGCGATTGACAGCGTAGAATGAAGG	1.50738	0.518428	2.20201	1.7363	1.17184	4.05912	0.348734	0.550486	0.178931	0.71243	1.66897	0.614	0.3229	0.636839	0.342287	-0.116512	0.969741	0.848058	0.440134	0.0964781	0.0430916	3.70715	0.228195	2.8133	1.53871	0.82611	0.951694	0.795116	0.515169
NRC3_wobSeed103_DR4_o1	GCGCATATAGGTAATACAAGGTGAAAGTCCGATTGTGCGATTGACAGCGTAGAATGAAGG	1.37244	0.625342	2.59311	2.20122	0.993158	4.30898	0.523116	0.501626	0.29867	0.648968	1.68066	0.694179	0.295731	0.544832	0.161224	-0.271001	0.749582	1.0828	1.03252	0.355848	0.134521	4.14967	0.387446	3.19919	0.902094	1.30349	1.3614	0.931267	0.635719
NRC3_wobSeed103_DR4_T12A_o1	GCGCATATAGGAAATACAAGGTGAAAGTCCGATTGTGCGATTGACAGCGTAGAATGAAGG	0.752116	0.263491	-0.148026	-0.0333746	0.702107	1.94393	0.29034	0.166024	-0.189075	0.0762349	0.726958	0.281285	0.365044	0.483965	-0.0949526	-0.434045	0.754689	0.809946	0.623277	-0.125795	0.0768861	-0.0436918	0.293699	0.644598	0.353318	-0.00220006	0.733933	0.810089	-0.0340522
NRC3_wobSeed103_DR4_T12C_o1	GCGCATATAGGCAATACAAGGTGAAAGTCCGATTGTGCGATTGACAGCGTAGAATGAAGG	0.804083	0.476629	0.0523664	0.176927	0.876187	3.17045	0.172358	0.230736	0.0245417	0.342689	1.11714	0.620971	-0.221577	0.305153	-0.175432	-0.635989	-0.301414	0.599982	0.687742	-0.0976153	0.0119708	1.93543	0.167688	1.46076	-0.0601692	0.32565	0.668784	0.711612	0.41485
NRC3_wobSeed103_DR4_T12G_o1	GCGCATATAGGGAATACAAGGTGAAAGTCCGATTGTGCGATTGACAGCGTAGAATGAAGG	0.817893	0.202623	-0.210763	0.229533	1.57638	3.14735	0.265615	0.0196146	0.0593494	-0.102604	0.924349	0.267931	0.308371	0.248594	-0.101357	-0.489368	0.263076	0.779565	0.508584	-0.263042	-0.0381886	1.83152	0.29211	1.35318	-0.15151	0.819367	0.797164	0.33764	0.0213505
NRC3_wobSeed103_DR4_T15A_o1	GCGCATATAGGTAAAACAAGGTGAAAGTCCGATTGTGCGATTGACAGCGTAGAATGAAGG	1.31692	0.35269	2.03086	1.14827	1.85015	4.19584	0.432038	0.851266	0.401346	0.461129	1.96253	0.549826	0.331828	0.330488	-0.300251	-0.663702	-0.092353	0.96729	0.610011	0.0349769	-0.260531	3.95682	0.272679	3.33996	0.507793	0.888713	1.68979	1.13516	0.570272
NRC3_wobSeed103_DR4_T15C_o1	GCGCATATAGGTAACACAAGGTGAAAGTCCGATTGTGCGATTGACAGCGTAGAATGAAGG	2.08769	0.819607	3.64154	0.895612	1.25322	4.18534	0.856479	0.74001	0.418207	1.35772	2.18593	0.937877	0.275434	0.783616	-0.0399812	-0.350689	0.102329	0.842709	1.14787	0.0016149	-0.109666	5.28576	0.286006	4.69655	0.926892	0.826649	2.00348	1.25885	0.511661
NRC3_wobSeed103_DR4_T15G_o1	GCGCATATAGGTAAGACAAGGTGAAAGTCCGATTGTGCGATTGACAGCGTAGAATGAAGG	0.916848	0.375677	-0.0572191	0.405858	1.43559	3.81481	0.391059	0.219124	0.0452825	-0.13493	1.06293	0.544869	0.495603	0.405363	-0.498301	-0.673788	-0.191177	0.67638	0.616712	-0.119821	-0.204676	3.47801	0.267208	2.14719	0.225343	0.159676	0.840106	0.745903	0.111736
NRC3_wobSeed103_DR4_T22A_o1	GCGCATATAGGTAATACAAGGAGAAAGTCCGATTGTGCGATTGACAGCGTAGAATGAAGG	1.06308	0.151726	-0.0257867	0.155613	0.277106	1.89638	-0.406202	-0.204895	-0.177006	-0.356777	0.37015	-0.0158973	-0.265575	0.155748	-0.258331	-0.633495	0.429715	-0.605787	-0.449178	-0.233593	0.00188981	3.90287	0.562003	2.35258	0.999571	0.45067	0.420981	0.104139	0.216521
NRC3_wobSeed103_DR4_T22C_o1	GCGCATATAGGTAATACAAGGCGAAAGTCCGATTGTGCGATTGACAGCGTAGAATGAAGG	0.873988	0.107418	0.00212588	0.229434	0.458286	2.28322	-0.0161389	0.00475871	-0.126065	-0.106244	0.752263	0.18162	0.176389	0.326089	0.175378	-0.482433	-0.221315	-0.175701	-0.286593	-0.0926701	-0.178933	4.12977	0.519935	2.28186	0.10602	0.422636	0.502938	0.22892	0.389641
NRC3_wobSeed103_DR4_T22G_o1	GCGCATATAGGTAATACAAGGGGAAAGTCCGATTGTGCGATTGACAGCGTAGAATGAAGG	0.908145	0.246802	0.158787	0.255809	0.488801	1.9357	-0.122278	-0.117874	-0.0932319	-0.0780139	0.753954	0.300087	0.379485	0.367959	0.0810878	-0.118448	0.338539	-0.472599	-0.0469103	0.0262888	0.0351102	4.00936	0.73368	2.14392	0.956306	0.830694	0.639622	0.268594	0.337056
NRC3_wobSeed103_DR4_T28A_o1	GCGCATATAGGTAATACAAGGTGAAAGACCGATTGTGCGATTGACAGCGTAGAATGAAGG	1.65188	0.879521	2.30906	1.31713	1.48828	4.12324	0.567499	0.522843	0.318947	0.571326	1.46429	0.929428	0.0891431	0.83486	0.0608064	-0.236388	0.623554	0.582787	0.665296	-0.0341603	-0.10232	3.84191	0.0750257	3.43679	0.717574	0.444621	1.5658	0.977972	0.367606
NRC3_wobSeed103_DR4_T28C_o1	GCGCATATAGGTAATACAAGGTGAAAGCCCGATTGTGCGATTGACAGCGTAGAATGAAGG	1.34301	0.491799	1.95133	1.68374	0.972709	4.08598	0.233825	0.4371	0.177829	0.493928	1.5582	0.680667	0.757351	0.560363	0.224489	-0.241732	0.0827002	0.763495	0.510295	-0.28537	-0.120152	4.04015	0.378611	3.27382	0.35849	1.20866	1.08186	0.952221	0.374981
NRC3_wobSeed103_DR4_T28G_o1	GCGCATATAGGTAATACAAGGTGAAAGGCCGATTGTGCGATTGACAGCGTAGAATGAAGG	2.15575	0.593445	1.99125	0.495559	1.66202	4.07076	0.546596	0.591848	0.402125	0.487576	1.97262	0.894873	0.877773	0.747224	0.360161	-0.248283	0.909521	0.752898	1.08497	0.114002	0.221543	3.82315	0.113087	3.44102	0.825108	0.553989	2.85618	2.2045	1.0529
NRC3_wobSeed103_DR4_T6A_o1	GCGCAAATAGGTAATACAAGGTGAAAGTCCGATTGTGCGATTGACAGCGTAGAATGAAGG	1.0182	0.54572	2.86724	2.27401	1.43666	4.22079	0.635185	0.777762	0.550819	0.806173	1.49428	0.951449	0.19172	0.59715	0.421951	-0.480261	0.308399	0.777842	0.897844	-0.441626	0.201897	3.45664	0.46302	2.55197	0.680147	0.642161	1.19134	0.979306	0.598722
NRC3_wobSeed103_DR4_T6C_o1	GCGCACATAGGTAATACAAGGTGAAAGTCCGATTGTGCGATTGACAGCGTAGAATGAAGG	0.893838	0.571864	2.96387	0.681344	1.59488	4.1868	0.552095	0.611931	0.39374	0.767167	1.47239	0.868961	0.516405	0.547117	0.0602508	-0.390344	0.567958	1.01555	0.837764	-0.0735684	-0.214156	0.570428	0.115147	1.09726	0.526591	0.73775	0.538712	0.343345	0.252803
NRC3_wobSeed103_DR4_T6G_o1	GCGCAGATAGGTAATACAAGGTGAAAGTCCGATTGTGCGATTGACAGCGTAGAATGAAGG	0.543683	0.570178	2.23851	1.41517	0.909861	4.1156	0.411811	0.645492	0.130143	0.475139	1.03751	0.646106	0.29827	0.4712	0.134334	-0.791103	0.422604	0.852718	0.807115	0.0811365	0.171801	0.314913	-0.0601682	0.869444	0.153834	0.606947	0.591731	0.421425	0.198611
NRC3_wobSeed103_DR4_T8A_o1	GCGCATAAAGGTAATACAAGGTGAAAGTCCGATTGTGCGATTGACAGCGTAGAATGAAGG	0.943455	1.14619	4.20617	0.963359	1.98603	4.64028	1.11098	1.42435	1.05412	1.64535	2.05538	1.3161	0.756735	0.919828	0.395962	-0.394436	0.261999	0.994151	1.18045	0.291004	-0.0245277	0.838657	0.230624	1.66546	0.75921	0.77344	1.716	0.94754	0.609827
NRC3_wobSeed103_DR4_T8C_o1	GCGCATACAGGTAATACAAGGTGAAAGTCCGATTGTGCGATTGACAGCGTAGAATGAAGG	0.858795	0.77294	2.16691	0.598802	1.4845	4.17021	0.593947	0.707526	0.492035	0.710703	1.30304	0.894218	0.37899	0.61653	0.594774	-0.363154	0.48135	1.16419	1.04371	0.161426	0.619966	0.770535	0.250393	1.42819	-0.127849	0.568202	0.842499	0.71242	0.676013
NRC3_wobSeed103_DR4_T8G_o1	GCGCATAGAGGTAATACAAGGTGAAAGTCCGATTGTGCGATTGACAGCGTAGAATGAAGG	0.691174	0.815509	3.3859	1.24806	1.17653	4.43674	0.750629	1.02603	0.56552	1.09545	1.50669	0.97741	0.00249464	0.537235	-0.00697378	-0.789606	0.412783	0.984807	1.07514	0.216457	-0.2166	1.05786	0.392254	1.3531	0.61566	0.658121	0.856586	0.728935	0.447612
NRC3_wobSeed104_DR4_A11C_o1	GCTCTTGTAGCTCAATAGAGGTTAAGAAAGTGCGCTGCGATTGACAGCGTAGAATGAAGG	-0.423987	0.353771	3.1295	0.284804	1.27556	1.26712	0.572793	2.45561	1.31769	1.49284	1.51597	0.993544	-0.18461	0.11323	0.267232	-0.617577	-0.146752	-0.704012	0.951709	-0.137404	-0.162726	0.914578	0.260852	0.506226	0.551072	0.591836	0.892745	1.40541	1.95871
NRC3_wobSeed104_DR4_A11G_o1	GCTCTTGTAGGTCAATAGAGGTTAAGAAAGTGCGCTGCGATTGACAGCGTAGAATGAAGG	6.67054	4.55732	7.01426	4.77124	4.19765	4.70745	4.09428	5.67343	4.85494	5.11485	5.13126	4.3119	2.69337	5.15017	3.93438	1.16561	1.13141	0.328628	3.8068	1.62875	0.718677	7.07011	1.87937	7.76013	2.39815	2.66404	5.93764	5.49629	4.32266
NRC3_wobSeed104_DR4_A11T_o1	GCTCTTGTAGTTCAATAGAGGTTAAGAAAGTGCGCTGCGATTGACAGCGTAGAATGAAGG	-0.0212238	1.99957	5.36934	2.3252	2.3953	3.60551	2.2176	4.19774	3.40809	3.06148	2.28483	2.14677	1.14189	2.00024	2.45279	0.280315	0.814214	0.104283	2.26747	1.58517	1.7332	1.53062	2.27256	0.937376	1.09975	0.562576	1.83015	2.05937	2.94099
NRC3_wobSeed104_DR4_A14C_o1	GCTCTTGTAGATCCATAGAGGTTAAGAAAGTGCGCTGCGATTGACAGCGTAGAATGAAGG	-0.271768	0.611284	3.31689	0.484595	1.35489	1.06863	0.837437	2.65917	1.68915	1.42952	1.15967	1.10483	0.226774	0.378459	-0.138171	0.453142	0.85778	-0.275518	1.24972	0.31865	0.0813811	1.1506	0.690568	0.128445	0.974671	1.10185	1.17732	1.64748	2.32359
NRC3_wobSeed104_DR4_A14G_o1	GCTCTTGTAGATCGATAGAGGTTAAGAAAGTGCGCTGCGATTGACAGCGTAGAATGAAGG	-0.158791	0.524553	3.14964	0.391967	1.22988	1.48286	0.660622	2.66714	1.44818	1.52161	1.47756	1.09801	0.199254	0.388984	-0.317432	-0.08145	0.261999	-0.459533	0.946191	0.0901816	0.2414	0.89113	0.591175	0.198422	0.641224	0.295491	1.65744	1.92689	2.47882
NRC3_wobSeed104_DR4_A14T_o1	GCTCTTGTAGATCTATAGAGGTTAAGAAAGTGCGCTGCGATTGACAGCGTAGAATGAAGG	0.273993	0.794822	3.16568	0.449098	1.63012	1.34883	0.905623	2.66276	1.64972	1.77846	1.81482	1.4341	0.212548	0.39923	0.171111	-0.19371	0.178244	-0.417749	1.12417	0.120892	-0.048803	1.19614	0.57539	0.683477	0.17387	0.143744	1.62296	2.23386	2.57752
NRC3_wobSeed104_DR4_A15C_o1	GCTCTTGTAGATCACTAGAGGTTAAGAAAGTGCGCTGCGATTGACAGCGTAGAATGAAGG	-0.00283877	0.918992	5.10831	0.683946	1.74167	2.42711	1.03074	3.04146	2.06492	2.66499	1.87931	1.59844	0.0426334	0.660065	1.63077	0.12773	0.20478	-0.316972	1.32644	0.162485	0.560316	1.81239	0.477056	1.15801	0.897399	1.45709	1.72963	2.22016	2.55667
NRC3_wobSeed104_DR4_A15G_o1	GCTCTTGTAGATCAGTAGAGGTTAAGAAAGTGCGCTGCGATTGACAGCGTAGAATGAAGG	-0.270674	0.475207	3.259	0.846708	1.62633	1.88385	0.881756	2.93482	1.51364	1.63558	1.44248	1.23836	0.247038	0.343506	0.496525	-0.18134	0.740205	-0.288328	1.25963	0.245007	-0.0152455	1.73992	0.802322	0.60946	0.665322	1.07569	1.55913	2.12195	2.48283
NRC3_wobSeed104_DR4_A15T_o1	GCTCTTGTAGATCATTAGAGGTTAAGAAAGTGCGCTGCGATTGACAGCGTAGAATGAAGG	-0.111452	0.880795	4.79349	1.06271	1.89341	2.66843	1.0077	3.16378	2.09073	2.27299	1.77405	1.42438	0.627886	0.586152	1.68046	0.299827	0.574753	-0.124414	1.18999	0.445699	0.43633	1.83716	0.769768	1.00642	0.793227	0.75622	1.81023	2.32893	2.84815
NRC3_wobSeed104_DR4_A17C_o1	GCTCTTGTAGATCAATCGAGGTTAAGAAAGTGCGCTGCGATTGACAGCGTAGAATGAAGG	-0.311386	0.599714	3.0149	1.32116	1.74689	3.49864	0.660823	2.74371	1.74709	1.49092	1.72515	1.00995	0.306329	0.163856	0.0750216	0.175559	0.261999	0.268407	0.899113	0.298715	0.235019	1.91493	0.612409	1.30616	0.594583	0.666442	1.51028	2.39901	2.70338
NRC3_wobSeed104_DR4_A17G_o1	GCTCTTGTAGATCAATGGAGGTTAAGAAAGTGCGCTGCGATTGACAGCGTAGAATGAAGG	-0.309599	0.418661	2.80271	0.900709	1.16225	2.02974	0.50437	2.57891	1.37689	1.3025	1.51632	0.918797	-0.198971	0.147368	0.172701	-0.0128235	0.489721	-0.299121	0.784835	0.227385	0.0456965	2.03763	0.790417	1.57129	1.12304	0.0784246	1.50498	2.18241	2.83229
NRC3_wobSeed104_DR4_A17T_o1	GCTCTTGTAGATCAATTGAGGTTAAGAAAGTGCGCTGCGATTGACAGCGTAGAATGAAGG	-0.433228	0.568212	2.938	1.18622	1.68086	3.84181	0.757911	2.84168	1.86148	1.56282	1.73607	0.886474	0.486027	0.0458005	0.264686	-0.063915	0.164222	0.878041	0.95322	0.578964	0.380293	2.06441	1.04657	1.33588	0.929152	0.476136	1.67613	2.20477	2.9415
NRC3_wobSeed104_DR4_A19C_o1	GCTCTTGTAGATCAATAGCGGTTAAGAAAGTGCGCTGCGATTGACAGCGTAGAATGAAGG	-0.52406	0.105143	0.569617	0.249906	0.439446	0.0109675	-0.0234113	0.449232	0.460008	0.435435	0.499774	0.28849	0.225904	-0.0407282	0.173613	-0.253458	0.667368	-0.477844	-0.0533078	0.026169	0.123488	1.73122	0.456985	0.605061	0.835479	-0.463059	1.28356	2.17417	2.75147
NRC3_wobSeed104_DR4_A19G_o1	GCTCTTGTAGATCAATAGGGGTTAAGAAAGTGCGCTGCGATTGACAGCGTAGAATGAAGG	0.337221	1.06878	4.12561	1.28855	2.80394	2.18708	1.20203	3.86575	2.63957	2.92717	2.69978	2.17725	1.01356	0.498063	0.18743	0.867768	0.509493	0.189715	1.26203	0.670521	0.264939	2.58806	1.5334	1.26053	1.11147	1.2578	2.09986	2.42294	2.94283
NRC3_wobSeed104_DR4_A19T_o1	GCTCTTGTAGATCAATAGTGGTTAAGAAAGTGCGCTGCGATTGACAGCGTAGAATGAAGG	-0.384862	-0.0272979	0.370316	0.499274	0.480505	0.0334487	0.0691305	0.459618	0.672906	0.00968441	0.450778	0.197678	0.545177	-0.19337	-0.000471695	0.296804	0.946702	-0.032952	-0.16128	0.463798	0.364029	1.98035	0.933145	0.303423	1.33501	0.279842	1.4048	2.0574	2.83116
NRC3_wobSeed104_DR4_A24C_o1	GCTCTTGTAGATCAATAGAGGTTCAGAAAGTGCGCTGCGATTGACAGCGTAGAATGAAGG	-0.130056	0.234355	0.780466	0.408217	0.485142	0.501377	0.0733911	1.06241	1.64498	0.293464	0.66297	0.478268	-0.371281	0.11646	-0.0503429	-0.192843	0.189456	-0.823235	0.168365	1.37482	0.74612	1.61565	0.728394	0.38192	1.10218	0.059063	1.3452	2.47186	2.8074
NRC3_wobSeed104_DR4_A24G_o1	GCTCTTGTAGATCAATAGAGGTTGAGAAAGTGCGCTGCGATTGACAGCGTAGAATGAAGG	-0.323972	0.00330526	0.353817	0.330227	0.479589	0.629082	-0.0210974	1.01138	0.789404	0.212461	0.470776	0.307196	-0.398859	-0.195522	-0.0207347	-0.12584	-0.121008	-0.722825	-0.259303	-0.178529	-0.066169	1.55212	0.73803	0.49448	0.306992	0.466922	1.4369	1.98389	2.62522
NRC3_wobSeed104_DR4_A24T_o1	GCTCTTGTAGATCAATAGAGGTTTAGAAAGTGCGCTGCGATTGACAGCGTAGAATGAAGG	-0.452436	-0.0285956	0.282875	0.390792	0.588147	0.294413	-0.311242	0.489531	0.617717	0.0046158	0.237118	0.0167124	-0.539368	-0.308486	-0.272399	-0.298686	0.0314067	-0.767246	-0.293676	0.0471611	-0.0137879	1.64966	0.602672	0.248505	0.223659	0.995744	1.22953	1.69201	2.50409
NRC3_wobSeed104_DR4_A25C_o1	GCTCTTGTAGATCAATAGAGGTTACGAAAGTGCGCTGCGATTGACAGCGTAGAATGAAGG	0.400081	1.05025	3.47189	1.10958	2.21883	2.75109	1.23911	3.20775	2.14845	2.05305	2.11824	1.53784	0.416418	0.656959	0.474096	0.240277	0.488828	0.120433	1.7002	0.506966	0.389308	1.82582	0.650124	1.63085	0.638398	0.943877	1.78923	2.23985	2.79299
NRC3_wobSeed104_DR4_A25G_o1	GCTCTTGTAGATCAATAGAGGTTAGGAAAGTGCGCTGCGATTGACAGCGTAGAATGAAGG	0.162951	0.946922	1.492	1.23672	1.41082	2.00378	0.534712	2.05993	1.04892	0.913996	1.61881	1.2937	0.823019	0.485879	0.276235	0.110049	0.517639	-0.0406833	0.826031	0.479736	0.156273	1.99681	0.657679	0.750098	0.357869	0.693782	2.04289	2.56886	3.13478
NRC3_wobSeed104_DR4_A25T_o1	GCTCTTGTAGATCAATAGAGGTTATGAAAGTGCGCTGCGATTGACAGCGTAGAATGAAGG	0.355833	1.00824	3.55723	0.990485	2.039	2.32857	1.01789	2.90066	1.91855	1.67639	1.89912	1.54763	0.326673	0.610801	0.696084	0.324798	0.403212	-0.187411	1.00048	0.048309	0.0755212	1.89758	1.05141	1.33777	0.486963	0.208423	2.07973	2.41182	2.98982
NRC3_wobSeed104_DR4_A27C_o1	GCTCTTGTAGATCAATAGAGGTTAAGCAAGTGCGCTGCGATTGACAGCGTAGAATGAAGG	0.0342091	0.71866	2.61902	0.957722	1.89461	2.68114	0.837477	3.72468	2.40483	1.33605	2.0848	1.31708	0.430113	0.343438	0.280991	-0.100226	0.0179792	-0.555419	1.24761	0.375821	0.268931	1.65756	0.564261	1.19447	-0.370865	0.791608	1.70817	2.39676	2.74599
NRC3_wobSeed104_DR4_A27G_o1	GCTCTTGTAGATCAATAGAGGTTAAGGAAGTGCGCTGCGATTGACAGCGTAGAATGAAGG	0.135878	0.898293	2.42175	1.25274	1.96468	2.37666	1.03957	2.57761	1.76509	1.50367	2.08427	1.61434	0.731578	0.454402	0.324167	-0.20128	0.893712	-0.178587	1.09508	0.208229	0.411888	1.91319	0.77472	0.959352	0.773103	0.905893	1.99079	2.62884	3.04208
NRC3_wobSeed104_DR4_A27T_o1	GCTCTTGTAGATCAATAGAGGTTAAGTAAGTGCGCTGCGATTGACAGCGTAGAATGAAGG	0.0611524	0.901686	3.63224	1.17618	1.99524	3.0989	0.992632	3.96303	2.65442	1.95898	2.03281	1.4854	0.30012	0.600375	0.744645	-0.078222	0.23904	-0.294912	1.36717	0.563003	0.519624	1.77991	0.823757	1.2209	0.692229	0.704803	1.68365	2.16267	2.6292
NRC3_wobSeed104_DR4_A28C_o1	GCTCTTGTAGATCAATAGAGGTTAAGACAGTGCGCTGCGATTGACAGCGTAGAATGAAGG	0.204789	0.96875	3.16089	0.684099	1.70627	2.35817	0.993108	2.23625	1.70116	1.56148	1.98136	1.43514	0.895727	0.534083	0.433653	0.0450479	0.602336	-0.216295	1.00935	0.0474383	0.167632	1.86471	0.853905	0.856978	0.615563	0.686055	1.48395	2.33817	2.89808
NRC3_wobSeed104_DR4_A28G_o1	GCTCTTGTAGATCAATAGAGGTTAAGAGAGTGCGCTGCGATTGACAGCGTAGAATGAAGG	0.0917699	0.863926	3.23171	1.01865	1.73262	2.56493	0.738459	3.92147	2.79475	1.55942	1.96677	1.45531	0.686836	0.442631	0.390332	-0.262692	0.689549	-0.485477	1.02386	0.473233	0.2414	1.67015	0.58877	1.067	0.439597	0.504997	1.53238	2.2175	2.36613
NRC3_wobSeed104_DR4_A28T_o1	GCTCTTGTAGATCAATAGAGGTTAAGATAGTGCGCTGCGATTGACAGCGTAGAATGAAGG	0.478638	0.947074	3.81213	1.03689	2.09454	2.50746	0.83235	2.26226	1.65225	1.97235	1.98829	1.75266	0.454522	0.50081	0.813274	-0.0819285	0.23553	-0.429032	1.20854	0.086092	-0.0224394	1.55423	0.749315	0.959155	0.770234	0.251311	1.5862	2.03227	2.42949
NRC3_wobSeed104_DR4_A29C_o1	GCTCTTGTAGATCAATAGAGGTTAAGAACGTGCGCTGCGATTGACAGCGTAGAATGAAGG	0.396978	0.792138	2.58871	0.948344	1.82791	2.3332	0.955856	1.50795	1.26686	1.46343	1.92059	1.5427	0.495969	0.715532	0.355235	-0.114699	0.544459	-0.182466	1.0464	0.370399	0.111216	1.68605	0.923271	1.17478	1.02724	0.657833	1.65729	2.58133	2.84259
NRC3_wobSeed104_DR4_A29G_o1	GCTCTTGTAGATCAATAGAGGTTAAGAAGGTGCGCTGCGATTGACAGCGTAGAATGAAGG	0.17955	0.968885	2.81757	0.830583	1.94259	2.37325	0.921061	2.11531	1.91093	1.4385	2.00343	1.33116	0.273899	0.481625	0.46418	-0.193215	0.261999	-0.694859	1.26604	0.298249	-0.001426	1.45205	0.518007	0.982197	0.518979	-0.0464622	1.5165	1.95129	2.75149
NRC3_wobSeed104_DR4_A29T_o1	GCTCTTGTAGATCAATAGAGGTTAAGAATGTGCGCTGCGATTGACAGCGTAGAATGAAGG	0.259083	0.813734	2.13897	0.658395	1.86453	2.14644	0.764125	1.64794	1.26508	1.43826	1.91265	1.37624	0.502206	0.558576	0.456285	0.23871	0.56209	-0.390839	1.058	0.276597	0.282346	1.9985	0.782667	1.36971	0.4846	0.488815	1.56176	1.97131	2.73291
NRC3_wobSeed104_DR4_A9C_o1	GCTCTTGTCGATCAATAGAGGTTAAGAAAGTGCGCTGCGATTGACAGCGTAGAATGAAGG	0.144448	0.847146	3.69319	0.785872	1.82396	1.93853	1.09153	2.97426	1.86105	1.91763	1.96874	1.46157	0.669479	0.688169	0.541483	0.134161	-0.217122	-0.158779	1.5303	0.434634	0.471146	1.37303	0.601413	0.566488	0.928318	1.29345	1.75935	1.97536	2.66852
NRC3_wobSeed104_DR4_A9G_o1	GCTCTTGTGGATCAATAGAGGTTAAGAAAGTGCGCTGCGATTGACAGCGTAGAATGAAGG	-0.178271	0.874905	3.26931	0.938211	1.69349	2.23129	0.915191	2.87957	1.73054	1.91478	1.62947	1.22034	0.640363	0.533819	0.35529	0.376226	0.244139	-0.299993	1.25812	0.313921	0.306139	1.69521	0.749089	0.90129	0.819034	0.673213	1.50955	1.64021	2.30593
NRC3_wobSeed104_DR4_A9T_o1	GCTCTTGTTGATCAATAGAGGTTAAGAAAGTGCGCTGCGATTGACAGCGTAGAATGAAGG	-0.0546231	0.58005	3.17486	0.549457	1.71275	1.58439	1.05467	2.88821	1.68966	2.09514	2.01755	1.47723	0.191712	0.280144	0.563557	0.134161	0.519331	-0.220325	1.08742	0.410987	0.147393	1.49771	0.766173	0.913	1.13153	0.421755	1.87027	2.46213	2.81507
NRC3_wobSeed104_DR4_C13A_o1	GCTCTTGTAGATAAATAGAGGTTAAGAAAGTGCGCTGCGATTGACAGCGTAGAATGAAGG	0.623564	0.84516	3.39726	1.40627	1.80204	1.5369	0.915039	2.77065	1.87134	1.90087	1.72778	1.4606	0.0766942	0.418432	1.54635	0.214244	1.3264	-0.0119989	1.10822	0.922593	0.528723	2.53408	1.29528	0.875207	0.956245	1.18222	1.83125	2.8396	2.94447
NRC3_wobSeed104_DR4_C13G_o1	GCTCTTGTAGATGAATAGAGGTTAAGAAAGTGCGCTGCGATTGACAGCGTAGAATGAAGG	0.365786	0.961065	3.497	1.46177	1.86164	1.71872	1.01186	3.00863	1.94352	1.97787	1.92892	1.68486	0.76487	0.531017	0.637528	0.559332	1.11775	0.0373572	1.18917	0.264248	0.504562	2.4991	1.66262	1.18204	0.949511	0.580481	2.17483	2.67031	3.30972
NRC3_wobSeed104_DR4_C13T_o1	GCTCTTGTAGATTAATAGAGGTTAAGAAAGTGCGCTGCGATTGACAGCGTAGAATGAAGG	0.282763	0.949683	4.16788	1.31242	2.19861	1.81366	1.20711	3.40255	2.11208	2.28272	2.0677	1.66137	1.22805	0.855531	2.84674	0.622693	0.564647	-0.0933783	1.50641	0.698572	0.79516	2.31777	1.22553	0.99631	0.928606	0.985549	2.19714	2.5869	3.11463
NRC3_wobSeed104_DR4_C4A_o1	GCTATTGTAGATCAATAGAGGTTAAGAAAGTGCGCTGCGATTGACAGCGTAGAATGAAGG	0.756762	1.04986	3.70247	0.832645	1.70828	2.317	0.902628	3.03756	1.90545	1.78761	1.9715	1.36231	0.992833	0.855207	0.98396	0.902289	1.09724	-0.23359	1.44083	0.322945	0.512519	0.439686	-0.301729	1.78435	1.54885	1.72376	0.860192	0.71808	0.535096
NRC3_wobSeed104_DR4_C4G_o1	GCTGTTGTAGATCAATAGAGGTTAAGAAAGTGCGCTGCGATTGACAGCGTAGAATGAAGG	0.0937526	1.05577	3.59063	1.02552	1.75718	2.38785	1.01433	3.28861	1.9199	1.93584	1.63036	1.25303	1.38241	0.972508	1.16259	1.00835	1.61428	-0.0242857	1.29657	0.758877	0.289102	-0.0957182	-0.254667	0.8932	1.09485	1.29078	0.94359	0.79527	0.473464
NRC3_wobSeed104_DR4_C4T_o1	GCTTTTGTAGATCAATAGAGGTTAAGAAAGTGCGCTGCGATTGACAGCGTAGAATGAAGG	0.380023	0.944582	3.93856	0.882529	2.1964	2.28105	1.14744	3.37262	2.0913	1.90317	2.0216	1.52192	1.32395	0.868653	1.11745	0.259608	1.45072	-0.056341	1.27463	0.776511	0.914699	1.2172	-0.0201634	1.98833	1.5439	1.50845	1.37138	1.41063	1.12624
NRC3_wobSeed104_DR4_G10A_o1	GCTCTTGTAAATCAATAGAGGTTAAGAAAGTGCGCTGCGATTGACAGCGTAGAATGAAGG	0.0623541	0.907292	3.31924	0.792618	1.71782	1.55862	1.12743	2.64505	1.97878	1.85571	1.86388	1.46327	0.652187	0.576921	0.657672	0.260413	0.811998	0.0457843	1.41873	0.639154	0.467406	2.0693	1.22671	0.720246	0.876407	0.945866	1.82109	2.44049	3.76965
NRC3_wobSeed104_DR4_G10C_o1	GCTCTTGTACATCAATAGAGGTTAAGAAAGTGCGCTGCGATTGACAGCGTAGAATGAAGG	0.200791	0.893082	3.48682	0.725461	1.98477	1.52175	1.08257	2.94337	2.06771	1.79074	1.82033	1.45568	0.45408	0.713929	0.473085	0.532219	0.12314	-0.337856	1.30876	-0.115508	0.48522	1.79991	1.08434	1.65686	1.13121	1.52917	1.72104	2.08444	3.01234
NRC3_wobSeed104_DR4_G10T_o1	GCTCTTGTATATCAATAGAGGTTAAGAAAGTGCGCTGCGATTGACAGCGTAGAATGAAGG	0.559279	0.864006	3.66399	0.889434	1.53753	1.71614	0.996973	3.0035	2.13635	1.7423	1.77249	1.5819	0.383159	0.686739	0.646334	0.471868	0.672272	-0.0173699	1.37826	0.469691	0.49601	1.98196	1.05421	1.05022	1.13999	0.57351	1.68798	2.45171	3.02269
NRC3_wobSeed104_DR4_G18A_o1	GCTCTTGTAGATCAATAAAGGTTAAGAAAGTGCGCTGCGATTGACAGCGTAGAATGAAGG	0.490167	1.09655	4.33231	1.03452	2.29695	2.05074	1.53315	3.04403	2.18353	2.36124	2.31901	1.72362	1.32625	0.82147	0.774208	0.273908	1.60087	-0.219073	1.87365	0.571076	0.584477	2.10437	1.1013	1.28991	1.24056	0.661122	2.25747	2.82107	2.99154
NRC3_wobSeed104_DR4_G18C_o1	GCTCTTGTAGATCAATACAGGTTAAGAAAGTGCGCTGCGATTGACAGCGTAGAATGAAGG	0.189709	0.423275	2.01184	0.746766	1.09905	1.45753	0.499597	1.75588	1.26289	1.22931	1.28934	0.787254	1.18361	0.259655	0.392559	0.0131701	0.461023	-0.0771736	0.644459	0.462826	0.307969	2.2751	1.24913	1.23206	1.30617	0.912314	1.48776	2.11394	2.9937
NRC3_wobSeed104_DR4_G18T_o1	GCTCTTGTAGATCAATATAGGTTAAGAAAGTGCGCTGCGATTGACAGCGTAGAATGAAGG	0.810204	0.578833	2.72021	0.800911	1.40451	1.03279	0.675876	1.67488	1.24424	1.27941	1.96651	0.962411	0.796828	0.586152	0.468728	0.579576	1.21831	-0.0281913	0.81875	0.0851952	0.303744	2.95066	1.31036	2.98039	1.13176	1.54841	2.09128	2.55852	3.36482
NRC3_wobSeed104_DR4_G20A_o1	GCTCTTGTAGATCAATAGAAGTTAAGAAAGTGCGCTGCGATTGACAGCGTAGAATGAAGG	-5.78333e-05	0.118563	0.439667	0.717902	0.734479	0.00397622	0.0854312	0.615379	0.744262	0.43646	0.693397	0.536649	0.550627	0.155095	-0.153566	0.0744444	0.367523	-0.785638	-0.511404	0.102449	0.289951	1.8543	1.24421	0.21733	1.07417	0.210923	1.82891	2.60461	3.03974
NRC3_wobSeed104_DR4_G20C_o1	GCTCTTGTAGATCAATAGACGTTAAGAAAGTGCGCTGCGATTGACAGCGTAGAATGAAGG	-0.0754803	-0.0458032	0.280247	0.593924	0.0973945	-0.34686	-0.173194	0.0599428	0.325571	0.164927	0.212394	-0.0420336	-0.0840867	0.0390724	-0.213604	0.106332	0.423818	-0.846035	-0.660423	0.0603893	-0.0184755	1.92773	0.880305	0.361171	1.40386	0.0930433	1.50729	2.26313	2.75667
NRC3_wobSeed104_DR4_G20T_o1	GCTCTTGTAGATCAATAGATGTTAAGAAAGTGCGCTGCGATTGACAGCGTAGAATGAAGG	0.251111	0.00708041	0.309044	0.08106	0.615848	-0.117893	-0.26	0.533362	0.46824	0.0202835	-0.0219097	0.395468	-0.500544	0.205897	0.0851843	-0.00364882	0.124828	-0.768752	-0.256407	-0.147098	0.037005	1.57195	0.766934	0.38609	1.19493	0.917865	1.64242	2.41766	3.16653
NRC3_wobSeed104_DR4_G21A_o1	GCTCTTGTAGATCAATAGAGATTAAGAAAGTGCGCTGCGATTGACAGCGTAGAATGAAGG	0.301505	0.0194529	0.25158	-0.285037	-0.0638481	-0.316811	-0.191522	0.373975	0.285084	-0.170817	-0.000927237	0.326147	-0.0922996	0.0177158	-0.543277	-0.121657	0.07595	-1.05832	-0.716766	-0.33561	0.260607	1.44631	0.544575	0.390076	1.01859	0.291995	1.33666	2.07726	2.50133
NRC3_wobSeed104_DR4_G21C_o1	GCTCTTGTAGATCAATAGAGCTTAAGAAAGTGCGCTGCGATTGACAGCGTAGAATGAAGG	-0.466951	-0.405286	-0.424811	-0.768716	-0.251221	-0.675788	-0.557461	-0.15782	-0.108033	-0.356117	0.188093	-0.342525	-0.672035	-0.424675	-0.994649	-0.705552	-1.0219	-1.1068	-1.1212	-0.773076	-0.533945	1.23848	-0.0340127	0.112115	0.000589582	-0.280612	0.972826	1.84548	2.31011
NRC3_wobSeed104_DR4_G21T_o1	GCTCTTGTAGATCAATAGAGTTTAAGAAAGTGCGCTGCGATTGACAGCGTAGAATGAAGG	-0.0887492	0.0376274	0.959142	0.42553	0.263109	0.289035	0.374882	2.24166	1.23023	0.0998864	0.514465	0.273677	-0.192286	0.187099	0.061115	-0.184366	0.011451	-0.976236	0.231253	0.914459	0.847458	1.57998	0.773543	0.625112	0.852307	0.851135	1.00146	1.98622	2.49943
NRC3_wobSeed104_DR4_G26A_o1	GCTCTTGTAGATCAATAGAGGTTAAAAAAGTGCGCTGCGATTGACAGCGTAGAATGAAGG	0.202399	0.821295	4.41808	0.879614	1.79179	2.21134	0.762155	2.56207	1.93712	2.50185	2.05839	1.3856	0.578878	0.586152	1.13261	0.00759313	0.767389	-0.130461	1.19288	0.480202	0.230357	1.81541	0.809923	1.23769	0.47624	0.792451	1.65135	2.05518	2.75098
NRC3_wobSeed104_DR4_G26C_o1	GCTCTTGTAGATCAATAGAGGTTAACAAAGTGCGCTGCGATTGACAGCGTAGAATGAAGG	0.373248	1.10795	4.21429	0.932049	2.00325	2.61587	1.01696	3.82161	2.20098	2.28836	2.18002	1.68241	0.465638	0.825737	0.46961	0.171145	0.875485	-0.415501	1.37947	0.461752	0.449891	1.64635	0.563735	1.37813	1.56149	0.607985	1.65773	2.0003	2.56748
NRC3_wobSeed104_DR4_G26T_o1	GCTCTTGTAGATCAATAGAGGTTAATAAAGTGCGCTGCGATTGACAGCGTAGAATGAAGG	0.483858	0.714835	5.3981	0.7708	1.62832	2.36474	0.77175	2.83511	1.83596	3.50399	1.71804	1.3342	0.295489	0.544945	0.943207	-0.00633417	0.341321	-0.524713	1.15494	0.459034	0.364259	1.47272	0.550697	1.13183	0.944855	0.627727	1.58779	2.15108	2.71966
NRC3_wobSeed104_DR4_G7A_o1	GCTCTTATAGATCAATAGAGGTTAAGAAAGTGCGCTGCGATTGACAGCGTAGAATGAAGG	0.684908	1.04251	4.20832	1.14357	1.98705	2.48868	1.03345	3.11256	2.03413	2.00121	1.91853	1.75303	1.11367	0.632588	0.848458	0.06772	0.900849	0.125239	1.22382	0.335713	0.487833	1.87878	0.90602	0.653315	0.527585	0.623258	2.02371	2.50663	3.20803
NRC3_wobSeed104_DR4_G7C_o1	GCTCTTCTAGATCAATAGAGGTTAAGAAAGTGCGCTGCGATTGACAGCGTAGAATGAAGG	0.155715	1.06397	3.39726	0.907408	1.79723	1.96091	0.979769	3.02329	1.93569	1.92224	1.8987	1.40406	0.763967	0.807841	0.663607	0.831254	0.412825	-0.513883	1.17186	0.255083	0.423252	2.15856	0.9025	1.47864	0.999256	1.87189	2.00418	2.76283	3.31698
NRC3_wobSeed104_DR4_G7T_o1	GCTCTTTTAGATCAATAGAGGTTAAGAAAGTGCGCTGCGATTGACAGCGTAGAATGAAGG	0.208876	1.2179	4.03814	1.12802	2.07686	2.40103	1.22572	3.34559	2.21667	2.0566	2.15946	1.58275	0.689626	1.0922	0.769436	0.963225	-0.18631	-0.640014	1.2502	0.458899	0.207232	1.66604	0.967262	1.52889	1.81377	1.9355	2.08104	2.91882	3.56748
NRC3_wobSeed104_DR4_o1	GCTCTTGTAGATCAATAGAGGTTAAGAAAGTGCGCTGCGATTGACAGCGTAGAATGAAGG	-0.12424	0.790918	3.39779	0.722945	1.67446	2.07161	0.909841	2.85951	1.80284	1.83116	1.80023	1.27905	0.360312	0.296112	0.588958	-0.158213	-0.172038	-0.309942	1.10123	0.300111	0.0611782	1.96244	0.705127	1.05943	0.475467	0.945574	1.46416	2.18252	2.8342
NRC3_wobSeed104_DR4_T12A_o1	GCTCTTGTAGAACAATAGAGGTTAAGAAAGTGCGCTGCGATTGACAGCGTAGAATGAAGG	0.28738	0.878576	2.98507	0.65591	1.68566	1.53278	0.776649	3.16113	1.65255	1.58426	1.9156	1.41639	-0.0634609	0.347133	0.52633	-0.260096	0.270376	-0.54736	1.19433	0.224768	0.538492	1.83267	0.757148	1.4537	0.471817	0.640862	1.69846	2.19714	2.63596
NRC3_wobSeed104_DR4_T12C_o1	GCTCTTGTAGACCAATAGAGGTTAAGAAAGTGCGCTGCGATTGACAGCGTAGAATGAAGG	0.00378224	0.921856	3.66358	0.805745	1.60254	1.65992	1.01243	3.1739	1.82256	1.84435	2.13529	1.37411	0.190609	0.637834	0.597528	0.292238	0.380248	-0.310088	1.41873	0.345186	0.469143	2.07531	0.75424	1.69803	0.345635	0.859939	1.69196	1.92624	2.88013
NRC3_wobSeed104_DR4_T12G_o1	GCTCTTGTAGAGCAATAGAGGTTAAGAAAGTGCGCTGCGATTGACAGCGTAGAATGAAGG	0.156899	0.41311	2.33945	0.316286	1.24699	1.75666	0.425299	2.72536	1.18187	1.17546	1.92001	0.857622	-0.0509796	0.158478	0.104501	-0.745158	-0.850752	-1.07151	0.760011	-0.33183	-0.322124	1.7057	-0.107379	1.35632	0.130983	-0.0370856	1.30838	1.55203	1.68951
NRC3_wobSeed104_DR4_T16A_o1	GCTCTTGTAGATCAAAAGAGGTTAAGAAAGTGCGCTGCGATTGACAGCGTAGAATGAAGG	-0.0297355	0.866526	3.35021	0.748339	1.79374	2.60505	0.887349	2.85563	1.71953	1.65619	1.88663	1.35147	0.373297	0.448926	-0.0772168	-0.238776	-0.0887431	-0.613548	0.976374	0.274139	0.101754	1.4747	0.343111	0.830355	0.121676	0.0222123	1.58769	2.15835	2.62369
NRC3_wobSeed104_DR4_T16C_o1	GCTCTTGTAGATCAACAGAGGTTAAGAAAGTGCGCTGCGATTGACAGCGTAGAATGAAGG	0.162272	0.84849	3.71689	0.848542	1.95475	2.54649	1.17964	3.05551	2.0263	2.18616	2.09276	1.67807	0.896173	0.565341	0.564181	-0.360082	0.0805615	-0.185841	1.45453	0.273958	0.449757	1.69835	0.664766	0.861547	0.407791	0.181153	1.63989	1.97951	2.333
NRC3_wobSeed104_DR4_T16G_o1	GCTCTTGTAGATCAAGAGAGGTTAAGAAAGTGCGCTGCGATTGACAGCGTAGAATGAAGG	-0.217434	0.4147	3.27765	0.516443	1.60115	2.26746	0.634921	2.95412	1.77434	1.45917	1.43842	1.20923	-0.0736434	0.178428	0.0219102	-0.67249	-0.752641	-0.932114	0.845592	0.193746	0.139131	0.899305	0.139621	0.319431	-0.381942	-0.0329986	1.19924	1.72059	2.18628
NRC3_wobSeed104_DR4_T22A_o1	GCTCTTGTAGATCAATAGAGGATAAGAAAGTGCGCTGCGATTGACAGCGTAGAATGAAGG	0.389178	0.208065	0.330405	0.573869	0.6539	1.49649	0.0290223	0.47529	0.432092	-0.130027	0.414665	0.159505	0.615033	0.364965	-0.0873164	-0.14165	0.232208	-0.58806	-0.565847	0.0606256	0.184958	1.63428	0.918716	0.36581	1.05124	0.599719	1.45655	2.25231	2.75266
NRC3_wobSeed104_DR4_T22C_o1	GCTCTTGTAGATCAATAGAGGCTAAGAAAGTGCGCTGCGATTGACAGCGTAGAATGAAGG	-0.237889	0.13889	0.411495	0.50888	0.467808	0.675844	0.202873	0.573404	0.376957	0.151097	0.410872	0.213281	0.0391031	-0.060528	-0.573086	-0.420964	-0.132712	-0.938773	-0.0289672	-0.123124	0.169545	1.51336	0.7026	0.472787	0.265778	0.413997	0.977012	1.83695	2.40177
NRC3_wobSeed104_DR4_T22G_o1	GCTCTTGTAGATCAATAGAGGGTAAGAAAGTGCGCTGCGATTGACAGCGTAGAATGAAGG	-0.216095	0.119128	0.90232	0.692288	0.841383	0.827681	0.184194	0.854307	0.716816	0.517369	0.606433	0.49149	0.572019	0.174738	-0.250676	0.175394	0.388425	-0.672712	0.254711	0.445091	-0.0818768	1.96159	1.10364	0.858433	0.811451	0.310986	1.19134	2.28516	2.60713
NRC3_wobSeed104_DR4_T23A_o1	GCTCTTGTAGATCAATAGAGGTAAAGAAAGTGCGCTGCGATTGACAGCGTAGAATGAAGG	-0.0446935	0.0816647	0.562207	0.355105	0.50484	1.90418	-0.0126339	0.572944	0.450224	0.280686	0.706017	0.363703	-0.815209	0.0168439	-0.496697	-0.231053	-0.141691	-0.539005	-0.162116	-0.59956	0.075774	1.51295	0.4357	0.821831	0.312156	0.0443296	1.13569	1.61751	2.57152
NRC3_wobSeed104_DR4_T23C_o1	GCTCTTGTAGATCAATAGAGGTCAAGAAAGTGCGCTGCGATTGACAGCGTAGAATGAAGG	1.36187	3.92286	5.24027	3.33815	4.28846	4.17494	3.25999	5.53034	4.77474	4.27337	4.19267	4.4554	1.78619	3.83612	3.97852	1.10501	0.85151	0.941253	4.21363	2.12106	1.38325	1.89571	0.858225	2.89938	0.340585	1.22425	3.32052	3.17896	3.08035
NRC3_wobSeed104_DR4_T23G_o1	GCTCTTGTAGATCAATAGAGGTGAAGAAAGTGCGCTGCGATTGACAGCGTAGAATGAAGG	0.0312164	0.365004	0.833453	1.02044	1.27532	2.5949	0.777402	1.51943	0.990909	0.532984	1.50128	0.577329	-0.350111	0.433755	-0.122209	-0.231806	0.328315	-0.13152	0.961826	-0.534037	-0.318331	2.32818	0.560631	1.63795	1.06767	0.582316	1.72255	2.20576	2.83944
NRC3_wobSeed104_DR4_T5A_o1	GCTCATGTAGATCAATAGAGGTTAAGAAAGTGCGCTGCGATTGACAGCGTAGAATGAAGG	0.224944	0.870689	3.41235	1.01253	1.84777	2.30618	1.01817	3.07526	1.93052	1.94945	1.82977	1.28213	0.474616	0.576028	0.700841	0.112244	0.824809	-0.191959	1.44344	0.637216	0.425917	2.25166	1.26618	0.890633	0.435923	0.492801	1.58637	1.95524	3.0963
NRC3_wobSeed104_DR4_T5C_o1	GCTCCTGTAGATCAATAGAGGTTAAGAAAGTGCGCTGCGATTGACAGCGTAGAATGAAGG	-0.0634163	0.700963	3.56022	0.952132	1.58761	2.29127	0.924829	2.91387	1.67169	1.93269	1.73986	1.19386	0.185252	0.380904	0.803202	0.0924952	0.539545	-0.00152012	1.25365	0.390223	0.377772	1.98116	1.41239	0.458884	0.280827	0.334975	1.63436	2.39448	2.77358
NRC3_wobSeed104_DR4_T5G_o1	GCTCGTGTAGATCAATAGAGGTTAAGAAAGTGCGCTGCGATTGACAGCGTAGAATGAAGG	0.0879793	0.55069	3.48383	0.712092	1.78549	2.09211	0.822426	2.98565	1.82776	1.76428	1.8578	1.23197	0.586257	0.427529	0.575721	-0.162874	0.575178	-0.291363	1.47467	0.427706	0.386473	1.64282	0.621175	0.536954	-0.0333781	-0.0229228	1.56851	2.12581	2.53465
NRC3_wobSeed104_DR4_T6A_o1	GCTCTAGTAGATCAATAGAGGTTAAGAAAGTGCGCTGCGATTGACAGCGTAGAATGAAGG	0.361631	0.72835	3.78852	0.905208	1.8122	2.08789	0.908206	3.18113	1.84069	1.95766	1.98489	1.55855	0.084162	0.200303	0.280147	-0.599272	0.229866	-0.790111	1.37963	0.311892	0.410527	1.69842	0.438831	0.842543	0.137639	-0.106162	1.70016	2.40153	2.75859
NRC3_wobSeed104_DR4_T6C_o1	GCTCTCGTAGATCAATAGAGGTTAAGAAAGTGCGCTGCGATTGACAGCGTAGAATGAAGG	-0.21796	0.480326	3.33867	0.399122	1.60483	2.0694	0.751285	3.07773	1.67964	1.70693	1.62193	1.18542	0.0307128	0.24865	0.50444	-0.598003	0.0805314	-0.640935	0.965509	0.162901	0.10451	1.66007	0.753565	0.219265	0.203593	0.245813	1.60165	2.12338	2.83273
NRC3_wobSeed104_DR4_T6G_o1	GCTCTGGTAGATCAATAGAGGTTAAGAAAGTGCGCTGCGATTGACAGCGTAGAATGAAGG	-0.137402	0.787204	3.3966	0.764117	1.74743	2.21919	0.930184	3.00133	1.86556	1.80851	1.62172	1.47733	0.417509	0.390741	0.620256	-0.160604	0.0136483	-0.138388	1.42784	0.434634	0.366653	1.40221	0.697524	0.577446	0.105528	0.240732	1.39958	1.78381	2.4364
NRC3_wobSeed104_DR4_T8A_o1	GCTCTTGAAGATCAATAGAGGTTAAGAAAGTGCGCTGCGATTGACAGCGTAGAATGAAGG	-0.047121	0.729815	3.88151	1.21223	1.81347	2.52739	0.913471	3.1458	1.91873	1.99441	1.79248	1.48975	-0.0803245	0.204685	0.180047	-0.547617	-0.21091	-0.673918	1.16639	-0.177663	0.214541	1.43786	0.671416	0.202995	0.484814	0.526863	1.55604	2.4639	2.76383
NRC3_wobSeed104_DR4_T8C_o1	GCTCTTGCAGATCAATAGAGGTTAAGAAAGTGCGCTGCGATTGACAGCGTAGAATGAAGG	-0.169963	0.797026	3.34153	0.605773	1.90714	2.41861	0.804603	3.02806	1.78951	2.04454	1.9005	1.36907	-0.11995	0.305304	0.219416	-0.439936	-0.478046	-0.532382	1.01404	-0.0843943	0.0359809	0.861691	0.292209	0.369975	-0.0409424	0.33587	1.09975	1.34672	1.83591
NRC3_wobSeed104_DR4_T8G_o1	GCTCTTGGAGATCAATAGAGGTTAAGAAAGTGCGCTGCGATTGACAGCGTAGAATGAAGG	-0.159393	0.877978	3.82452	1.27979	1.93995	3.19287	0.900442	3.3275	2.07827	2.09202	1.93693	1.4995	0.190415	0.375784	0.421951	-0.450675	0.245205	-0.338932	1.38778	0.158701	-0.00173704	0.869954	0.544072	0.272865	-0.220138	0.0631473	1.26914	1.58784	2.08599
NRC3_wobSeed105_DR4_A13C_o1	GCATCTCTAGGTCAAGATAGTTCAGTGAATGCAAATGCGATTGACAGCGTAGAATGAAGG	4.92435	4.62728	6.31248	3.95669	3.29151	3.35208	4.26052	5.26981	4.4395	3.61555	4.23337	3.13879	2.0541	5.47955	4.47827	1.93304	1.32164	1.7121	3.89214	1.73296	1.47752	6.08468	1.57762	6.47263	2.11144	1.9183	4.62714	3.65972	2.02933
NRC3_wobSeed105_DR4_A13G_o1	GCATCTCTAGGTGAAGATAGTTCAGTGAATGCAAATGCGATTGACAGCGTAGAATGAAGG	1.74753	1.15604	1.01552	0.203293	0.801469	1.23706	1.29119	1.58093	0.848924	0.44052	1.68665	0.687357	0.717403	1.27493	0.126364	0.00985997	0.811237	0.00291276	1.19325	0.334443	0.667439	4.17622	-0.298871	4.43852	1.50151	0.652875	1.54578	0.885028	0.447612
NRC3_wobSeed105_DR4_A13T_o1	GCATCTCTAGGTTAAGATAGTTCAGTGAATGCAAATGCGATTGACAGCGTAGAATGAAGG	1.38894	1.72812	6.81173	0.821251	1.53492	1.81125	2.01421	3.04754	2.25948	3.32922	1.77472	1.13544	1.36075	1.8692	2.51671	0.754133	2.07803	0.577824	1.89817	0.932702	0.756079	3.3304	0.533602	3.25011	1.31738	1.3315	1.65693	1.14545	0.608966
NRC3_wobSeed105_DR4_A14C_o1	GCATCTCTAGGTACAGATAGTTCAGTGAATGCAAATGCGATTGACAGCGTAGAATGAAGG	0.348785	0.739821	0.140603	0.0789721	0.218494	0.431703	0.831816	0.697927	1.18357	0.241763	0.120207	0.197551	0.865264	0.847399	0.395533	0.548035	0.726067	0.0408833	0.91304	1.64677	1.49538	-0.154281	1.17168	0.347274	1.19636	1.37717	0.107577	0.330078	0.290501
NRC3_wobSeed105_DR4_A14G_o1	GCATCTCTAGGTAGAGATAGTTCAGTGAATGCAAATGCGATTGACAGCGTAGAATGAAGG	0.258126	0.166429	-0.0127615	-0.234292	0.640917	0.1485	0.241548	0.337759	0.158552	-0.111193	0.178171	0.114808	0.293137	0.357243	0.0164761	0.0974722	0.19363	-0.219734	0.368494	0.337865	0.252786	-0.289377	-0.163044	0.0847021	0.986587	0.623817	0.0156065	0.103917	0.0243298
NRC3_wobSeed105_DR4_A14T_o1	GCATCTCTAGGTATAGATAGTTCAGTGAATGCAAATGCGATTGACAGCGTAGAATGAAGG	0.684565	0.661519	0.280732	0.0438997	0.453291	0.433189	0.415269	0.876896	0.665613	0.327655	0.225262	0.447255	0.54648	0.781501	0.53566	0.403834	0.807287	-0.134636	0.907464	0.864294	0.854976	-0.0574172	0.321313	0.416119	1.36453	1.47691	0.28873	0.322753	0.3455
NRC3_wobSeed105_DR4_A15C_o1	GCATCTCTAGGTAACGATAGTTCAGTGAATGCAAATGCGATTGACAGCGTAGAATGAAGG	0.696093	0.601392	4.8924	0.157129	0.161866	0.927754	0.902285	0.926025	0.642891	1.33145	0.790641	0.128144	0.430755	0.702158	0.490616	0.40773	0.352049	0.353803	0.983197	0.516765	0.849743	3.41071	-0.136704	3.07551	1.62234	1.41923	0.807241	0.51356	0.213579
NRC3_wobSeed105_DR4_A15G_o1	GCATCTCTAGGTAAGGATAGTTCAGTGAATGCAAATGCGATTGACAGCGTAGAATGAAGG	0.27868	0.450269	0.873573	0.34285	0.170244	1.20534	0.741006	0.619212	0.732711	0.271294	0.42735	-0.126747	0.98314	0.907318	0.613283	0.693101	1.03628	0.860279	1.05271	0.72981	0.997376	1.22972	0.232624	1.10492	0.941754	0.846469	0.182246	0.134028	0.215411
NRC3_wobSeed105_DR4_A15T_o1	GCATCTCTAGGTAATGATAGTTCAGTGAATGCAAATGCGATTGACAGCGTAGAATGAAGG	0.77404	0.493421	3.55972	0.391033	0.582729	0.789877	0.694362	1.12351	0.849022	0.864083	0.624659	0.462414	1.2134	0.864007	0.990067	0.754638	0.964889	0.350279	0.921418	0.643775	0.74673	2.25494	0.245565	2.16993	1.74343	1.10092	0.985946	0.512841	0.370592
NRC3_wobSeed105_DR4_A17C_o1	GCATCTCTAGGTAAAGCTAGTTCAGTGAATGCAAATGCGATTGACAGCGTAGAATGAAGG	-0.125368	0.0634506	1.45073	0.153439	0.382764	1.15052	0.0194481	1.07224	0.817735	0.174831	0.456106	0.134229	0.370541	0.230306	-0.0105019	0.196111	0.277941	0.00788682	0.207855	0.524858	0.2414	2.03372	-0.0872344	1.82869	0.731712	0.605868	0.354181	0.224046	0.0636479
NRC3_wobSeed105_DR4_A17G_o1	GCATCTCTAGGTAAAGGTAGTTCAGTGAATGCAAATGCGATTGACAGCGTAGAATGAAGG	0.965693	0.439672	2.47001	0.4624	0.523124	1.20631	0.62822	1.15428	1.1168	0.879945	1.08425	0.164457	1.25386	0.604985	0.774709	0.76938	1.69631	0.679049	0.963497	1.11991	0.822095	2.72618	0.344645	2.29723	1.19386	0.954247	2.1723	1.40352	0.810975
NRC3_wobSeed105_DR4_A17T_o1	GCATCTCTAGGTAAAGTTAGTTCAGTGAATGCAAATGCGATTGACAGCGTAGAATGAAGG	0.554595	0.67263	3.71695	0.829927	1.11678	1.93888	0.740124	1.64715	1.42441	0.746923	0.661118	0.331184	1.07625	0.531371	0.641054	0.892816	0.9466	0.737039	0.801909	1.35424	1.24737	2.53934	0.562896	2.30466	0.810878	1.03376	1.06763	1.03339	0.11222
NRC3_wobSeed105_DR4_A19C_o1	GCATCTCTAGGTAAAGATCGTTCAGTGAATGCAAATGCGATTGACAGCGTAGAATGAAGG	0.28671	0.0557017	1.8741	-0.175745	0.0862189	0.219806	-0.0298508	-0.160282	0.22083	0.338895	0.218407	-0.178497	0.555398	0.231379	-0.122709	0.386762	0.490418	-0.0506633	0.110947	0.139315	0.0441134	2.02888	-0.237786	1.65554	0.706557	1.31228	0.923224	0.748954	0.249419
NRC3_wobSeed105_DR4_A19G_o1	GCATCTCTAGGTAAAGATGGTTCAGTGAATGCAAATGCGATTGACAGCGTAGAATGAAGG	0.369899	0.324127	0.986724	-0.00280142	0.491523	0.591855	-0.00415633	0.269399	0.607492	0.300139	0.594198	0.0778285	0.000233747	0.291974	0.170581	0.16866	0.879786	0.0966205	-0.060302	0.0950026	0.427949	1.87073	-0.0268753	1.65295	0.86269	0.333338	0.606797	0.678875	0.440093
NRC3_wobSeed105_DR4_A19T_o1	GCATCTCTAGGTAAAGATTGTTCAGTGAATGCAAATGCGATTGACAGCGTAGAATGAAGG	0.137343	-0.0247816	0.123664	0.225728	0.436008	0.472368	0.105053	0.131673	0.327009	0.233679	0.0998449	-0.291398	0.218684	0.361228	0.0909502	0.620683	1.34994	0.374882	0.0182496	0.0196128	0.181589	2.29609	0.286221	1.85193	0.840766	0.902532	0.495192	0.381223	0.341576
NRC3_wobSeed105_DR4_A24C_o1	GCATCTCTAGGTAAAGATAGTTCCGTGAATGCAAATGCGATTGACAGCGTAGAATGAAGG	0.325944	-0.154491	-0.04821	0.0722233	0.230017	0.316032	-0.0283763	-0.033157	-0.0941113	-0.17077	0.22035	0.0158487	0.485567	0.427424	0.14019	0.35192	0.960339	0.232822	-0.314207	0.308863	0.339378	1.19669	-0.0164105	1.5249	0.949269	1.54944	0.273286	0.366071	0.171874
NRC3_wobSeed105_DR4_A24G_o1	GCATCTCTAGGTAAAGATAGTTCGGTGAATGCAAATGCGATTGACAGCGTAGAATGAAGG	0.266416	0.125261	1.17604	0.128092	0.12136	0.322395	0.0854883	0.101929	0.244355	0.0902424	0.12133	-0.171006	0.783958	0.491382	0.268193	0.531234	0.696725	0.197436	-0.0150039	0.150889	0.510807	2.19548	0.0248551	1.577	0.789186	0.573739	0.307325	0.212768	0.19237
NRC3_wobSeed105_DR4_A24T_o1	GCATCTCTAGGTAAAGATAGTTCTGTGAATGCAAATGCGATTGACAGCGTAGAATGAAGG	0.504548	0.131421	0.238858	0.339563	0.34687	0.477779	0.117176	0.067041	0.284582	0.230827	0.343698	0.153697	0.736372	0.453076	-0.0540337	0.79635	0.977754	0.132209	-0.0244826	0.174668	0.18408	2.49798	0.279965	1.50257	1.18633	0.815293	0.242674	0.388608	0.378345
NRC3_wobSeed105_DR4_A28C_o1	GCATCTCTAGGTAAAGATAGTTCAGTGCATGCAAATGCGATTGACAGCGTAGAATGAAGG	0.357088	0.406451	3.9985	0.301124	0.260332	0.925939	0.853193	1.10103	0.777479	0.899495	0.696793	0.19103	0.898693	0.733269	0.693465	0.44318	0.906378	0.228511	1.11315	1.15202	1.29039	2.30482	-0.0341725	1.48816	1.065	1.11262	0.285961	0.224678	0.0573386
NRC3_wobSeed105_DR4_A28G_o1	GCATCTCTAGGTAAAGATAGTTCAGTGGATGCAAATGCGATTGACAGCGTAGAATGAAGG	0.473793	0.39989	4.13255	0.0236443	0.0211928	0.666708	0.717901	0.971164	0.450677	0.570334	0.290456	0.170452	0.188534	0.785408	0.641537	0.439227	1.18073	0.0913283	0.846914	0.204514	0.372815	1.85272	-0.121944	1.54408	0.157837	0.905028	0.242109	0.256905	0.13914
NRC3_wobSeed105_DR4_A28T_o1	GCATCTCTAGGTAAAGATAGTTCAGTGTATGCAAATGCGATTGACAGCGTAGAATGAAGG	0.827184	0.725142	4.15885	0.705129	1.10534	1.0485	0.530197	1.32358	0.930107	0.892507	1.04558	0.464973	1.30142	0.95199	0.796659	0.58137	0.967513	0.466945	1.21783	0.960095	0.865689	1.70673	0.412346	1.89486	1.14563	0.590775	0.451508	0.43961	0.589727
NRC3_wobSeed105_DR4_A29C_o1	GCATCTCTAGGTAAAGATAGTTCAGTGACTGCAAATGCGATTGACAGCGTAGAATGAAGG	0.17413	0.534439	4.19235	0.288547	0.540079	0.90474	0.692514	1.05978	1.04602	0.867455	0.677396	-0.00286507	0.972415	0.542407	0.905668	0.655727	1.52051	0.425691	1.33	0.571365	0.521727	2.25014	0.647636	1.52396	0.496291	1.24568	0.437462	0.0894336	0.221339
NRC3_wobSeed105_DR4_A29G_o1	GCATCTCTAGGTAAAGATAGTTCAGTGAGTGCAAATGCGATTGACAGCGTAGAATGAAGG	0.242364	0.634465	4.06084	-0.0158715	0.595542	1.09745	0.923779	3.92674	5.05112	0.832783	0.67343	0.157232	0.928355	0.837913	1.21684	0.569178	0.987215	0.521513	1.50497	4.12879	11.3932	2.287	0.341478	1.89534	0.669676	0.931101	0.661131	0.713815	0.181567
NRC3_wobSeed105_DR4_A29T_o1	GCATCTCTAGGTAAAGATAGTTCAGTGATTGCAAATGCGATTGACAGCGTAGAATGAAGG	0.510572	0.619085	3.85745	0.768154	0.721916	0.879121	0.865487	1.38293	1.07291	1.04091	0.719501	0.394794	1.18938	0.722065	0.679308	0.794493	1.29119	0.445159	1.20167	0.788699	0.822056	2.15981	0.503137	1.8231	1.85198	0.778189	0.719609	0.606609	0.406012
NRC3_wobSeed105_DR4_A9C_o1	GCATCTCTCGGTAAAGATAGTTCAGTGAATGCAAATGCGATTGACAGCGTAGAATGAAGG	0.0238233	0.757125	1.30655	0.327135	0.964841	0.375899	0.867566	0.753848	0.595064	0.406472	0.353397	0.15417	1.0811	0.753087	0.620037	0.893211	1.3211	0.0310413	1.07381	0.333843	0.571968	-0.303918	-0.259478	0.215521	0.624039	0.813994	0.022133	0.333273	0.408691
NRC3_wobSeed105_DR4_A9G_o1	GCATCTCTGGGTAAAGATAGTTCAGTGAATGCAAATGCGATTGACAGCGTAGAATGAAGG	0.419029	0.610486	3.6987	-0.122444	0.549424	0.544071	0.827722	1.172	0.895674	0.738031	0.473194	0.123291	0.681405	0.989244	0.421951	0.448999	1.10468	-0.179947	1.10473	0.449545	0.82908	1.82875	-0.0471649	1.6493	1.75849	1.05435	0.539902	0.434354	0.32725
NRC3_wobSeed105_DR4_A9T_o1	GCATCTCTTGGTAAAGATAGTTCAGTGAATGCAAATGCGATTGACAGCGTAGAATGAAGG	0.211605	0.592163	0.779644	0.445421	0.961814	0.575473	0.724485	0.780059	0.811421	0.692553	0.552978	0.245694	0.879364	0.733644	0.577309	0.42311	0.47653	0.156154	1.22686	0.713208	0.850412	-0.0767037	0.404174	0.447566	1.87749	0.844998	0.256996	0.285471	0.185147
NRC3_wobSeed105_DR4_C23A_o1	GCATCTCTAGGTAAAGATAGTTAAGTGAATGCAAATGCGATTGACAGCGTAGAATGAAGG	0.771088	0.107725	0.0560901	-0.0331441	-0.0694325	0.103912	-0.0165709	-0.330274	0.486734	0.141761	-0.0581825	-0.199072	0.448992	0.447807	-0.0772822	0.642583	0.926617	-0.211097	-0.638672	-0.176623	0.0794627	1.79188	-0.347798	1.42367	1.59514	0.229153	0.421293	0.236139	0.41454
NRC3_wobSeed105_DR4_C23G_o1	GCATCTCTAGGTAAAGATAGTTGAGTGAATGCAAATGCGATTGACAGCGTAGAATGAAGG	0.538478	0.504028	0.357742	0.32266	0.591901	0.495478	-0.0234871	0.221237	0.374958	0.230118	0.436862	0.0675235	0.294808	0.429969	-0.0171593	0.435472	1.46083	0.0736442	-0.215614	0.27544	0.496981	2.14396	0.115146	1.81738	0.639101	1.87304	0.246027	0.29003	0.221596
NRC3_wobSeed105_DR4_C23T_o1	GCATCTCTAGGTAAAGATAGTTTAGTGAATGCAAATGCGATTGACAGCGTAGAATGAAGG	0.777418	0.354394	0.895802	0.534639	-0.0138475	0.486721	0.0106709	0.276496	0.322114	0.3611	0.104274	0.0811948	0.698939	0.533402	0.493726	0.414995	0.933312	0.117405	0.203756	0.358436	0.328773	1.80727	-0.0109328	2.03786	0.379366	1.07104	0.21798	0.329185	0.447612
NRC3_wobSeed105_DR4_C5A_o1	GCATATCTAGGTAAAGATAGTTCAGTGAATGCAAATGCGATTGACAGCGTAGAATGAAGG	3.15171	0.606072	3.967	0.0166411	0.384434	0.641885	0.775225	0.895736	0.986288	0.556386	2.19577	0.51782	1.11564	0.876799	0.54508	0.364979	0.705297	-0.330153	0.985329	0.327338	0.583919	5.82388	0.0845482	5.58993	1.53148	2.76351	1.99091	1.60334	1.00329
NRC3_wobSeed105_DR4_C5G_o1	GCATGTCTAGGTAAAGATAGTTCAGTGAATGCAAATGCGATTGACAGCGTAGAATGAAGG	0.70089	0.597523	4.09313	0.0455893	0.428274	0.506447	0.629988	0.7979	0.564854	0.616708	0.376188	0.151004	0.1882	0.793879	0.551857	0.0209382	0.72444	-0.0958443	0.939692	0.431036	0.588421	1.16066	-0.0643801	1.50522	1.23267	0.413008	0.216852	0.184006	0.311676
NRC3_wobSeed105_DR4_C5T_o1	GCATTTCTAGGTAAAGATAGTTCAGTGAATGCAAATGCGATTGACAGCGTAGAATGAAGG	1.30012	0.67126	4.20799	0.354613	0.624967	1.01561	0.799987	1.0835	1.17521	1.01846	1.39262	0.418066	1.55759	0.813483	0.856622	0.567036	1.4901	0.00693605	0.934805	0.939974	1.16433	4.33945	0.379753	3.43796	1.86174	1.56466	1.2682	1.07143	0.882861
NRC3_wobSeed105_DR4_C7A_o1	GCATCTATAGGTAAAGATAGTTCAGTGAATGCAAATGCGATTGACAGCGTAGAATGAAGG	1.0903	0.887246	5.289	0.466475	0.916065	0.890215	0.779981	1.64671	1.00155	1.54792	0.819814	0.774895	0.820053	0.972004	0.59135	0.423212	0.797459	0.0461746	1.0652	0.506735	0.750595	1.19963	0.0560723	1.2919	1.26217	0.936535	0.484055	0.604021	0.424559
NRC3_wobSeed105_DR4_C7G_o1	GCATCTGTAGGTAAAGATAGTTCAGTGAATGCAAATGCGATTGACAGCGTAGAATGAAGG	0.782485	0.434601	4.33491	0.274462	0.945969	0.526643	0.675295	1.03241	0.94513	0.986314	0.733459	0.3256	0.977057	0.657308	0.421951	0.477034	0.896449	-0.0673984	0.933376	0.568216	0.785527	1.63152	-0.108381	1.50193	0.831577	0.848574	0.571245	0.390643	0.256207
NRC3_wobSeed105_DR4_C7T_o1	GCATCTTTAGGTAAAGATAGTTCAGTGAATGCAAATGCGATTGACAGCGTAGAATGAAGG	0.63019	0.712928	4.40669	0.17805	0.518029	1.232	0.912816	1.0105	0.8971	0.994803	0.507943	0.297956	0.255381	0.798397	0.491233	0.495221	1.15174	0.20251	0.997198	0.741867	0.328773	0.996442	0.388273	0.865997	1.1611	1.02502	0.465253	0.506197	0.338236
NRC3_wobSeed105_DR4_G10A_o1	GCATCTCTAAGTAAAGATAGTTCAGTGAATGCAAATGCGATTGACAGCGTAGAATGAAGG	0.448961	0.945221	1.03397	0.82483	1.08305	0.42885	0.426104	0.808422	0.741442	0.657993	0.429104	0.537529	1.30151	0.888757	0.570853	0.588246	1.40615	-0.327937	0.666845	0.577939	0.714525	0.0129977	0.231541	-0.0719862	1.07837	0.974715	0.179957	0.139982	0.358919
NRC3_wobSeed105_DR4_G10C_o1	GCATCTCTACGTAAAGATAGTTCAGTGAATGCAAATGCGATTGACAGCGTAGAATGAAGG	0.492586	0.0952526	-0.0845984	-0.547098	-0.21117	0.0897009	0.473964	0.114591	0.567262	0.017767	-0.228874	0.153225	-0.705168	0.571504	0.643997	0.418519	0.167557	-0.715541	0.649978	0.535011	0.218841	-0.594793	0.102425	0.188325	1.42537	0.316988	0.104214	0.0399596	0.0784811
NRC3_wobSeed105_DR4_G10T_o1	GCATCTCTATGTAAAGATAGTTCAGTGAATGCAAATGCGATTGACAGCGTAGAATGAAGG	0.758851	0.486091	0.583416	-0.132252	0.433283	0.270725	0.242039	0.604074	0.557027	0.260658	0.222064	0.467013	0.105684	0.570733	0.162613	0.232218	0.866225	-0.194632	0.69196	0.365732	0.456873	-0.622631	0.0227407	-0.0610128	1.67462	0.753978	0.0605823	0.172565	0.318794
NRC3_wobSeed105_DR4_G11A_o1	GCATCTCTAGATAAAGATAGTTCAGTGAATGCAAATGCGATTGACAGCGTAGAATGAAGG	0.872022	0.16029	0.121991	-0.280653	0.289636	0.262704	0.123513	0.205557	0.517327	0.19126	-0.0360741	0.281665	0.626443	0.499494	0.343136	0.206392	0.981477	-0.124084	0.479838	0.667618	0.643162	-0.378095	-0.299058	-0.219944	0.838562	0.440835	0.0625662	0.179129	0.338481
NRC3_wobSeed105_DR4_G11C_o1	GCATCTCTAGCTAAAGATAGTTCAGTGAATGCAAATGCGATTGACAGCGTAGAATGAAGG	0.318421	0.460551	-0.141125	-0.33803	0.855003	0.11403	0.328963	0.462611	0.18212	0.199225	0.34508	0.159076	0.537775	0.353036	0.1635	0.45193	0.543107	-0.112218	0.480809	0.516043	0.54206	-0.204965	-0.200006	-0.236686	0.168716	1.00343	-0.270783	-0.20073	-0.0380707
NRC3_wobSeed105_DR4_G11T_o1	GCATCTCTAGTTAAAGATAGTTCAGTGAATGCAAATGCGATTGACAGCGTAGAATGAAGG	0.584551	0.63579	1.28916	0.284964	1.10489	0.486379	0.647238	0.980042	1.03932	0.822794	0.579794	0.579265	0.523428	0.660077	0.859769	0.612053	1.54438	0.211575	1.1354	0.85846	1.1832	-0.115418	0.39562	0.244646	1.62543	0.632976	0.484342	0.510428	0.404073
NRC3_wobSeed105_DR4_G16A_o1	GCATCTCTAGGTAAAAATAGTTCAGTGAATGCAAATGCGATTGACAGCGTAGAATGAAGG	0.600847	1.01251	4.2809	0.333531	0.589972	0.720442	0.993348	0.921957	1.11106	0.964788	0.534106	0.292253	0.454935	0.899605	0.864472	0.656106	1.5147	0.137668	1.13318	0.548657	1.12203	1.13042	0.160387	1.4633	1.2174	0.670855	0.436378	0.282505	0.56293
NRC3_wobSeed105_DR4_G16C_o1	GCATCTCTAGGTAAACATAGTTCAGTGAATGCAAATGCGATTGACAGCGTAGAATGAAGG	1.11804	0.884157	4.22459	0.367459	0.730399	1.07216	1.00524	1.34751	1.33556	1.06706	0.819438	0.495388	1.27942	0.928354	0.983084	0.727863	1.2951	0.425277	1.41873	0.447015	0.954962	2.31139	-0.104761	2.58975	1.44855	0.982857	1.07373	0.945379	0.499261
NRC3_wobSeed105_DR4_G16T_o1	GCATCTCTAGGTAAATATAGTTCAGTGAATGCAAATGCGATTGACAGCGTAGAATGAAGG	1.16487	1.03328	5.88931	0.613646	0.923347	1.05325	0.851351	1.38026	1.44304	2.50016	0.690858	0.623486	1.1882	1.14268	1.50971	1.12209	1.21349	0.0876938	1.09603	1.19853	0.957055	1.79619	0.5509	1.90592	1.65027	1.60858	0.902569	1.05236	1.13253
NRC3_wobSeed105_DR4_G20A_o1	GCATCTCTAGGTAAAGATAATTCAGTGAATGCAAATGCGATTGACAGCGTAGAATGAAGG	0.908312	0.658161	0.399958	0.311089	0.440775	0.653809	-0.0226189	0.139951	0.0441224	0.484576	0.312121	0.365462	0.140916	0.647776	0.216644	0.372032	1.37506	0.0536343	-0.268428	-0.00621916	0.504298	2.32317	0.0492093	1.92564	1.29132	1.06198	0.480152	0.348236	0.442594
NRC3_wobSeed105_DR4_G20C_o1	GCATCTCTAGGTAAAGATACTTCAGTGAATGCAAATGCGATTGACAGCGTAGAATGAAGG	0.884121	0.4912	0.148659	0.262211	0.522057	0.397734	-0.0329782	0.634795	0.24409	0.403089	0.361333	0.384578	0.534048	0.669194	0.0511268	0.439531	0.590929	0.0379604	-0.416238	0.371443	0.251496	1.79591	-0.0243746	1.31932	1.12926	1.1035	0.722684	0.608119	0.52144
NRC3_wobSeed105_DR4_G20T_o1	GCATCTCTAGGTAAAGATATTTCAGTGAATGCAAATGCGATTGACAGCGTAGAATGAAGG	0.976136	0.202421	0.268068	0.207348	0.994402	0.524032	0.0831057	0.367199	0.440561	0.346178	0.351896	0.124958	0.42378	0.289045	0.421951	0.739596	1.25736	0.251573	-0.274641	-0.0481047	0.336776	2.45583	-0.0382656	1.87683	1.33432	1.53267	0.731973	0.830015	0.498962
NRC3_wobSeed105_DR4_G25A_o1	GCATCTCTAGGTAAAGATAGTTCAATGAATGCAAATGCGATTGACAGCGTAGAATGAAGG	1.02888	1.07728	4.83112	0.446414	0.946312	1.04849	1.06881	1.65468	1.61131	1.44405	1.14874	0.737334	0.944702	1.04719	1.09205	0.777317	1.39993	-0.090074	1.39764	1.15418	1.01508	2.11231	0.37346	1.73583	1.22053	1.54505	0.734936	0.637529	0.380546
NRC3_wobSeed105_DR4_G25C_o1	GCATCTCTAGGTAAAGATAGTTCACTGAATGCAAATGCGATTGACAGCGTAGAATGAAGG	0.979638	1.10359	4.90515	0.401819	1.11783	1.31453	1.25932	1.8066	1.37129	1.37084	1.25696	0.827631	1.04131	1.17751	1.11028	0.640966	0.837132	0.149304	1.538	1.1257	0.848286	2.0496	0.23383	1.64228	0.839302	0.74334	0.827151	0.796841	0.387039
NRC3_wobSeed105_DR4_G25T_o1	GCATCTCTAGGTAAAGATAGTTCATTGAATGCAAATGCGATTGACAGCGTAGAATGAAGG	1.10619	1.00639	5.31526	0.584532	1.2459	1.27692	1.05608	2.33471	2.07367	1.5913	1.36486	0.854071	0.829187	0.98346	1.71275	0.746919	1.34181	0.301664	1.46444	1.97984	1.98107	1.70141	0.466624	1.76291	1.29384	1.29517	0.714256	0.846215	0.293004
NRC3_wobSeed105_DR4_G27A_o1	GCATCTCTAGGTAAAGATAGTTCAGTAAATGCAAATGCGATTGACAGCGTAGAATGAAGG	0.748598	0.439295	4.08791	0.492007	0.951988	0.802815	0.705926	1.13806	1.22062	1.2715	0.779545	0.446329	0.80125	0.875545	0.588785	0.9357	1.67129	0.594823	1.0822	0.651437	0.936447	1.89025	0.335913	1.76851	0.812102	1.18097	0.691155	0.563036	0.403403
NRC3_wobSeed105_DR4_G27C_o1	GCATCTCTAGGTAAAGATAGTTCAGTCAATGCAAATGCGATTGACAGCGTAGAATGAAGG	0.622547	0.494406	4.34495	0.395398	0.522276	0.889486	0.692438	1.05002	0.722803	0.947595	0.518309	0.150617	0.843243	0.808274	0.831065	0.432983	0.556256	-0.0395498	0.999467	0.660099	0.379927	2.07181	0.260066	1.72792	1.00476	0.963781	0.468578	0.470536	0.292329
NRC3_wobSeed105_DR4_G27T_o1	GCATCTCTAGGTAAAGATAGTTCAGTTAATGCAAATGCGATTGACAGCGTAGAATGAAGG	0.742866	0.936936	4.32644	0.732815	0.924852	1.26936	0.671558	1.26473	1.2119	1.39255	0.688591	0.418682	1.02362	0.91456	1.06606	0.619342	1.28501	0.470582	1.19164	0.926664	0.84091	2.30114	0.53598	1.96259	0.769407	0.841858	0.482233	0.658813	0.447612
NRC3_wobSeed105_DR4_o1	GCATCTCTAGGTAAAGATAGTTCAGTGAATGCAAATGCGATTGACAGCGTAGAATGAAGG	0.645683	0.422092	4.16392	0.205573	0.642832	0.710437	0.654191	0.794674	0.814542	0.650381	0.624659	0.163245	0.566438	0.747608	0.483996	0.724575	0.470014	0.0896292	0.887164	0.418507	0.763053	2.15567	-0.0412955	1.65762	1.6071	1.03247	0.561563	0.948703	1.02636
NRC3_wobSeed105_DR4_T12A_o1	GCATCTCTAGGAAAAGATAGTTCAGTGAATGCAAATGCGATTGACAGCGTAGAATGAAGG	0.305114	0.447403	0.416818	0.350917	-0.0188367	0.205657	0.490029	0.432224	0.581336	0.247167	-0.0452582	0.0290742	-0.459246	0.555926	0.456781	0.272732	1.06766	-0.344325	0.678889	0.565708	0.917975	-0.408804	0.143064	-0.0598365	0.247952	0.523239	-0.0708931	-0.0492616	0.0800603
NRC3_wobSeed105_DR4_T12C_o1	GCATCTCTAGGCAAAGATAGTTCAGTGAATGCAAATGCGATTGACAGCGTAGAATGAAGG	0.154452	0.28838	0.27097	-0.415462	-0.456207	0.0396215	0.211408	-0.047789	-0.110445	-0.207434	-0.232514	-0.0781227	-0.0164909	0.586152	0.123871	0.262773	0.52364	-0.576888	0.53303	0.0259295	0.350502	0.0232861	-0.0612449	0.0870697	0.566201	0.388691	-0.150659	-0.153213	-0.0446393
NRC3_wobSeed105_DR4_T12G_o1	GCATCTCTAGGGAAAGATAGTTCAGTGAATGCAAATGCGATTGACAGCGTAGAATGAAGG	0.336525	0.50155	0.191924	-0.0343735	0.401943	0.200934	0.406135	0.456672	0.156435	0.156837	0.0958025	0.0957578	0.581327	0.655682	0.0693089	0.479238	0.550223	-0.329562	0.675392	0.634712	0.53553	0.0888842	0.0503871	0.274229	0.247763	0.44107	0.214265	0.357533	0.231922
NRC3_wobSeed105_DR4_T18A_o1	GCATCTCTAGGTAAAGAAAGTTCAGTGAATGCAAATGCGATTGACAGCGTAGAATGAAGG	0.408533	1.4308	4.70488	0.762362	1.41871	1.21733	1.82155	2.67932	2.17499	1.58393	1.37795	0.87626	1.4128	1.59437	1.93626	0.904347	1.41237	0.317962	2.32938	1.70959	1.68192	1.99816	0.781315	1.68734	0.830481	1.31915	0.932781	0.768099	0.541862
NRC3_wobSeed105_DR4_T18C_o1	GCATCTCTAGGTAAAGACAGTTCAGTGAATGCAAATGCGATTGACAGCGTAGAATGAAGG	0.336397	0.452006	2.42872	0.377389	0.704145	1.05122	0.625066	1.61001	1.5254	0.745479	0.628216	0.362928	0.859545	0.797951	0.93423	0.54215	1.04578	0.425033	0.886217	1.13902	1.00057	2.11917	0.24705	1.73332	0.665974	0.487987	0.491085	0.517885	0.147396
NRC3_wobSeed105_DR4_T18G_o1	GCATCTCTAGGTAAAGAGAGTTCAGTGAATGCAAATGCGATTGACAGCGTAGAATGAAGG	0.262499	0.962556	4.09061	0.502105	0.789556	1.56069	1.15766	3.70774	3.33502	1.40648	1.34355	0.652776	0.501862	1.17583	1.75783	0.270112	0.684768	-0.0505999	1.55207	3.67387	3.17554	2.17293	1.12413	1.37959	0.196773	0.459485	0.566704	0.356466	0.0586841
NRC3_wobSeed105_DR4_T21A_o1	GCATCTCTAGGTAAAGATAGATCAGTGAATGCAAATGCGATTGACAGCGTAGAATGAAGG	0.763504	0.264058	0.580912	0.447261	-0.0574788	0.0338699	-0.269937	-0.395876	0.00458152	0.000708151	0.00368694	-0.137022	-0.283019	0.561349	0.166482	0.386762	1.14399	-0.213833	-0.493356	-0.0693341	0.0362882	1.8906	-0.154013	1.60946	1.23956	0.429073	0.278168	0.45655	0.360356
NRC3_wobSeed105_DR4_T21C_o1	GCATCTCTAGGTAAAGATAGCTCAGTGAATGCAAATGCGATTGACAGCGTAGAATGAAGG	0.421914	0.141124	-0.285982	-0.125842	-0.292087	-0.00233404	-0.195009	-0.537309	-0.43314	-0.258113	-0.202737	-0.190082	0.00125417	0.45949	-0.237366	0.31611	0.787349	-0.226212	-0.409133	-0.379169	-0.0577114	1.83535	-0.408527	1.53323	0.349217	1.5761	0.319582	0.316635	0.153459
NRC3_wobSeed105_DR4_T21G_o1	GCATCTCTAGGTAAAGATAGGTCAGTGAATGCAAATGCGATTGACAGCGTAGAATGAAGG	0.963487	1.84142	5.46481	0.743048	1.52263	2.01966	1.81254	1.04995	1.1264	2.52908	1.87142	1.19869	1.17422	1.84831	1.00089	0.608787	1.54473	0.451002	2.40406	0.411877	0.596551	2.36783	0.188536	2.45153	1.35028	1.34145	1.23791	0.741011	0.668173
NRC3_wobSeed105_DR4_T22A_o1	GCATCTCTAGGTAAAGATAGTACAGTGAATGCAAATGCGATTGACAGCGTAGAATGAAGG	1.12917	0.268478	1.07553	0.367581	0.0538672	0.452015	0.0238382	0.081748	0.325023	0.211197	0.263267	0.300909	1.0175	0.707033	0.35706	0.423925	1.53953	0.0174282	0.085178	0.539796	0.418051	1.45642	-0.147504	1.58721	1.08277	1.30602	0.761992	0.760628	0.819421
NRC3_wobSeed105_DR4_T22C_o1	GCATCTCTAGGTAAAGATAGTCCAGTGAATGCAAATGCGATTGACAGCGTAGAATGAAGG	0.458053	0.220419	0.368128	0.226059	-0.259203	0.340729	-0.257069	-0.159039	-0.0135279	-0.0223657	-0.0510136	0.108309	0.413692	0.658308	-0.00684674	0.39752	0.930222	0.315299	-0.170123	0.0377603	0.523302	2.01124	0.0705334	1.66383	0.736155	1.43647	0.218509	0.0538753	0.156735
NRC3_wobSeed105_DR4_T22G_o1	GCATCTCTAGGTAAAGATAGTGCAGTGAATGCAAATGCGATTGACAGCGTAGAATGAAGG	0.353941	0.0561154	1.16298	0.222479	0.18877	0.222515	-0.164102	-0.0642442	0.0651754	0.146808	0.14056	0.253748	-0.520215	0.360151	0.00123807	0.235736	0.660921	-0.336669	-0.37215	-0.143592	-0.0410226	1.32924	-0.367619	1.61553	0.751483	0.772675	0.232562	0.564757	0.0456938
NRC3_wobSeed105_DR4_T26A_o1	GCATCTCTAGGTAAAGATAGTTCAGAGAATGCAAATGCGATTGACAGCGTAGAATGAAGG	0.843232	0.649916	3.5556	0.20631	0.706754	0.723846	0.573364	0.863975	0.478094	0.689753	0.662829	0.481699	0.982597	0.766615	0.259386	0.410801	0.924178	0.073378	0.691779	0.510094	0.341652	1.36563	-0.135917	1.41541	1.54007	0.58194	0.494245	0.60927	0.308768
NRC3_wobSeed105_DR4_T26C_o1	GCATCTCTAGGTAAAGATAGTTCAGCGAATGCAAATGCGATTGACAGCGTAGAATGAAGG	0.334438	0.792616	4.41223	0.211828	0.738976	0.866646	0.963887	0.994515	1.07949	0.836139	0.77713	0.376947	0.488414	0.970633	0.481363	0.431	1.33928	-0.0177431	1.41873	0.508317	0.642825	2.37013	-0.00603039	1.47179	1.31002	0.720051	0.419896	0.36763	0.394549
NRC3_wobSeed105_DR4_T26G_o1	GCATCTCTAGGTAAAGATAGTTCAGGGAATGCAAATGCGATTGACAGCGTAGAATGAAGG	0.542656	0.770808	3.6499	0.392389	0.600981	0.742223	0.787078	0.936624	0.785865	0.7554	1.06042	0.458942	0.894641	0.845704	0.564505	0.535221	1.16655	0.0151697	0.997431	0.469624	0.39948	2.05362	0.0936615	1.37214	0.57522	1.01517	0.543555	0.31665	0.403738
NRC3_wobSeed105_DR4_T4A_o1	GCAACTCTAGGTAAAGATAGTTCAGTGAATGCAAATGCGATTGACAGCGTAGAATGAAGG	0.601385	0.45774	3.95674	0.279641	0.461755	0.753893	0.576197	0.755479	0.687621	0.633246	0.465484	0.11869	0.547259	0.642247	0.498012	-0.175665	0.928709	-0.107963	1.05947	0.242848	0.51331	2.42558	0.161904	1.46698	0.239797	1.02518	0.353154	0.245187	0.0247193
NRC3_wobSeed105_DR4_T4C_o1	GCACCTCTAGGTAAAGATAGTTCAGTGAATGCAAATGCGATTGACAGCGTAGAATGAAGG	0.269075	0.399626	3.68188	0.216363	0.270897	0.532645	0.425898	0.746744	0.301967	0.570059	0.0563714	0.0358931	-0.325865	0.505377	0.24992	-0.306641	-0.30942	-0.345927	0.722891	0.267839	0.128413	2.21315	0.0276302	1.04378	0.355048	-0.152426	0.31796	0.177532	0.0481759
NRC3_wobSeed105_DR4_T4G_o1	GCAGCTCTAGGTAAAGATAGTTCAGTGAATGCAAATGCGATTGACAGCGTAGAATGAAGG	0.0941292	0.300157	3.75879	-0.108196	0.2999	0.782226	0.524684	0.840413	0.920691	0.693007	0.3536	0.0940413	0.456291	0.620318	0.0998004	-0.0126479	1.11014	0.10681	1.3438	0.592341	0.601718	2.66724	-0.0732954	1.19324	0.441119	0.744818	0.134899	-0.0707223	-0.219774
NRC3_wobSeed105_DR4_T6A_o1	GCATCACTAGGTAAAGATAGTTCAGTGAATGCAAATGCGATTGACAGCGTAGAATGAAGG	1.13126	0.648743	3.82038	0.212762	0.654146	0.491904	0.634909	1.02233	0.888156	0.654177	0.991243	0.324599	0.795495	0.795493	0.580579	0.170704	1.19396	0.0795483	0.839297	0.490239	0.598346	3.20713	-0.617409	2.53895	1.14201	1.22221	0.685457	0.403616	0.585206
NRC3_wobSeed105_DR4_T6C_o1	GCATCCCTAGGTAAAGATAGTTCAGTGAATGCAAATGCGATTGACAGCGTAGAATGAAGG	0.48616	0.427657	4.48991	0.138707	0.664663	0.844317	0.86332	1.12292	0.829024	0.880606	0.458598	0.294606	0.544384	0.526442	0.337434	0.0793363	1.03631	0.169076	1.18714	0.524236	0.665935	-0.0455936	0.103477	0.092804	0.506616	0.379242	-0.103651	-0.30179	-0.140369
NRC3_wobSeed105_DR4_T6G_o1	GCATCGCTAGGTAAAGATAGTTCAGTGAATGCAAATGCGATTGACAGCGTAGAATGAAGG	0.0549156	0.135649	3.11707	-0.496029	0.172934	0.234169	0.138905	0.305557	0.0952113	0.210139	-0.0925535	-0.286794	0.115695	0.387439	-0.0972285	-0.67249	0.336415	-0.4075	0.559486	-0.0178132	0.193196	-0.326889	-0.610478	-0.328817	0.0589635	0.673357	-0.522726	-0.332263	-0.375932
NRC3_wobSeed105_DR4_T8A_o1	GCATCTCAAGGTAAAGATAGTTCAGTGAATGCAAATGCGATTGACAGCGTAGAATGAAGG	0.371764	1.03044	5.21929	0.706891	0.797287	1.5322	1.16022	1.99543	1.36949	1.38376	0.546424	0.564373	0.583874	1.11164	0.56226	0.331207	0.975606	0.310921	0.975695	0.350768	1.04532	0.209818	0.292226	0.460973	1.26777	0.585963	0.508505	0.296494	0.447612
NRC3_wobSeed105_DR4_T8C_o1	GCATCTCCAGGTAAAGATAGTTCAGTGAATGCAAATGCGATTGACAGCGTAGAATGAAGG	0.193779	0.341781	4.38838	0.233495	0.0525165	1.05788	0.906821	1.09591	0.844667	0.852406	0.315815	-0.000636215	0.797505	0.839084	0.615162	0.602196	1.34456	0.45129	1.02801	0.711387	1.10395	0.279527	0.026803	0.419039	1.08812	1.11317	0.279714	-0.0420501	0.232204
NRC3_wobSeed105_DR4_T8G_o1	GCATCTCGAGGTAAAGATAGTTCAGTGAATGCAAATGCGATTGACAGCGTAGAATGAAGG	0.144857	0.819184	5.34273	0.197917	0.498759	1.49538	0.896098	2.22324	1.23427	1.61505	0.726556	0.517722	0.0261823	0.829173	0.13218	0.117639	-0.0874678	-0.16036	0.903944	0.271788	0.660122	-0.0258065	-0.271651	0.539555	0.265778	0.0992216	0.250245	0.229792	0.140363
NRC3_wobSeed106_DR4_A19C_o1	GCCTCGAAAGGTCGGTTGCGGTGAGTATACGGATAAGCGATTGACAGCGTAGAATGAAGG	0.16812	2.43907	1.49981	2.08474	1.62031	3.26771	2.92103	1.39694	1.11002	1.37953	2.16737	2.05738	0.79653	2.58518	0.160336	0.241141	-0.202496	-0.0627697	1.91259	0.293912	-0.17301	0.302912	1.05804	0.900533	0.201936	0.156971	0.892885	0.653911	0.194816
NRC3_wobSeed106_DR4_A19G_o1	GCCTCGAAAGGTCGGTTGGGGTGAGTATACGGATAAGCGATTGACAGCGTAGAATGAAGG	0.807035	2.99751	2.37686	3.33724	2.75766	4.95	3.31259	3.43966	3.23546	2.85611	3.37957	2.6936	1.59895	2.41855	0.621644	1.41383	0.684123	1.85961	2.88255	1.55106	0.962262	0.40376	1.17871	1.46774	1.01281	0.0443757	1.46907	0.957522	0.129789
NRC3_wobSeed106_DR4_A19T_o1	GCCTCGAAAGGTCGGTTGTGGTGAGTATACGGATAAGCGATTGACAGCGTAGAATGAAGG	0.241778	2.21291	1.54273	2.00531	1.80844	2.65569	3.02685	1.12842	1.04558	1.66983	2.28601	1.79458	1.30471	2.35191	0.263072	0.415557	1.00914	0.291179	1.92329	0.903432	0.427091	0.260804	1.07531	0.610586	0.466945	-0.0486859	0.949135	0.394205	-0.087466
NRC3_wobSeed106_DR4_A24C_o1	GCCTCGAAAGGTCGGTTGAGGTGCGTATACGGATAAGCGATTGACAGCGTAGAATGAAGG	0.199815	2.58684	1.38714	2.3853	1.44254	3.88184	2.92461	1.84191	2.08913	1.24068	2.30336	2.12185	0.786187	2.84902	-0.234672	-0.238525	-0.0377228	-0.208055	1.76162	0.625868	0.067623	-0.219755	0.676481	0.353848	-0.617037	-0.470137	0.941688	0.457464	0.258187
NRC3_wobSeed106_DR4_A24G_o1	GCCTCGAAAGGTCGGTTGAGGTGGGTATACGGATAAGCGATTGACAGCGTAGAATGAAGG	0.283639	2.28166	1.34789	2.10883	1.53275	4.09815	2.99296	2.07584	1.63061	1.30643	2.3617	1.8635	1.13182	2.24917	0.0861921	0.331889	0.507187	0.422157	1.82998	1.05953	0.359742	-0.182363	0.694867	0.818049	-0.108791	-0.12154	0.726321	0.242797	0.065784
NRC3_wobSeed106_DR4_A24T_o1	GCCTCGAAAGGTCGGTTGAGGTGTGTATACGGATAAGCGATTGACAGCGTAGAATGAAGG	0.162098	2.34448	1.27615	1.82991	1.52619	3.69045	2.67884	1.42962	1.03149	1.04583	2.1327	1.74252	0.678533	2.27209	-0.285229	0.0614956	-0.364836	-0.0744441	1.72564	0.414887	0.289479	-0.0512197	0.858063	0.529292	-0.217552	0.17682	0.618731	0.491844	-0.0567935
NRC3_wobSeed106_DR4_A27C_o1	GCCTCGAAAGGTCGGTTGAGGTGAGTCTACGGATAAGCGATTGACAGCGTAGAATGAAGG	0.160586	2.72845	1.96543	2.75048	2.20096	5.0131	2.96613	3.39393	2.45261	1.28665	2.61595	2.34118	1.13094	2.99479	-0.215442	-0.178995	-0.522944	1.57627	2.36231	0.440054	-0.0835798	0.219605	1.03292	0.947825	-0.385754	-0.0485923	1.13037	0.802656	0.171139
NRC3_wobSeed106_DR4_A27G_o1	GCCTCGAAAGGTCGGTTGAGGTGAGTGTACGGATAAGCGATTGACAGCGTAGAATGAAGG	0.330129	2.67839	2.08326	2.53908	3.01745	5.02345	3.0673	3.53687	2.42254	1.50846	2.67273	2.49467	1.06508	2.86078	-0.0781331	-0.0633203	0.734511	1.78208	2.49085	1.28936	0.526975	0.168713	0.362876	1.30001	-0.675469	0.719604	1.2697	0.479782	0.405294
NRC3_wobSeed106_DR4_A27T_o1	GCCTCGAAAGGTCGGTTGAGGTGAGTTTACGGATAAGCGATTGACAGCGTAGAATGAAGG	-9.87111e-05	2.77692	1.88062	2.82562	2.15898	4.97026	3.08829	3.83135	3.28922	1.63094	2.68682	2.1154	0.854334	2.95525	0.319719	-0.184428	-0.143451	1.30997	2.52752	2.24795	0.588036	1.08398	1.27216	0.92358	-0.360267	-0.564729	1.12092	0.50788	0.0414686
NRC3_wobSeed106_DR4_A29C_o1	GCCTCGAAAGGTCGGTTGAGGTGAGTATCCGGATAAGCGATTGACAGCGTAGAATGAAGG	0.02431	2.82356	1.80629	2.49796	2.2079	5.00936	3.17675	2.97512	2.13179	1.4378	2.70977	2.31202	1.01573	2.94293	-0.337917	0.0485509	-0.322199	1.3448	2.3842	0.135878	-0.134513	0.134692	0.858	0.892694	-0.258056	-0.0361278	1.32606	0.975171	-0.0688331
NRC3_wobSeed106_DR4_A29G_o1	GCCTCGAAAGGTCGGTTGAGGTGAGTATGCGGATAAGCGATTGACAGCGTAGAATGAAGG	0.177681	2.72926	1.71634	2.50962	2.11267	5.14905	3.01248	2.93272	2.1533	1.26755	2.67097	2.40164	1.08019	2.72719	-0.105427	-0.0927741	0.202131	1.4267	2.57013	0.531849	0.0766839	0.239125	0.850042	1.04715	0.0421542	-0.429887	1.24023	0.771205	0.13139
NRC3_wobSeed106_DR4_A29T_o1	GCCTCGAAAGGTCGGTTGAGGTGAGTATTCGGATAAGCGATTGACAGCGTAGAATGAAGG	-0.123814	2.59289	1.74535	2.94117	2.03521	4.98103	3.25498	3.05346	2.15837	1.32409	2.56188	2.25296	1.01712	2.91438	-0.326434	-0.124566	0.254789	1.25415	2.52411	0.521912	-0.0872549	0.311075	1.00986	0.954954	0.134722	-0.266898	1.15392	0.230288	0.0231608
NRC3_wobSeed106_DR4_A7C_o1	GCCTCGCAAGGTCGGTTGAGGTGAGTATACGGATAAGCGATTGACAGCGTAGAATGAAGG	-0.0433457	1.27239	0.468837	0.755108	1.18507	4.73841	1.77485	1.73241	1.20757	0.374024	1.30501	1.00815	-0.180919	1.25348	-0.259815	-0.720309	-0.537301	1.74677	1.71504	0.439039	-0.0452258	-0.323488	0.828076	0.240595	-0.226542	-0.569854	0.130621	-0.158593	-0.357385
NRC3_wobSeed106_DR4_A7G_o1	GCCTCGGAAGGTCGGTTGAGGTGAGTATACGGATAAGCGATTGACAGCGTAGAATGAAGG	-0.0465191	1.27895	0.337711	2.42644	0.848713	4.58682	1.89153	1.8376	0.999943	0.11272	1.0119	0.830322	0.527365	1.86427	-0.672743	-0.399128	-0.199541	1.32365	1.61855	0.205034	-0.34654	-0.598276	0.318081	0.491341	-0.460546	-0.36541	-0.0668698	-0.15932	-0.472797
NRC3_wobSeed106_DR4_A7T_o1	GCCTCGTAAGGTCGGTTGAGGTGAGTATACGGATAAGCGATTGACAGCGTAGAATGAAGG	0.0124455	1.88592	1.02699	2.14063	1.82452	5.10895	2.2889	2.72252	1.75417	0.701461	1.45773	1.43921	0.333221	2.08534	-0.261371	-0.40449	-0.0631404	2.39403	1.98788	0.936868	0.279412	0.0737855	1.25536	0.678797	0.104158	-0.123272	0.577959	0.326274	-0.17545
NRC3_wobSeed106_DR4_A8C_o1	GCCTCGACAGGTCGGTTGAGGTGAGTATACGGATAAGCGATTGACAGCGTAGAATGAAGG	0.165604	0.769441	-0.21098	1.42847	0.493462	4.41347	0.904608	0.652737	0.149175	-0.278137	0.422918	0.288652	-0.0437217	0.824504	-0.296405	-0.791478	-0.538775	1.10664	0.714806	0.0119955	-0.281966	-0.655673	-0.127016	0.2362	-0.717657	-0.148609	-0.237003	-0.323942	-0.355703
NRC3_wobSeed106_DR4_A8G_o1	GCCTCGAGAGGTCGGTTGAGGTGAGTATACGGATAAGCGATTGACAGCGTAGAATGAAGG	0.425028	2.11122	1.80356	2.47702	2.63885	5.00254	2.04554	3.49959	2.58644	2.20434	2.92902	2.0642	0.727993	2.3041	-0.0601979	-0.473617	-0.68205	1.39218	1.99034	1.16028	0.389353	0.581038	1.56742	0.60607	-0.363301	-0.792114	0.591438	0.0920156	-0.177619
NRC3_wobSeed106_DR4_A8T_o1	GCCTCGATAGGTCGGTTGAGGTGAGTATACGGATAAGCGATTGACAGCGTAGAATGAAGG	-0.044341	0.723742	0.287246	0.692364	1.11029	4.7281	1.16646	1.2089	0.435507	0.0394051	0.658597	0.55362	0.144181	1.14911	-0.389006	-0.451011	-0.0627689	1.18976	1.02196	0.0696272	0.123438	-0.341747	-0.0461768	0.361901	0.28729	0.829519	-0.186838	-0.176861	-0.207819
NRC3_wobSeed106_DR4_A9C_o1	GCCTCGAACGGTCGGTTGAGGTGAGTATACGGATAAGCGATTGACAGCGTAGAATGAAGG	-0.199011	0.214655	-0.56501	0.10191	0.779472	3.27237	0.603941	-0.224285	-0.265076	-0.590242	-0.299611	-0.110266	-1.4089	0.464349	-0.72719	-0.760992	-1.48238	0.821527	0.411433	-0.340875	-0.775941	-0.508646	-0.355673	-0.343354	-0.428806	-0.771809	-0.621608	-0.601433	-0.622715
NRC3_wobSeed106_DR4_A9G_o1	GCCTCGAAGGGTCGGTTGAGGTGAGTATACGGATAAGCGATTGACAGCGTAGAATGAAGG	0.22103	1.55403	0.689472	2.14187	1.32031	4.73931	1.87677	1.86147	1.24588	0.751976	1.36921	1.16747	0.548257	1.56284	-0.0738816	-0.255985	-0.148121	1.49034	1.41159	0.595873	0.398523	-0.574568	0.488655	0.478374	0.306653	-0.346312	0.399525	0.0401388	0.00813844
NRC3_wobSeed106_DR4_A9T_o1	GCCTCGAATGGTCGGTTGAGGTGAGTATACGGATAAGCGATTGACAGCGTAGAATGAAGG	-0.0607048	-0.0811672	-0.394698	0.270463	0.211372	2.85088	0.282777	-0.1052	-0.210666	-0.37729	-0.258566	-0.170711	-0.163992	0.167821	-0.272257	-0.349387	-0.07872	1.49093	0.181001	0.136031	-0.0219697	-0.784322	-0.376217	0.125887	0.404678	0.732925	-0.192416	-0.0855853	-0.213377
NRC3_wobSeed106_DR4_C13A_o1	GCCTCGAAAGGTAGGTTGAGGTGAGTATACGGATAAGCGATTGACAGCGTAGAATGAAGG	0.0537711	0.129433	-0.127675	0.718952	0.461207	3.90121	0.474764	0.292673	0.30854	-0.0660739	0.424172	0.223433	0.0946754	0.396058	-0.199915	-0.508208	-0.0280728	1.24236	0.589666	0.0952356	-0.116491	-0.150568	-0.171097	0.610619	0.252521	0.405367	0.172771	0.104297	0.0647162
NRC3_wobSeed106_DR4_C13G_o1	GCCTCGAAAGGTGGGTTGAGGTGAGTATACGGATAAGCGATTGACAGCGTAGAATGAAGG	0.157676	0.296861	0.397357	0.825418	1.21677	4.1769	0.865511	1.01312	0.817218	1.09992	1.22314	0.396246	0.651636	0.548247	0.00531751	0.352546	0.74945	1.74946	1.29821	0.756254	0.753968	0.206588	-0.0446051	0.841776	0.0198951	0.167557	0.310196	-0.00651963	-0.0558741
NRC3_wobSeed106_DR4_C13T_o1	GCCTCGAAAGGTTGGTTGAGGTGAGTATACGGATAAGCGATTGACAGCGTAGAATGAAGG	-0.0296323	0.599258	0.486591	1.14772	1.08747	4.41803	1.17077	1.10683	0.827505	0.380458	0.842749	0.502297	0.774449	0.683974	-0.0312366	-0.269097	0.367794	1.82178	1.11818	0.513481	0.376258	-0.0570102	0.251386	0.66701	-0.308919	-0.538127	0.107008	0.291142	0.00869849
NRC3_wobSeed106_DR4_C5A_o1	GCCTAGAAAGGTCGGTTGAGGTGAGTATACGGATAAGCGATTGACAGCGTAGAATGAAGG	0.508583	2.7603	1.63904	3.11253	2.59582	4.80914	3.02579	3.36801	2.40033	1.64124	2.60201	2.49866	1.34067	2.96811	-0.0561083	-0.0427527	0.888622	1.71427	2.53482	1.05144	0.245136	0.236852	1.01435	1.17987	0.00121569	0.0511151	1.10382	0.58513	0.116811
NRC3_wobSeed106_DR4_C5G_o1	GCCTGGAAAGGTCGGTTGAGGTGAGTATACGGATAAGCGATTGACAGCGTAGAATGAAGG	0.575812	2.53266	1.3178	2.81477	2.0454	4.88101	2.88794	3.2051	2.1487	1.12392	2.57336	2.17665	0.798784	2.93053	0.136308	-0.218535	0.351276	1.5623	2.18448	0.437176	-0.0646873	-0.117134	1.05227	0.956952	0.0614416	-0.55619	0.974656	0.424097	-0.182205
NRC3_wobSeed106_DR4_C5T_o1	GCCTTGAAAGGTCGGTTGAGGTGAGTATACGGATAAGCGATTGACAGCGTAGAATGAAGG	0.512111	2.60142	2.28404	3.63658	2.50142	4.93035	2.96982	3.32984	2.65945	2.52185	3.42833	2.50032	0.810547	2.67964	-0.0492432	-0.354078	-0.0410822	1.42217	2.579	0.867092	0.420946	0.154343	1.35306	0.99631	0.0669603	-0.0609445	1.27284	0.942472	0.215953
NRC3_wobSeed106_DR4_G10A_o1	GCCTCGAAAAGTCGGTTGAGGTGAGTATACGGATAAGCGATTGACAGCGTAGAATGAAGG	-0.0700383	0.44582	0.045425	0.672642	1.44919	3.57335	0.370508	-0.0702782	-0.0649618	-4.02441e-05	0.458457	0.211632	0.0605175	0.172112	-0.318592	-0.0529901	0.0114052	1.14716	0.0666959	-0.143635	-0.0271923	-0.249057	-0.0990958	0.58968	-0.500479	-0.0972253	-0.17177	-0.0769266	0.0850367
NRC3_wobSeed106_DR4_G10C_o1	GCCTCGAAACGTCGGTTGAGGTGAGTATACGGATAAGCGATTGACAGCGTAGAATGAAGG	0.00135212	0.0461847	-0.188204	0.172323	0.75208	2.55246	0.204777	0.0162844	-0.213336	-0.296768	-0.16286	-0.0265618	0.264354	0.0959374	-0.566031	-0.300288	-0.0369989	1.2028	-0.165112	-0.241534	-0.284181	-0.197013	-0.0245536	-0.0610164	0.206542	0.192051	-0.342145	-0.220674	-0.256449
NRC3_wobSeed106_DR4_G10T_o1	GCCTCGAAATGTCGGTTGAGGTGAGTATACGGATAAGCGATTGACAGCGTAGAATGAAGG	0.0414159	0.0588877	-0.278974	0.469791	0.341098	3.31293	0.334207	0.0277318	-0.148323	-0.213756	0.0141171	0.114313	0.015227	0.341067	-0.307671	0.0911931	-0.10011	1.35926	0.344446	0.262868	-0.637296	-0.0159059	0.0184827	0.502859	0.408007	0.297557	0.217867	-0.0264699	0.0304998
NRC3_wobSeed106_DR4_G11A_o1	GCCTCGAAAGATCGGTTGAGGTGAGTATACGGATAAGCGATTGACAGCGTAGAATGAAGG	-0.0365537	-0.0010292	-0.622273	0.238434	0.656654	3.30648	0.00694427	-0.0362294	-0.151745	-0.145549	0.016679	0.117891	-0.353359	-0.0275211	-0.530911	-0.430303	-0.2224	0.715302	-0.106488	-0.315713	-0.0980926	-0.303391	-0.150435	0.164659	0.142351	0.370079	-0.226226	-0.261632	-0.244413
NRC3_wobSeed106_DR4_G11C_o1	GCCTCGAAAGCTCGGTTGAGGTGAGTATACGGATAAGCGATTGACAGCGTAGAATGAAGG	-0.18908	-0.263697	-0.55388	-0.222442	0.0339546	1.84905	-0.16645	-0.305236	-0.325694	-0.393486	-0.294244	-0.256381	-0.839981	-0.254327	-0.444205	-0.60781	-0.648134	1.02613	-0.281984	-0.293296	-0.679145	-0.672131	-0.28001	-0.192683	-0.606563	-0.219511	-0.312256	-0.403367	-0.327753
NRC3_wobSeed106_DR4_G11T_o1	GCCTCGAAAGTTCGGTTGAGGTGAGTATACGGATAAGCGATTGACAGCGTAGAATGAAGG	-0.11353	0.738346	0.199544	0.279191	1.79565	4.56752	1.55101	1.13658	0.727631	0.297469	0.506155	0.161304	0.0829796	0.972808	-0.165866	-0.340804	-0.109768	1.37193	1.12133	0.741807	0.235884	-0.461863	1.24459	0.288013	0.0612469	-0.141508	0.109495	0.125453	-0.0109211
NRC3_wobSeed106_DR4_G14A_o1	GCCTCGAAAGGTCAGTTGAGGTGAGTATACGGATAAGCGATTGACAGCGTAGAATGAAGG	4.88922	6.70307	5.83947	6.96443	5.08147	5.33457	5.79291	5.78609	4.7016	4.50612	5.50111	5.93245	5.81107	7.88819	1.78937	2.25826	3.41125	1.62803	4.90858	1.62793	0.638613	2.81432	2.56359	3.53135	1.62378	0.543583	5.12565	4.14562	1.85638
NRC3_wobSeed106_DR4_G14C_o1	GCCTCGAAAGGTCCGTTGAGGTGAGTATACGGATAAGCGATTGACAGCGTAGAATGAAGG	-0.102393	0.513392	-0.377345	0.972678	0.321999	4.14204	1.12211	0.156378	0.243015	-0.339514	0.2495	0.313159	-0.593858	0.707896	-0.420585	-0.665861	-0.438792	0.988218	0.529428	0.884662	-0.139604	-0.498929	0.118745	0.45737	-0.179906	0.113035	0.101379	-0.197864	-0.184349
NRC3_wobSeed106_DR4_G14T_o1	GCCTCGAAAGGTCTGTTGAGGTGAGTATACGGATAAGCGATTGACAGCGTAGAATGAAGG	-0.00877718	0.827112	-0.176916	0.569765	1.60611	4.29885	1.47266	0.479901	0.220877	-0.275064	0.697264	0.535927	0.0956392	1.16254	-0.581417	-0.338597	-0.324704	1.11807	0.879663	-0.103874	-0.389722	-0.463701	-0.237406	0.358146	0.237311	0.678194	0.182193	0.241736	-0.0313199
NRC3_wobSeed106_DR4_G15A_o1	GCCTCGAAAGGTCGATTGAGGTGAGTATACGGATAAGCGATTGACAGCGTAGAATGAAGG	1.65918	3.7054	3.37692	4.3517	3.04617	5.35538	3.67448	4.3485	3.7626	2.92791	4.12247	3.4565	0.805342	3.33974	-0.0632861	0.380052	0.10897	0.929844	2.68199	0.553222	0.0799172	0.740683	1.65995	1.75912	0.109934	-0.148299	2.47118	1.428	0.641633
NRC3_wobSeed106_DR4_G15C_o1	GCCTCGAAAGGTCGCTTGAGGTGAGTATACGGATAAGCGATTGACAGCGTAGAATGAAGG	2.14791	3.94869	3.8818	4.17816	3.93226	5.16383	3.60559	4.26093	3.39872	2.67785	4.15044	3.65569	1.47183	3.90074	-0.291276	-0.203144	0.149002	1.09213	2.86325	0.911882	0.206554	0.887121	1.88903	1.83936	0.0176126	-0.0757714	2.91848	1.64364	0.840645
NRC3_wobSeed106_DR4_G15T_o1	GCCTCGAAAGGTCGTTTGAGGTGAGTATACGGATAAGCGATTGACAGCGTAGAATGAAGG	2.45871	4.34292	4.76915	6.15646	4.1559	5.62827	3.89342	5.24771	4.84389	3.96365	4.99443	4.5594	1.54176	3.76118	0.739512	1.09427	-0.0879499	1.76285	3.18875	2.78521	0.583533	0.352742	2.94113	1.91043	0.474465	1.08558	3.47092	2.14292	1.37873
NRC3_wobSeed106_DR4_G18A_o1	GCCTCGAAAGGTCGGTTAAGGTGAGTATACGGATAAGCGATTGACAGCGTAGAATGAAGG	0.591178	2.93765	2.10399	3.05803	1.97127	4.87665	3.21763	2.60832	2.03256	1.84423	3.03747	2.41151	1.69364	3.25957	0.201573	0.110894	0.995936	2.10195	2.83831	0.781122	0.341142	0.548521	0.811461	1.14131	0.287035	0.245813	1.47536	0.94336	0.312644
NRC3_wobSeed106_DR4_G18C_o1	GCCTCGAAAGGTCGGTTCAGGTGAGTATACGGATAAGCGATTGACAGCGTAGAATGAAGG	0.545615	2.63625	1.91858	2.48055	2.10821	5.09053	2.96341	2.52518	2.71107	1.74264	2.85911	2.22662	0.753476	2.61595	0.307492	0.00584831	0.864238	1.10306	2.51715	2.33935	0.886733	0.179435	1.51693	0.896073	0.134111	0.488666	1.36461	0.769139	0.0496915
NRC3_wobSeed106_DR4_G18T_o1	GCCTCGAAAGGTCGGTTTAGGTGAGTATACGGATAAGCGATTGACAGCGTAGAATGAAGG	0.282502	2.33038	1.53745	2.1252	1.63685	4.50961	2.66052	1.51273	1.27863	1.69899	2.44149	1.80453	1.29025	2.31181	-0.0929753	0.328949	0.735975	0.786161	1.76876	1.04438	0.34411	0.132713	1.25996	0.896084	0.130494	0.66558	1.03831	0.683415	-0.0408103
NRC3_wobSeed106_DR4_G20A_o1	GCCTCGAAAGGTCGGTTGAAGTGAGTATACGGATAAGCGATTGACAGCGTAGAATGAAGG	0.256942	2.38404	1.58352	1.47538	1.37757	1.42319	3.00168	1.16838	1.23492	1.5363	2.45321	1.9783	0.715507	2.64883	-0.00237289	0.165896	0.453434	0.129716	1.71542	0.557197	0.129655	-0.0990508	0.742165	0.860168	0.581547	0.361943	1.02308	0.795577	0.427788
NRC3_wobSeed106_DR4_G20C_o1	GCCTCGAAAGGTCGGTTGACGTGAGTATACGGATAAGCGATTGACAGCGTAGAATGAAGG	0.565332	2.53694	1.46191	1.71172	1.50102	1.20807	2.90795	1.00766	1.01574	1.43864	2.19799	2.29011	0.644182	2.80133	0.0257349	0.092665	-0.0456161	-0.605313	1.53053	0.500665	-0.250234	0.12879	1.05868	0.680297	0.0478693	0.821044	0.821961	0.52753	0.19427
NRC3_wobSeed106_DR4_G20T_o1	GCCTCGAAAGGTCGGTTGATGTGAGTATACGGATAAGCGATTGACAGCGTAGAATGAAGG	0.417603	2.39336	1.52013	1.88016	1.41092	2.00999	2.8593	1.06546	1.16531	1.4544	2.31333	1.96424	1.37149	2.36891	-0.145401	0.454959	0.252296	-0.0197034	1.7984	0.985858	0.215943	0.122435	0.76685	0.641426	0.00432729	0.801591	0.917193	0.223488	0.204137
NRC3_wobSeed106_DR4_G21A_o1	GCCTCGAAAGGTCGGTTGAGATGAGTATACGGATAAGCGATTGACAGCGTAGAATGAAGG	0.61669	2.20268	1.27178	1.59534	1.36603	1.71722	2.86023	1.01096	0.960713	1.3226	2.33699	2.01068	0.802979	2.50451	0.0637981	-0.0369092	0.533009	-0.230054	1.74088	0.737785	0.259559	-0.209787	0.886886	0.246743	0.370111	0.455751	0.886857	0.615286	0.601802
NRC3_wobSeed106_DR4_G21C_o1	GCCTCGAAAGGTCGGTTGAGCTGAGTATACGGATAAGCGATTGACAGCGTAGAATGAAGG	0.00937033	2.09488	0.826594	1.24138	0.833664	0.825266	2.58253	0.392003	0.528388	0.855155	1.99685	1.73845	0.0114842	2.2889	-0.604912	-0.257819	0.166682	-0.573715	1.2718	-0.475644	-0.438765	0.042601	0.708999	0.317588	-0.532313	-0.210266	0.52309	0.206995	-0.119546
NRC3_wobSeed106_DR4_G21T_o1	GCCTCGAAAGGTCGGTTGAGTTGAGTATACGGATAAGCGATTGACAGCGTAGAATGAAGG	0.295221	2.40247	1.47615	2.22392	1.81154	3.3964	2.71046	3.89403	3.44818	1.5022	2.27358	1.80653	1.04026	2.34949	0.179578	-0.0297819	0.0679231	0.440263	1.34275	1.36773	0.37355	0.550013	1.32733	0.512859	0.673041	0.723405	0.792273	0.856945	0.314109
NRC3_wobSeed106_DR4_G23A_o1	GCCTCGAAAGGTCGGTTGAGGTAAGTATACGGATAAGCGATTGACAGCGTAGAATGAAGG	0.400028	2.36638	1.41091	1.92542	1.53758	4.53848	2.64047	2.44559	1.57288	1.27789	2.33896	1.82878	0.47629	2.35262	-0.197125	-0.164716	-0.040404	0.648395	1.71708	0.256686	0.1202	-0.106272	0.521522	0.305517	0.137761	-0.140936	0.787131	0.608157	0.0171402
NRC3_wobSeed106_DR4_G23C_o1	GCCTCGAAAGGTCGGTTGAGGTCAGTATACGGATAAGCGATTGACAGCGTAGAATGAAGG	1.26263	4.94544	5.23469	5.05975	4.90163	5.26049	4.13382	6.52284	6.0889	3.81074	3.83118	4.01592	3.10268	4.9256	1.73872	0.350617	1.04178	3.22935	4.41196	3.44369	2.84834	-0.211437	1.62812	1.36504	0.121922	0.0267169	2.17068	1.75151	0.447612
NRC3_wobSeed106_DR4_G23T_o1	GCCTCGAAAGGTCGGTTGAGGTTAGTATACGGATAAGCGATTGACAGCGTAGAATGAAGG	0.316137	3.17688	2.87551	3.06182	3.04081	4.85216	3.06025	4.95991	3.58403	1.97149	2.81386	2.59767	1.46722	3.07611	0.204856	0.0146208	0.20247	0.580397	2.64435	0.817996	0.434845	-0.0127493	1.1468	0.922931	-0.682576	0.233578	1.20807	0.844861	0.186296
NRC3_wobSeed106_DR4_G25A_o1	GCCTCGAAAGGTCGGTTGAGGTGAATATACGGATAAGCGATTGACAGCGTAGAATGAAGG	0.944386	2.9757	2.04337	2.49577	2.93754	5.05614	3.26587	3.62141	2.7928	1.76364	3.14612	2.49591	0.741341	2.76872	0.0953642	0.0541133	0.25562	1.5838	2.32428	0.520274	0.148035	-0.112866	0.545387	1.11419	0.348914	0.31922	1.59559	1.14691	0.364811
NRC3_wobSeed106_DR4_G25C_o1	GCCTCGAAAGGTCGGTTGAGGTGACTATACGGATAAGCGATTGACAGCGTAGAATGAAGG	0.620863	3.03913	1.84487	3.63499	2.10916	5.15714	3.02252	3.60814	2.77448	1.57853	2.62944	2.756	0.889678	2.85235	-0.139783	0.0463117	0.414692	1.68311	2.54382	0.828941	0.00292527	0.163444	0.990159	1.14571	0.106002	0.145303	1.11076	0.639285	0.251913
NRC3_wobSeed106_DR4_G25T_o1	GCCTCGAAAGGTCGGTTGAGGTGATTATACGGATAAGCGATTGACAGCGTAGAATGAAGG	0.571492	2.51183	1.83811	2.59909	2.19541	4.95661	2.85224	3.73622	3.10298	1.68486	2.7867	2.12032	1.19933	2.52722	-0.0507311	-0.13021	0.287191	1.14595	1.99709	0.403959	0.300031	0.246064	0.84609	0.64181	0.7855	0.351098	1.13672	0.687947	0.341453
NRC3_wobSeed106_DR4_G6A_o1	GCCTCAAAAGGTCGGTTGAGGTGAGTATACGGATAAGCGATTGACAGCGTAGAATGAAGG	0.820972	2.7786	1.80372	2.63253	2.82434	5.21867	3.40223	3.26333	2.54065	1.62979	2.98449	2.6627	0.591278	2.851	-0.330911	0.0339388	-0.383701	1.15403	2.5797	0.383829	0.191492	-0.128646	0.764883	1.11905	0.889235	0.328207	1.28561	0.880929	0.383058
NRC3_wobSeed106_DR4_G6C_o1	GCCTCCAAAGGTCGGTTGAGGTGAGTATACGGATAAGCGATTGACAGCGTAGAATGAAGG	1.0139	2.87413	1.93018	2.48533	2.57622	5.00303	3.18483	3.34927	2.42309	1.71294	2.94773	2.45646	1.53267	2.89985	-0.151742	-0.00125728	-0.203672	1.56069	2.61061	0.508185	0.250875	0.320226	0.951138	1.00833	-0.816179	0.266623	1.63577	0.874642	0.119814
NRC3_wobSeed106_DR4_G6T_o1	GCCTCTAAAGGTCGGTTGAGGTGAGTATACGGATAAGCGATTGACAGCGTAGAATGAAGG	0.622097	3.05513	2.20969	2.41297	2.31043	5.16335	3.31265	3.48469	2.41935	1.60521	2.87371	2.44331	1.04026	3.15338	0.211467	0.151596	-0.14573	1.17307	2.40272	0.54642	0.187349	0.506289	1.51796	1.04187	0.0389214	0.0567901	1.43598	0.957522	0.121769
NRC3_wobSeed106_DR4_o1	GCCTCGAAAGGTCGGTTGAGGTGAGTATACGGATAAGCGATTGACAGCGTAGAATGAAGG	0.61047	2.62517	1.70393	2.04533	3.13308	5.09232	2.98432	3.19049	2.141	1.34666	2.63155	1.94557	0.927445	2.54103	-0.0943592	-0.0787	0.102779	1.32599	2.14554	0.679794	-0.354199	-0.0423934	0.555969	0.699286	-0.650926	0.596954	1.18298	0.663154	-0.156458
NRC3_wobSeed106_DR4_T12A_o1	GCCTCGAAAGGACGGTTGAGGTGAGTATACGGATAAGCGATTGACAGCGTAGAATGAAGG	0.232303	0.406248	-0.350892	0.507358	0.512131	2.92541	0.633517	0.0191798	-0.266073	-0.30282	0.0413525	0.138988	-0.218032	0.54081	-0.439203	-0.831577	-0.447775	0.887442	0.363429	0.0364088	0.134322	-0.361174	-0.0240167	-0.0316034	0.069806	0.141936	-0.0748037	-0.243561	0.0533529
NRC3_wobSeed106_DR4_T12C_o1	GCCTCGAAAGGCCGGTTGAGGTGAGTATACGGATAAGCGATTGACAGCGTAGAATGAAGG	-0.122473	0.272583	-0.41143	-0.0022731	1.90548	3.54225	0.703028	-0.132795	-0.304356	-0.654134	-0.133566	-0.036979	-1.34618	0.383373	-0.909834	-0.708688	-1.14435	0.437895	0.450747	-0.820669	-0.379866	-0.490906	-0.238668	-0.358901	-0.528223	-0.610792	-0.606793	-0.479972	-0.213194
NRC3_wobSeed106_DR4_T12G_o1	GCCTCGAAAGGGCGGTTGAGGTGAGTATACGGATAAGCGATTGACAGCGTAGAATGAAGG	0.00914618	0.317124	-0.19662	1.23432	0.395371	4.21352	1.07746	0.233113	-0.0449635	-0.252715	0.0374498	-0.0678576	0.247436	0.636147	-0.250887	-0.45202	-0.274875	1.27785	0.871746	0.0137215	0.128214	-0.112002	0.0389925	-0.149677	0.0622379	0.11617	-0.51833	-0.300829	-0.507553
NRC3_wobSeed106_DR4_T16A_o1	GCCTCGAAAGGTCGGATGAGGTGAGTATACGGATAAGCGATTGACAGCGTAGAATGAAGG	1.02462	3.20195	2.08935	2.61113	2.62452	5.15496	3.31911	3.5537	2.73969	1.68962	3.17357	2.93659	0.968218	3.26026	0.0367664	-0.334058	0.562241	1.30208	2.69138	0.326913	-0.0326856	0.153545	0.982398	0.982693	-0.0346381	0.97258	1.65972	0.957522	0.431556
NRC3_wobSeed106_DR4_T16C_o1	GCCTCGAAAGGTCGGCTGAGGTGAGTATACGGATAAGCGATTGACAGCGTAGAATGAAGG	0.96541	3.81977	2.46557	3.70286	3.0151	5.13418	3.56096	4.0928	2.9535	1.85588	3.6241	3.43784	1.15734	3.80453	-0.364117	-0.336457	-0.274955	1.12095	2.60654	0.548754	-0.419838	-0.0166219	0.842818	1.00032	-0.89097	-0.0144009	2.177	1.12088	0.30648
NRC3_wobSeed106_DR4_T16G_o1	GCCTCGAAAGGTCGGGTGAGGTGAGTATACGGATAAGCGATTGACAGCGTAGAATGAAGG	1.32181	3.42383	2.30388	3.00315	3.00772	5.11055	3.5163	3.81829	3.17944	2.18057	3.48979	3.05165	1.39668	3.43284	0.0705079	0.195015	0.691468	1.90907	3.11897	0.828796	0.333987	0.384403	0.730132	1.73629	0.324312	0.712972	1.78228	1.03987	0.447612
NRC3_wobSeed106_DR4_T17A_o1	GCCTCGAAAGGTCGGTAGAGGTGAGTATACGGATAAGCGATTGACAGCGTAGAATGAAGG	1.0219	2.88741	2.00606	2.4819	2.62924	4.37529	3.1258	2.69377	2.04609	1.32332	2.85993	2.48641	1.09733	2.98469	0.0371405	-0.315453	0.416021	-0.138587	2.51869	0.0872221	0.0203724	-0.426893	0.196548	1.31582	0.271577	-0.234243	1.74916	0.993742	0.537982
NRC3_wobSeed106_DR4_T17C_o1	GCCTCGAAAGGTCGGTCGAGGTGAGTATACGGATAAGCGATTGACAGCGTAGAATGAAGG	0.678056	3.09615	1.81983	2.43377	2.58984	5.04315	3.19742	3.07628	2.24816	1.2859	2.74679	2.47425	0.551292	3.29937	-0.489516	-0.495567	-0.801317	0.385592	2.39654	0.0425246	-0.312479	0.298526	0.727782	1.20829	-0.417944	0.0612202	1.50483	0.892331	0.400527
NRC3_wobSeed106_DR4_T17G_o1	GCCTCGAAAGGTCGGTGGAGGTGAGTATACGGATAAGCGATTGACAGCGTAGAATGAAGG	0.576776	2.72592	1.7679	2.33672	2.62633	4.27345	2.88569	2.39361	1.78558	1.4147	2.82414	2.32175	1.03152	2.82532	-0.129424	-0.0635582	0.0288365	0.235366	2.57485	0.545577	-0.0117068	0.0933568	0.606781	0.82671	-0.174551	1.01434	1.22086	0.880256	0.0571189
NRC3_wobSeed106_DR4_T22A_o1	GCCTCGAAAGGTCGGTTGAGGAGAGTATACGGATAAGCGATTGACAGCGTAGAATGAAGG	0.367418	2.44773	1.38365	1.92884	2.15259	4.20361	2.87096	1.08802	0.954054	1.13317	2.25154	1.7371	0.421015	2.43117	-0.295759	0.0344	-0.00537936	-0.262478	1.65796	0.602003	0.356003	-0.458907	0.576656	0.102363	-0.0822391	1.00596	1.08515	0.525013	0.297704
NRC3_wobSeed106_DR4_T22C_o1	GCCTCGAAAGGTCGGTTGAGGCGAGTATACGGATAAGCGATTGACAGCGTAGAATGAAGG	0.255871	2.35705	1.16868	1.4903	1.99569	4.02095	2.65775	1.17362	0.809267	0.924849	2.10864	1.72053	0.33063	2.22541	-0.237752	-0.22041	-0.442699	-0.501127	1.32787	-0.121175	-0.214156	-0.315751	0.64427	0.1968	-0.285227	0.245813	0.752287	0.268506	-0.190886
NRC3_wobSeed106_DR4_T22G_o1	GCCTCGAAAGGTCGGTTGAGGGGAGTATACGGATAAGCGATTGACAGCGTAGAATGAAGG	0.359306	2.43918	1.35082	2.56946	1.7941	3.99629	3.02358	1.51156	1.24331	1.35452	2.39434	2.13538	0.858592	2.5808	-0.150898	0.376898	-0.0194842	-0.229775	1.86493	0.528486	-0.0251545	-0.0516942	0.703974	0.458862	0.355972	0.190213	0.860808	0.566881	-0.0850531
NRC3_wobSeed106_DR4_T26A_o1	GCCTCGAAAGGTCGGTTGAGGTGAGAATACGGATAAGCGATTGACAGCGTAGAATGAAGG	0.631869	3.00211	1.73919	3.45562	2.10838	4.83987	2.98436	3.12836	2.25527	1.41599	2.76566	2.32899	0.74155	3.18306	-0.255047	0.118762	0.173332	1.12871	2.20872	0.741717	0.107665	-0.0519315	0.839434	0.993035	0.0546064	0.334429	1.33986	0.886938	0.542769
NRC3_wobSeed106_DR4_T26C_o1	GCCTCGAAAGGTCGGTTGAGGTGAGCATACGGATAAGCGATTGACAGCGTAGAATGAAGG	0.697232	3.04167	1.78131	2.86492	2.5002	5.04033	3.08635	2.89811	2.25957	1.37068	2.74195	2.33417	0.798579	2.9937	-0.0140035	-0.172771	0.0391705	1.5645	2.56632	0.640466	-0.0981996	-0.122434	0.597539	1.0146	-0.0105488	-0.332408	1.33052	0.608682	0.40594
NRC3_wobSeed106_DR4_T26G_o1	GCCTCGAAAGGTCGGTTGAGGTGAGGATACGGATAAGCGATTGACAGCGTAGAATGAAGG	0.677319	3.23227	1.83511	3.07443	2.63653	5.03975	3.17868	3.06342	2.29295	1.4343	2.67538	2.42602	1.24284	2.93726	-0.0492432	-0.103717	0.261999	2.21025	2.53649	0.23103	0.153661	-0.209733	0.697689	1.06711	-0.444954	0.311972	1.09442	1.01847	0.294055
NRC3_wobSeed106_DR4_T28A_o1	GCCTCGAAAGGTCGGTTGAGGTGAGTAAACGGATAAGCGATTGACAGCGTAGAATGAAGG	0.202016	2.86323	1.72927	2.70024	2.18563	4.97494	3.10031	3.00483	2.10631	1.38636	2.84144	2.4646	0.979562	2.8023	-0.0936013	-0.228107	0.141145	1.19268	2.41874	0.23834	0.166895	-0.271481	0.849712	0.901179	-0.254928	0.0902825	1.24499	0.00834945	0.0480105
NRC3_wobSeed106_DR4_T28C_o1	GCCTCGAAAGGTCGGTTGAGGTGAGTACACGGATAAGCGATTGACAGCGTAGAATGAAGG	0.546367	2.89269	1.84635	2.33778	2.11329	5.21354	3.14804	3.20353	2.84173	1.49612	2.77011	2.33725	0.987623	2.78968	-0.127952	-0.0876762	-0.296381	1.46721	2.53343	1.70835	0.172193	0.185713	0.907538	0.928486	-0.276143	0.389556	1.4024	0.951458	0.191015
NRC3_wobSeed106_DR4_T28G_o1	GCCTCGAAAGGTCGGTTGAGGTGAGTAGACGGATAAGCGATTGACAGCGTAGAATGAAGG	0.386082	2.66982	1.85317	2.24426	2.71343	5.00548	3.10635	3.03312	1.99356	1.4432	2.76255	2.28273	0.918767	2.66976	0.0366417	-0.503488	-0.0972115	1.2959	2.4434	0.235	0.2414	-0.177704	0.673352	0.99631	-0.747212	-0.251834	1.50739	0.585737	0.222265
NRC3_wobSeed106_DR4_T4A_o1	GCCACGAAAGGTCGGTTGAGGTGAGTATACGGATAAGCGATTGACAGCGTAGAATGAAGG	0.823112	2.89393	2.24679	2.53024	2.95663	5.03361	3.17556	3.42251	2.37265	1.69776	3.00204	2.36473	1.21859	3.15117	0.0219416	0.386762	0.255256	1.69402	2.55685	0.932369	0.223809	0.197167	0.785124	1.18892	0.977438	1.19433	1.35944	0.906396	0.246184
NRC3_wobSeed106_DR4_T4C_o1	GCCCCGAAAGGTCGGTTGAGGTGAGTATACGGATAAGCGATTGACAGCGTAGAATGAAGG	0.610487	2.90386	2.21602	3.3788	2.5113	4.991	3.33038	3.48525	2.57449	1.68885	2.76423	2.41185	1.28019	3.00331	0.405635	0.134161	0.921712	1.79763	2.61219	0.635745	0.481452	0.203235	0.858415	0.844771	-0.0997865	-0.316079	1.11708	0.671065	0.00163275
NRC3_wobSeed106_DR4_T4G_o1	GCCGCGAAAGGTCGGTTGAGGTGAGTATACGGATAAGCGATTGACAGCGTAGAATGAAGG	0.871715	2.87516	1.80531	2.65851	3.62066	5.31398	3.08292	3.35314	2.25388	1.38099	2.74677	2.43685	0.985578	2.60877	-0.0594184	-0.0247846	0.137913	1.64696	2.22592	0.651717	-0.0749683	0.0112683	0.707609	0.699468	-0.173795	0.00360026	1.44938	0.879994	0.235098
NRC3_wobSeed107_DR4_A14C_o1	GCACTATTAGTTGCGACGAGGGCAACCGATAGGTTGGCGATTGACAGCGTAGAATGAAGG	0.575778	0.258775	-0.175885	0.0249822	0.277148	1.091	0.851839	0.401072	0.0280788	-0.131459	0.201284	0.472459	0.166066	0.488664	-0.509985	-0.037558	0.0552846	0.300151	0.942169	0.642621	-0.0265652	-0.374596	0.399838	0.286203	0.517086	0.385471	0.00262267	0.0380697	-0.167572
NRC3_wobSeed107_DR4_A14G_o1	GCACTATTAGTTGGGACGAGGGCAACCGATAGGTTGGCGATTGACAGCGTAGAATGAAGG	0.695133	0.64399	0.125689	0.25131	0.451002	1.64461	1.03373	0.478155	0.56402	0.0168567	0.354261	0.516106	0.934202	0.819498	-0.235336	0.304805	0.562956	0.62935	1.36627	1.1228	0.579024	-0.0902109	0.0732719	0.658846	0.501644	0.777143	0.305345	0.22519	0.012867
NRC3_wobSeed107_DR4_A14T_o1	GCACTATTAGTTGTGACGAGGGCAACCGATAGGTTGGCGATTGACAGCGTAGAATGAAGG	0.622614	0.579368	-0.0626195	-0.100516	0.536229	1.31981	1.05571	0.597301	0.506019	-0.0590831	0.387636	0.49073	0.349937	0.719395	-0.0175102	-0.180969	0.293127	0.209354	1.20722	0.862265	-0.0621488	0.297523	0.600882	0.518109	1.19157	0.938079	0.255601	0.259161	-0.15177
NRC3_wobSeed107_DR4_A16C_o1	GCACTATTAGTTGAGCCGAGGGCAACCGATAGGTTGGCGATTGACAGCGTAGAATGAAGG	0.401049	0.603579	0.0811211	0.980938	0.433389	2.56968	1.21151	1.43133	0.613441	-0.117646	0.301558	0.519509	-0.121736	0.752332	-0.116979	0.161026	0.386506	0.522691	1.35085	0.692399	0.307969	-0.387071	0.389847	0.273435	-0.123073	0.194424	-0.167351	-0.0304434	-0.143817
NRC3_wobSeed107_DR4_A16G_o1	GCACTATTAGTTGAGGCGAGGGCAACCGATAGGTTGGCGATTGACAGCGTAGAATGAAGG	0.388566	0.575084	0.288946	0.488647	0.644312	2.43431	1.40134	0.918297	0.632415	0.0711366	0.378486	0.386024	0.79442	0.747783	0.0582126	0.107853	0.393453	0.721392	1.29976	0.812665	0.304778	0.168531	0.263091	0.55919	0.819761	0.713073	0.00459905	-0.0218008	0.138182
NRC3_wobSeed107_DR4_A16T_o1	GCACTATTAGTTGAGTCGAGGGCAACCGATAGGTTGGCGATTGACAGCGTAGAATGAAGG	0.465907	0.78803	0.504805	0.839912	0.784686	2.29776	1.14228	1.34024	0.728328	0.339875	0.703112	0.607021	0.692988	0.801571	0.225496	0.349104	0.944861	0.602877	1.20026	1.05491	0.31495	0.362718	0.519746	0.962202	0.367933	0.67932	0.452468	0.429638	0.0325809
NRC3_wobSeed107_DR4_A19C_o1	GCACTATTAGTTGAGACGCGGGCAACCGATAGGTTGGCGATTGACAGCGTAGAATGAAGG	0.370587	0.00917723	-0.0998474	-0.066643	-0.587735	-0.0690954	0.150475	-0.299476	-0.235353	-0.487691	-0.623666	-0.255584	-0.290771	0.268457	-0.325016	0.192658	-0.0314414	-0.768517	-0.0527841	0.135229	-0.207556	-0.28813	0.153419	-0.174957	0.188319	0.480812	-0.413932	-0.167416	-0.250331
NRC3_wobSeed107_DR4_A19G_o1	GCACTATTAGTTGAGACGGGGGCAACCGATAGGTTGGCGATTGACAGCGTAGAATGAAGG	1.15957	2.02554	1.34935	1.27565	2.24556	3.01478	1.94463	2.63222	2.71344	3.70906	2.51518	1.42463	1.62923	1.7666	0.528052	7.566	0.996734	1.12373	1.91648	1.97996	0.548881	1.48057	1.55224	3.26851	7.98986	5.09572	2.35101	1.86746	1.23497
NRC3_wobSeed107_DR4_A19T_o1	GCACTATTAGTTGAGACGTGGGCAACCGATAGGTTGGCGATTGACAGCGTAGAATGAAGG	0.429204	-0.178779	-0.402765	-0.343569	-0.913749	-0.642389	-0.226487	-0.639972	-0.499885	-0.738014	-1.07077	-0.274535	-0.425881	0.239107	-0.444473	0.00491734	-0.356778	-1.02059	-0.524345	-0.368675	-0.530192	-0.217596	-0.00277115	-0.151514	0.352293	0.17455	-0.300202	-0.4399	-0.0556443
NRC3_wobSeed107_DR4_A24C_o1	GCACTATTAGTTGAGACGAGGGCCACCGATAGGTTGGCGATTGACAGCGTAGAATGAAGG	0.594326	0.392491	-0.101731	-0.105232	-0.185262	-0.0155424	0.235424	-0.503887	-0.292818	-0.592578	-0.508331	0.259774	-0.374844	0.514222	-0.224097	0.0596088	0.235091	-0.37907	0.317772	-0.0607628	-0.253213	-0.29206	0.0415995	0.0879137	0.398348	0.833423	-0.158587	-0.120403	0.0911147
NRC3_wobSeed107_DR4_A24G_o1	GCACTATTAGTTGAGACGAGGGCGACCGATAGGTTGGCGATTGACAGCGTAGAATGAAGG	0.629292	0.187225	-0.200276	0.0774946	0.144455	1.22738	0.332017	0.2052	0.132928	-0.400789	-0.485004	0.16099	0.30335	0.419037	0.0497629	8.35215e-05	0.456381	-0.399534	0.339312	0.336983	0.116509	0.0234363	0.572369	-0.184478	0.784193	0.772151	-0.197699	-0.0517663	0.0514265
NRC3_wobSeed107_DR4_A24T_o1	GCACTATTAGTTGAGACGAGGGCTACCGATAGGTTGGCGATTGACAGCGTAGAATGAAGG	0.700321	0.564442	-0.0365425	-0.00559663	-0.543674	0.224174	0.190612	-0.231806	-0.1032	-0.414233	-0.47716	0.23497	-0.361246	0.51812	-0.196608	0.161746	0.451258	-0.837849	-0.260113	-0.208517	-0.105375	0.457803	0.405612	0.0737238	0.929485	0.771708	-0.126799	0.0257646	0.174261
NRC3_wobSeed107_DR4_A25C_o1	GCACTATTAGTTGAGACGAGGGCACCCGATAGGTTGGCGATTGACAGCGTAGAATGAAGG	0.812712	0.598272	0.0853518	0.0848694	1.19891	2.56829	0.965497	1.33422	0.529082	0.0613887	0.202226	0.681082	-0.606892	1.01544	-0.0763662	0.318376	0.511423	0.574217	1.00525	0.890096	0.327608	-0.207121	0.586452	0.475769	0.796954	0.770036	0.196529	0.162754	0.108266
NRC3_wobSeed107_DR4_A25G_o1	GCACTATTAGTTGAGACGAGGGCAGCCGATAGGTTGGCGATTGACAGCGTAGAATGAAGG	0.689185	0.373848	-0.239854	0.47428	0.335134	2.02334	0.853999	0.455668	0.339477	-0.1951	-0.087218	0.449298	0.478842	0.714695	-0.315441	0.184423	0.445203	0.0606466	0.755699	0.189074	-0.0476978	0.367703	0.298117	0.415567	0.645325	0.598098	-0.0129879	-0.0373501	0.135654
NRC3_wobSeed107_DR4_A25T_o1	GCACTATTAGTTGAGACGAGGGCATCCGATAGGTTGGCGATTGACAGCGTAGAATGAAGG	0.688777	0.51919	-0.0452365	0.433225	0.817029	2.29263	0.742228	1.7025	0.917598	-0.215748	0.0329198	0.472509	-0.612348	0.799425	0.087474	0.11185	0.576824	0.320906	0.790471	1.37547	0.925515	0.0561357	0.828773	-0.111277	0.273725	1.09345	-0.118031	0.0642463	0.0451419
NRC3_wobSeed107_DR4_A29C_o1	GCACTATTAGTTGAGACGAGGGCAACCGCTAGGTTGGCGATTGACAGCGTAGAATGAAGG	0.326844	0.407926	0.15541	0.861443	0.773501	2.66311	1.15449	1.54553	0.627917	0.0826015	0.374237	0.515526	0.0959259	0.506958	-0.0788534	-0.112826	0.0803506	0.221958	1.3479	0.863008	0.22564	0.0597189	0.703962	0.176652	0.359296	0.242729	0.20731	0.0431169	-0.121874
NRC3_wobSeed107_DR4_A29G_o1	GCACTATTAGTTGAGACGAGGGCAACCGGTAGGTTGGCGATTGACAGCGTAGAATGAAGG	0.685316	0.949304	0.318249	0.623042	0.839811	2.68602	1.40363	1.46905	0.836739	0.060027	0.319395	0.675276	-0.0372277	0.675566	0.134155	-0.0534643	0.203647	0.339383	1.41873	1.07478	0.373504	0.0733621	0.456699	0.501878	-0.0703599	0.33576	-0.0601295	0.00322708	-0.068198
NRC3_wobSeed107_DR4_A29T_o1	GCACTATTAGTTGAGACGAGGGCAACCGTTAGGTTGGCGATTGACAGCGTAGAATGAAGG	0.197574	0.447699	0.149657	0.584209	0.588199	2.61888	1.09711	1.35541	0.545834	-0.16145	0.114644	0.372567	0.551773	0.848262	0.0603125	0.0284562	-0.13188	0.139808	1.21977	0.968904	0.226026	0.060601	0.599485	0.466791	0.172899	0.0213341	-0.205617	-0.374314	-0.415061
NRC3_wobSeed107_DR4_A6C_o1	GCACTCTTAGTTGAGACGAGGGCAACCGATAGGTTGGCGATTGACAGCGTAGAATGAAGG	0.499051	0.559825	-0.132363	0.559886	0.667559	2.58835	0.938551	1.34064	0.492276	0.0369796	0.347637	0.459763	-0.417159	0.695362	-0.317468	-0.519389	-0.219577	0.355626	1.1435	0.844392	-0.122253	-0.122872	0.402591	0.386238	0.118454	-0.0171469	-0.0707421	-0.0252306	-0.348243
NRC3_wobSeed107_DR4_A6G_o1	GCACTGTTAGTTGAGACGAGGGCAACCGATAGGTTGGCGATTGACAGCGTAGAATGAAGG	0.411678	0.764163	0.0938586	0.918903	0.666947	2.63381	1.20985	1.19644	0.594699	0.0493009	0.275003	0.45139	0.542414	1.12877	-0.0593859	0.747241	0.756492	0.348806	1.2594	0.808025	0.0893953	-0.176374	0.337335	0.773179	0.847509	0.908682	-0.129589	0.0712797	-0.0643907
NRC3_wobSeed107_DR4_A6T_o1	GCACTTTTAGTTGAGACGAGGGCAACCGATAGGTTGGCGATTGACAGCGTAGAATGAAGG	0.448079	0.941966	0.517125	0.761729	1.58631	2.52909	1.24008	1.32507	0.831905	0.17645	0.546138	0.70002	0.207547	1.03034	-0.320115	0.689074	0.166875	0.433246	1.35217	1.01744	0.340678	0.770535	0.925533	0.663198	1.15833	1.39773	0.362406	0.331676	0.288847
NRC3_wobSeed107_DR4_A9C_o1	GCACTATTCGTTGAGACGAGGGCAACCGATAGGTTGGCGATTGACAGCGTAGAATGAAGG	0.547922	0.48917	-0.00790306	0.146175	0.403204	1.32959	0.885915	0.446766	0.453835	0.131958	0.43076	0.523486	0.321563	0.810174	-0.194269	0.214897	0.417802	0.648287	1.25828	0.643026	0.0808259	0.198736	0.39348	0.822567	0.890013	1.01051	0.366065	0.11508	0.25481
NRC3_wobSeed107_DR4_A9G_o1	GCACTATTGGTTGAGACGAGGGCAACCGATAGGTTGGCGATTGACAGCGTAGAATGAAGG	0.555924	0.832814	0.288716	0.495758	1.10151	2.68512	1.07161	1.50408	0.873465	0.0799517	0.619617	0.595716	0.820607	0.714743	-0.00418045	0.0327276	0.273702	0.730837	1.14969	1.01867	0.199226	-0.0897804	0.116197	0.5157	0.282902	0.379242	0.157443	0.367092	0.0619761
NRC3_wobSeed107_DR4_A9T_o1	GCACTATTTGTTGAGACGAGGGCAACCGATAGGTTGGCGATTGACAGCGTAGAATGAAGG	0.622547	0.614111	0.534852	0.374044	0.391205	1.20765	1.07348	0.581285	0.711394	0.453262	0.254936	0.413926	0.629022	0.896556	0.2795	0.761972	0.779266	0.71069	1.13742	1.30155	0.979113	0.442691	0.88406	0.880772	1.09304	1.5241	0.215524	0.0132466	0.230204
NRC3_wobSeed107_DR4_C17A_o1	GCACTATTAGTTGAGAAGAGGGCAACCGATAGGTTGGCGATTGACAGCGTAGAATGAAGG	0.559994	0.920179	0.323001	0.199128	0.62279	1.37185	1.32145	0.778582	0.50675	-0.0221707	0.439938	0.599093	0.882485	0.968264	0.0722898	0.248476	1.18737	-0.313014	1.43457	0.263486	0.445273	0.0720058	0.286166	0.462569	0.852984	1.02341	0.245617	0.364581	0.120082
NRC3_wobSeed107_DR4_C17G_o1	GCACTATTAGTTGAGAGGAGGGCAACCGATAGGTTGGCGATTGACAGCGTAGAATGAAGG	0.511748	0.58607	-0.0431357	0.180567	0.168164	1.31542	0.990804	0.447358	0.151829	-0.187389	0.33452	0.396324	0.332809	0.809674	0.0480879	0.247775	0.970225	-0.435013	1.10153	0.461283	0.403439	0.40228	0.0670621	0.861819	0.201746	0.558724	0.150316	0.106135	0.175703
NRC3_wobSeed107_DR4_C17T_o1	GCACTATTAGTTGAGATGAGGGCAACCGATAGGTTGGCGATTGACAGCGTAGAATGAAGG	0.607121	0.931509	0.291125	1.23465	0.675677	2.83818	1.22201	1.34611	0.654018	0.212121	0.427374	0.670811	0.972301	0.97933	0.337599	0.0543998	1.33262	0.833092	1.05009	1.17977	0.727374	0.104655	0.641565	0.330124	0.632486	1.25109	0.0699851	0.0829821	0.150151
NRC3_wobSeed107_DR4_C23A_o1	GCACTATTAGTTGAGACGAGGGAAACCGATAGGTTGGCGATTGACAGCGTAGAATGAAGG	0.531495	0.156717	0.0182316	0.194211	0.0368409	0.349716	-0.192586	-0.464301	-0.364323	-0.399218	-0.348749	0.0988504	0.464597	0.30654	-0.360425	-0.0748182	0.655209	-0.716181	-0.558876	0.414545	-0.0777299	0.0624534	0.504538	-0.338818	0.393763	0.706413	-0.16495	0.290688	0.214844
NRC3_wobSeed107_DR4_C23G_o1	GCACTATTAGTTGAGACGAGGGGAACCGATAGGTTGGCGATTGACAGCGTAGAATGAAGG	0.569491	0.209614	-0.0881604	0.226887	-0.00202274	1.134	0.180028	-0.0511991	-0.290663	-0.282453	-0.060372	0.177397	-0.148446	0.419564	-0.2782	0.603592	0.236788	-0.472679	-0.242371	0.00117135	0.290423	0.451832	0.612431	0.325255	0.930577	0.852662	-0.00557564	0.143429	0.211435
NRC3_wobSeed107_DR4_C23T_o1	GCACTATTAGTTGAGACGAGGGTAACCGATAGGTTGGCGATTGACAGCGTAGAATGAAGG	0.515394	0.256129	0.0350389	0.247323	0.639843	1.54634	0.3421	0.245008	0.26041	-0.182069	-0.0411037	0.443114	0.210586	0.596053	-0.0923825	0.186566	0.125112	-0.207675	0.218243	0.28291	0.429663	0.110968	0.22653	0.339253	0.538666	0.757411	0.0504151	0.176318	0.213321
NRC3_wobSeed107_DR4_C26A_o1	GCACTATTAGTTGAGACGAGGGCAAACGATAGGTTGGCGATTGACAGCGTAGAATGAAGG	0.773469	0.740109	0.211582	0.391847	0.636772	2.41993	0.840616	1.82578	0.77467	0.16886	0.381501	0.322903	0.189039	0.777635	0.349671	0.319746	0.392275	0.103614	0.968263	1.39346	0.478391	0.0524622	0.62596	0.456052	1.14875	1.03501	0.205679	0.160666	0.116972
NRC3_wobSeed107_DR4_C26G_o1	GCACTATTAGTTGAGACGAGGGCAAGCGATAGGTTGGCGATTGACAGCGTAGAATGAAGG	0.698696	0.352378	-0.125115	0.337731	0.729573	2.27587	0.65922	1.05264	0.290332	-0.138153	0.257291	0.484313	0.662883	0.634896	-0.119509	-0.0701663	0.560219	0.357018	1.06259	0.593042	0.306233	0.296264	0.629755	0.365332	0.62468	0.712341	0.133885	0.467047	0.380763
NRC3_wobSeed107_DR4_C26T_o1	GCACTATTAGTTGAGACGAGGGCAATCGATAGGTTGGCGATTGACAGCGTAGAATGAAGG	0.627212	0.897607	0.332621	0.460316	1.25381	2.21671	0.917735	1.45832	0.793449	0.135752	0.25277	0.517253	0.356869	0.973172	-0.1676	-0.0648668	0.603045	-0.150428	0.955141	1.06027	0.418051	0.458301	0.800797	0.200009	0.519615	0.804935	0.107035	0.230228	0.450388
NRC3_wobSeed107_DR4_C27A_o1	GCACTATTAGTTGAGACGAGGGCAACAGATAGGTTGGCGATTGACAGCGTAGAATGAAGG	0.845697	0.792863	-0.0273111	0.211895	0.970978	2.4176	0.750417	1.13369	0.624743	0.0185498	0.441604	0.66332	0.70355	0.968854	-0.0729669	0.271717	0.692206	0.254519	1.17316	1.15166	0.383865	0.564537	0.471658	0.556108	1.23327	0.565338	-0.170497	-0.12903	0.0997183
NRC3_wobSeed107_DR4_C27G_o1	GCACTATTAGTTGAGACGAGGGCAACGGATAGGTTGGCGATTGACAGCGTAGAATGAAGG	0.652228	0.638152	0.126701	0.258899	1.25527	2.52841	0.843482	1.31735	0.659922	0.0625021	0.0595518	0.584621	0.155033	0.907833	-0.146547	0.208575	0.261999	0.137183	0.993285	0.875494	0.265414	-0.033173	0.374311	0.42416	0.954706	0.41791	-0.100162	-0.206907	-0.0194006
NRC3_wobSeed107_DR4_C27T_o1	GCACTATTAGTTGAGACGAGGGCAACTGATAGGTTGGCGATTGACAGCGTAGAATGAAGG	0.699964	0.865116	-0.0348426	0.629444	0.439733	2.41373	1.16374	1.22218	0.583226	-0.0915732	0.620801	0.797024	0.252531	0.970451	0.0740091	-0.0432254	0.29881	0.298193	1.18627	0.702353	0.231127	0.392679	0.567852	0.643072	1.22866	1.37002	0.450201	0.667662	0.364543
NRC3_wobSeed107_DR4_C4A_o1	GCAATATTAGTTGAGACGAGGGCAACCGATAGGTTGGCGATTGACAGCGTAGAATGAAGG	0.896522	0.901981	0.449579	0.382575	1.40154	2.64127	1.2641	1.70705	1.00738	0.305789	0.507151	0.882572	1.36443	0.922077	0.595438	0.173684	2.42684	0.504345	1.27856	1.72576	1.48144	0.325537	0.470179	0.881793	0.786371	0.647562	0.509855	0.407701	0.0398926
NRC3_wobSeed107_DR4_C4G_o1	GCAGTATTAGTTGAGACGAGGGCAACCGATAGGTTGGCGATTGACAGCGTAGAATGAAGG	0.551951	0.641617	0.555821	0.842266	1.012	2.6788	1.20355	1.62832	0.873284	0.25809	0.567243	0.649636	0.922819	0.922022	0.129213	0.115055	1.24953	0.355677	1.37471	1.52581	0.870347	-0.0680202	0.463738	0.76941	0.336071	0.457863	0.31331	0.558872	0.0784266
NRC3_wobSeed107_DR4_C4T_o1	GCATTATTAGTTGAGACGAGGGCAACCGATAGGTTGGCGATTGACAGCGTAGAATGAAGG	0.713231	1.01664	0.675031	1.12891	1.4021	2.78826	1.48244	1.72173	1.29377	0.405951	0.603132	0.708106	1.77421	1.1768	1.07703	0.940506	2.49247	0.878041	1.6394	1.63277	1.69459	0.46944	0.510677	1.43454	1.29665	1.75514	0.504045	0.780582	0.680052
NRC3_wobSeed107_DR4_G10A_o1	GCACTATTAATTGAGACGAGGGCAACCGATAGGTTGGCGATTGACAGCGTAGAATGAAGG	0.699785	0.729509	0.578867	0.638258	0.914298	1.3323	1.00872	0.754596	0.763922	0.312914	0.542176	0.753335	2.24602	0.96731	0.685426	0.479238	1.67953	1.02725	1.55862	1.63588	1.25356	0.0463535	0.688198	0.913644	1.13358	1.02959	0.478902	0.407966	0.270586
NRC3_wobSeed107_DR4_G10C_o1	GCACTATTACTTGAGACGAGGGCAACCGATAGGTTGGCGATTGACAGCGTAGAATGAAGG	0.911605	0.797716	0.527645	0.528631	0.426126	1.14609	1.29837	0.601194	0.735557	0.481297	0.440366	0.629559	1.23965	0.980772	0.421951	1.01642	1.54056	1.01992	1.67324	1.76014	0.904193	0.898781	1.00888	1.15064	1.29843	0.81763	0.459775	0.265844	0.447612
NRC3_wobSeed107_DR4_G10T_o1	GCACTATTATTTGAGACGAGGGCAACCGATAGGTTGGCGATTGACAGCGTAGAATGAAGG	0.833321	0.808432	0.912136	0.64022	1.04007	1.11694	1.35029	0.944155	1.10022	0.747611	0.638728	0.915973	1.86109	0.928822	1.29214	1.10036	3.88747	1.07278	1.51394	1.75008	1.90811	0.882509	1.02569	0.778543	1.73856	1.60792	0.6482	0.428879	0.477165
NRC3_wobSeed107_DR4_G13A_o1	GCACTATTAGTTAAGACGAGGGCAACCGATAGGTTGGCGATTGACAGCGTAGAATGAAGG	0.646493	0.590091	0.122473	0.439803	0.640755	1.84795	0.966737	0.641619	0.463911	0.211027	0.27149	0.550386	0.440041	0.901552	0.165184	0.231569	1.01847	0.204437	1.34416	0.991131	0.644635	-0.355954	0.459214	0.422183	0.923751	0.810176	-0.109466	-0.18586	-0.169554
NRC3_wobSeed107_DR4_G13C_o1	GCACTATTAGTTCAGACGAGGGCAACCGATAGGTTGGCGATTGACAGCGTAGAATGAAGG	0.62138	1.74442	1.3149	1.07147	0.877703	4.08835	2.10291	3.92006	2.842	0.452591	0.817346	0.943483	0.783073	1.87767	0.304599	0.271396	0.720345	0.383998	2.05053	2.43664	2.04048	0.263772	2.26123	0.890977	0.801672	0.624645	0.190725	0.00844849	-0.0107518
NRC3_wobSeed107_DR4_G13T_o1	GCACTATTAGTTTAGACGAGGGCAACCGATAGGTTGGCGATTGACAGCGTAGAATGAAGG	0.650923	0.780401	0.483244	0.452535	1.26341	2.50419	1.24833	1.29356	0.800188	0.274715	0.386	0.581248	0.810547	1.14927	0.355562	0.368041	1.02185	0.434942	1.48756	1.64526	0.901561	0.00795223	0.93109	0.401796	1.13672	0.0772351	0.245942	-0.0450199	-0.0368445
NRC3_wobSeed107_DR4_G15A_o1	GCACTATTAGTTGAAACGAGGGCAACCGATAGGTTGGCGATTGACAGCGTAGAATGAAGG	0.901198	1.00676	0.608895	1.41318	1.37505	3.41208	1.27476	2.70757	1.63276	0.482246	1.13744	0.792348	0.274484	1.10696	0.125613	0.183543	0.873023	0.357953	1.24701	1.09974	0.569296	0.661618	0.839726	1.73168	0.691992	1.0943	0.84015	0.528497	0.291678
NRC3_wobSeed107_DR4_G15C_o1	GCACTATTAGTTGACACGAGGGCAACCGATAGGTTGGCGATTGACAGCGTAGAATGAAGG	1.05974	1.56289	1.03883	1.10179	1.73934	3.07414	1.58557	1.75224	1.40429	0.640042	1.20708	1.21575	0.694637	1.33892	0.219098	0.129073	0.708468	0.698858	1.75575	1.06926	0.633972	0.271514	0.816166	1.03727	0.778293	0.78442	0.471812	0.356195	0.354356
NRC3_wobSeed107_DR4_G15T_o1	GCACTATTAGTTGATACGAGGGCAACCGATAGGTTGGCGATTGACAGCGTAGAATGAAGG	0.752499	1.02772	0.479848	0.829246	0.922218	2.55441	1.28094	1.34009	0.867094	0.266441	0.327252	0.535572	0.764228	0.921324	0.406941	0.576373	0.827922	0.672836	1.5906	0.979265	0.798925	0.640886	1.03708	1.17276	1.39928	1.01373	0.282567	0.27174	0.307724
NRC3_wobSeed107_DR4_G18A_o1	GCACTATTAGTTGAGACAAGGGCAACCGATAGGTTGGCGATTGACAGCGTAGAATGAAGG	0.795336	0.568082	-0.00253952	0.264091	0.553039	1.955	1.16993	0.594402	0.191328	-0.136135	0.0105946	0.407071	1.21036	0.798682	-0.142608	0.202458	0.82134	-0.191104	1.00869	0.496235	0.470434	-0.101889	0.0242362	0.380067	0.362316	0.683641	0.41217	0.410875	0.214198
NRC3_wobSeed107_DR4_G18C_o1	GCACTATTAGTTGAGACCAGGGCAACCGATAGGTTGGCGATTGACAGCGTAGAATGAAGG	0.508341	0.276139	-0.241808	0.432725	0.191002	1.79487	0.628018	0.204298	-0.0360234	-0.177241	0.0670273	0.299952	-0.00506866	0.56787	-0.088171	0.0937402	0.418551	0.10974	0.667259	0.0357725	0.236364	0.0901109	-0.232128	0.557302	0.910986	0.283522	0.262571	-0.188945	0.00185736
NRC3_wobSeed107_DR4_G18T_o1	GCACTATTAGTTGAGACTAGGGCAACCGATAGGTTGGCGATTGACAGCGTAGAATGAAGG	0.679447	0.375841	-0.209743	-0.199825	-0.0584219	1.25105	0.582913	-0.322496	-0.386046	-0.303665	0.295859	0.0824338	-0.0940648	0.586152	-0.41567	0.0178101	0.517903	-0.533043	0.464912	-0.353063	-0.0618316	1.02067	-0.0471904	2.4647	0.91383	0.766873	0.329708	-0.10101	0.226507
NRC3_wobSeed107_DR4_G20A_o1	GCACTATTAGTTGAGACGAAGGCAACCGATAGGTTGGCGATTGACAGCGTAGAATGAAGG	0.451677	-0.254839	-0.371782	-0.426245	-0.551517	-0.701692	-0.23043	-0.911829	-0.503877	-0.553799	-0.644015	-0.206533	0.149038	0.232495	-0.314572	0.220609	0.662486	-0.699611	-0.558832	-0.260579	-0.243276	-0.511129	0.0753867	-0.279988	0.396131	1.1586	-0.400083	-0.37214	-0.440652
NRC3_wobSeed107_DR4_G20C_o1	GCACTATTAGTTGAGACGACGGCAACCGATAGGTTGGCGATTGACAGCGTAGAATGAAGG	0.568439	0.00752992	-0.32883	-0.0950173	-0.302092	-0.529408	-0.0586212	-0.383609	-0.4845	-0.448652	-0.602786	0.0137562	0.0844176	0.223347	-0.395775	0.140299	0.520939	-0.59596	-0.491426	-0.11686	-0.0363532	-0.317332	-0.0527385	-0.0578834	0.566686	0.668721	-0.325568	-0.209875	-0.0979876
NRC3_wobSeed107_DR4_G20T_o1	GCACTATTAGTTGAGACGATGGCAACCGATAGGTTGGCGATTGACAGCGTAGAATGAAGG	0.59779	0.458644	-0.266546	-0.241804	-0.204112	-0.110518	-0.198561	-0.24176	-0.292883	-0.52666	-0.263303	0.0595874	0.664113	0.259753	0.0380755	0.0837665	0.656506	-0.704739	-0.570018	0.235698	-0.101624	0.172315	0.0509437	0.0294783	1.06272	0.790244	-0.0569081	-0.0627303	0.0135378
NRC3_wobSeed107_DR4_G21A_o1	GCACTATTAGTTGAGACGAGAGCAACCGATAGGTTGGCGATTGACAGCGTAGAATGAAGG	0.493108	0.0440062	-0.232628	-0.0811871	-0.313307	-0.0892592	-0.263434	-0.467227	0.00985011	-0.216282	-0.532773	0.109943	0.138657	0.35925	-0.161013	0.140132	0.747153	-0.554833	-0.441431	-0.215499	-0.273352	-0.112061	-0.00278766	-0.0540903	0.157385	0.442461	-0.132591	0.0809664	0.370374
NRC3_wobSeed107_DR4_G21C_o1	GCACTATTAGTTGAGACGAGCGCAACCGATAGGTTGGCGATTGACAGCGTAGAATGAAGG	0.47703	-0.546301	-0.533903	-0.410357	-0.473772	-0.381285	-0.278175	-0.542504	-0.385202	-0.638245	-0.641961	-0.211271	-0.154663	0.137881	-0.213777	-0.158642	-0.207171	-0.707513	-0.566982	-0.0903686	0.00515034	-0.504473	-0.187803	-0.340077	0.843938	0.343195	-0.519765	-0.413691	-0.421692
NRC3_wobSeed107_DR4_G21T_o1	GCACTATTAGTTGAGACGAGTGCAACCGATAGGTTGGCGATTGACAGCGTAGAATGAAGG	0.510572	0.00695553	-0.238312	-0.260377	0.0877194	0.500561	0.0995628	1.96003	0.941797	-0.355879	-0.254127	0.198592	0.204243	0.276537	-0.221173	-0.062369	-0.0238612	-0.775025	-0.321969	1.48972	0.736863	0.00061792	0.58001	0.0242123	0.584402	0.727629	0.0302818	-0.30324	-0.298781
NRC3_wobSeed107_DR4_G22A_o1	GCACTATTAGTTGAGACGAGGACAACCGATAGGTTGGCGATTGACAGCGTAGAATGAAGG	0.6595	0.269999	0.147885	0.430811	1.33296	3.90077	0.365571	0.431327	0.285889	-0.323694	-0.168586	0.225548	0.84186	0.902234	0.167072	0.489636	0.918487	2.55733	0.638119	0.656532	0.155041	0.000502841	0.0972899	0.207921	0.661252	0.291226	-0.132331	0.0271568	0.0740921
NRC3_wobSeed107_DR4_G22C_o1	GCACTATTAGTTGAGACGAGGCCAACCGATAGGTTGGCGATTGACAGCGTAGAATGAAGG	0.239946	0.273364	0.188003	0.859391	0.670844	2.57457	0.809834	0.673444	0.333232	-0.0266187	0.130091	0.182328	0.633552	0.271992	0.0694319	0.237845	0.555086	0.43344	0.727723	0.393638	0.176894	-0.553446	0.0149068	0.33834	1.03138	-0.0844842	-0.0513084	-0.175522	-0.34148
NRC3_wobSeed107_DR4_G22T_o1	GCACTATTAGTTGAGACGAGGTCAACCGATAGGTTGGCGATTGACAGCGTAGAATGAAGG	1.96947	3.81073	3.69874	3.42364	4.97427	4.73475	3.52497	5.30201	4.46657	3.53059	4.14975	4.82159	2.6501	3.36543	2.01006	0.730454	1.06969	3.8202	4.05301	3.20816	2.57182	0.226353	1.56795	2.11046	1.2086	0.553549	2.34655	1.85404	0.82133
NRC3_wobSeed107_DR4_G28A_o1	GCACTATTAGTTGAGACGAGGGCAACCAATAGGTTGGCGATTGACAGCGTAGAATGAAGG	0.647221	0.956131	0.143134	0.560379	1.50155	2.88784	1.0934	1.75426	0.986795	0.14294	0.282215	0.753234	0.0728747	0.986828	-0.167294	-0.0545316	0.722973	0.217402	1.2867	0.675855	0.385193	0.182754	0.665288	0.991691	0.799143	0.202278	0.463902	0.579956	0.235072
NRC3_wobSeed107_DR4_G28C_o1	GCACTATTAGTTGAGACGAGGGCAACCCATAGGTTGGCGATTGACAGCGTAGAATGAAGG	0.84641	0.739262	-0.0169726	0.567369	0.966254	2.42185	1.07493	1.30659	0.696843	0.0688589	0.295753	0.747979	0.83112	0.902717	-0.101886	0.340011	0.53623	0.540121	1.44715	0.782922	0.41216	0.0222967	0.366058	0.454967	0.770156	0.499876	0.162134	0.32649	0.3976
NRC3_wobSeed107_DR4_G28T_o1	GCACTATTAGTTGAGACGAGGGCAACCTATAGGTTGGCGATTGACAGCGTAGAATGAAGG	0.635656	0.509472	0.28704	0.678431	1.09141	2.63392	0.9357	1.39357	0.781396	0.14182	0.290002	0.543564	0.35994	0.763908	-0.0978555	0.33556	0.941598	0.428561	1.39117	0.902251	0.585163	-0.0527316	0.35561	0.485669	1.24954	1.43036	-0.054221	-0.00139261	0.309937
NRC3_wobSeed107_DR4_o1	GCACTATTAGTTGAGACGAGGGCAACCGATAGGTTGGCGATTGACAGCGTAGAATGAAGG	0.773882	0.833491	0.128344	0.537634	0.859372	2.69563	1.23891	1.63963	0.889073	0.219839	0.635713	0.750266	0.0590062	0.860984	0.0220044	0.0471157	0.981579	0.225931	1.20364	0.728243	0.412613	0.0589441	0.499649	0.535966	0.574299	0.785485	0.554756	0.316013	0.37607
NRC3_wobSeed107_DR4_T11A_o1	GCACTATTAGATGAGACGAGGGCAACCGATAGGTTGGCGATTGACAGCGTAGAATGAAGG	1.0439	0.878797	0.106781	0.455152	0.633662	1.41841	0.91511	0.464818	0.420825	0.0232394	0.350291	0.632395	1.12701	1.08601	0.388936	0.455817	1.38023	0.659191	1.29809	0.769994	0.756972	0.409848	0.518007	0.591204	1.10688	1.15164	0.131574	0.602803	0.495869
NRC3_wobSeed107_DR4_T11C_o1	GCACTATTAGCTGAGACGAGGGCAACCGATAGGTTGGCGATTGACAGCGTAGAATGAAGG	0.662842	0.451907	-0.00872553	0.184913	0.2263	0.991992	0.934982	0.329938	0.231552	0.0453287	0.0501476	0.587151	-0.209554	0.667203	0.0860699	0.237791	0.488243	0.251439	1.26893	0.998912	0.536488	-0.0320339	0.34508	0.377031	-0.0358264	-0.216105	0.238123	0.302227	-0.204923
NRC3_wobSeed107_DR4_T11G_o1	GCACTATTAGGTGAGACGAGGGCAACCGATAGGTTGGCGATTGACAGCGTAGAATGAAGG	1.44381	1.03084	0.50317	1.30285	1.3905	3.83631	1.63764	2.81067	1.77389	0.201808	1.49626	0.970398	1.46323	1.43032	0.00247213	-0.293309	0.563822	0.802151	1.69933	1.07499	0.452981	4.85127	0.288458	3.95301	0.853937	1.23091	1.19134	0.863751	0.649598
NRC3_wobSeed107_DR4_T12A_o1	GCACTATTAGTAGAGACGAGGGCAACCGATAGGTTGGCGATTGACAGCGTAGAATGAAGG	1.00058	0.616157	0.0981087	0.0303234	0.421405	0.934464	0.970345	0.540744	0.331623	-0.117302	0.455423	0.660973	0.25078	0.803625	0.151919	0.119548	0.261999	0.109595	0.967554	0.674869	0.136901	-0.0665836	0.392083	0.751435	0.29288	1.09532	1.20926	0.957522	0.245063
NRC3_wobSeed107_DR4_T12C_o1	GCACTATTAGTCGAGACGAGGGCAACCGATAGGTTGGCGATTGACAGCGTAGAATGAAGG	0.66784	0.429715	-0.245595	-0.122767	0.238288	0.977401	0.811911	0.375839	0.292935	-0.122468	0.185757	0.460029	0.052633	0.662663	-0.36937	-0.110954	-0.111517	0.0698554	0.972589	0.357842	0.1005	-0.0209994	0.356944	0.553362	-0.27556	0.319855	0.119257	0.380687	0.0913315
NRC3_wobSeed107_DR4_T12G_o1	GCACTATTAGTGGAGACGAGGGCAACCGATAGGTTGGCGATTGACAGCGTAGAATGAAGG	0.673649	0.333437	-0.209804	0.0191774	0.0871334	1.44657	0.779305	0.217576	0.101422	-0.346614	-0.00529065	0.276415	-0.247043	0.65274	-0.488348	-0.310176	0.226951	-0.218483	0.803098	0.427196	0.0964347	-0.144095	0.323216	0.851604	0.735167	0.383049	0.334923	0.231819	-0.0791613
NRC3_wobSeed107_DR4_T5A_o1	GCACAATTAGTTGAGACGAGGGCAACCGATAGGTTGGCGATTGACAGCGTAGAATGAAGG	0.794217	0.973965	0.374072	0.779343	1.13165	2.7384	1.13499	1.37359	0.690962	0.2284	0.503138	0.717596	0.565705	0.939791	0.178492	-0.182575	0.877688	0.374632	1.49667	1.0731	0.710862	-0.0279339	0.611005	0.475146	0.299364	0.916316	0.375344	0.449649	0.273891
NRC3_wobSeed107_DR4_T5C_o1	GCACCATTAGTTGAGACGAGGGCAACCGATAGGTTGGCGATTGACAGCGTAGAATGAAGG	0.559755	0.675665	0.177389	0.428453	1.47762	2.6263	1.18056	1.50178	0.754533	0.213649	0.553284	0.668726	0.403071	0.628865	3.5032e-05	-0.155273	-0.140214	0.525435	1.29594	1.04259	0.410164	0.237292	0.382649	0.503186	-0.276199	0.490851	-0.0707018	-0.2284	0.0624421
NRC3_wobSeed107_DR4_T5G_o1	GCACGATTAGTTGAGACGAGGGCAACCGATAGGTTGGCGATTGACAGCGTAGAATGAAGG	0.53256	0.384819	-0.255608	0.115932	0.873612	2.41489	0.555148	1.112	0.249424	-0.292034	0.252111	0.35387	0.155237	0.643264	-0.300323	-0.46307	0.36454	-0.196004	0.93918	0.605267	0.466024	-0.118411	-0.112093	0.111573	-0.572623	0.232133	-0.0475146	-0.533688	-0.113838
NRC3_wobSeed107_DR4_T7A_o1	GCACTAATAGTTGAGACGAGGGCAACCGATAGGTTGGCGATTGACAGCGTAGAATGAAGG	0.840905	0.935638	0.52657	0.996146	1.07792	3.43424	1.33841	2.32563	1.26801	0.287628	0.669071	0.833886	-0.0380687	1.15037	-0.146884	0.0114864	-0.0730719	0.119886	1.37091	0.709261	0.121296	-0.205639	0.345372	0.290273	0.433638	-0.296417	-0.0729281	0.103093	0.0983945
NRC3_wobSeed107_DR4_T7C_o1	GCACTACTAGTTGAGACGAGGGCAACCGATAGGTTGGCGATTGACAGCGTAGAATGAAGG	0.721199	0.815721	-0.244679	0.166062	0.775315	2.45518	0.92956	1.21954	0.459885	-0.0617207	0.172525	0.50629	0.265367	0.767124	-0.365448	-0.192781	0.103424	0.218849	1.18346	0.598892	0.400209	0.0475098	0.0034356	0.41856	0.0425271	0.298216	0.0309219	-0.0878195	-0.148997
NRC3_wobSeed107_DR4_T7G_o1	GCACTAGTAGTTGAGACGAGGGCAACCGATAGGTTGGCGATTGACAGCGTAGAATGAAGG	0.536678	0.496276	0.00579992	0.415068	0.600466	2.70507	0.978457	1.62563	0.766012	-0.109481	0.237118	0.421621	-0.115126	0.837159	-0.400836	-0.493999	0.181024	-0.020513	1.26429	0.685598	0.114663	-0.0208566	-0.186226	0.385549	-0.848963	-0.147155	-0.22711	-0.329213	-0.397936
NRC3_wobSeed107_DR4_T8A_o1	GCACTATAAGTTGAGACGAGGGCAACCGATAGGTTGGCGATTGACAGCGTAGAATGAAGG	1.01321	1.19029	0.683645	1.17918	1.53468	3.72727	1.52961	3.21815	1.75399	0.11462	0.691488	0.924989	0.180909	1.20697	-0.161251	-0.00417403	0.180314	0.193621	1.56843	1.38894	0.714854	0.25057	0.722865	0.387838	-0.377386	0.373026	0.487242	0.577702	0.313315
NRC3_wobSeed107_DR4_T8C_o1	GCACTATCAGTTGAGACGAGGGCAACCGATAGGTTGGCGATTGACAGCGTAGAATGAAGG	0.64459	0.731501	0.010903	0.18874	0.700198	2.59165	0.902768	1.44385	0.625064	-0.347874	0.260241	0.625233	0.148425	0.780029	-0.514865	-0.058626	-0.128369	0.17856	1.1239	0.821688	-0.0290746	-0.518931	0.389731	0.217939	-0.235304	-0.420028	0.00157554	-0.0981411	0.148589
NRC3_wobSeed107_DR4_T8G_o1	GCACTATGAGTTGAGACGAGGGCAACCGATAGGTTGGCGATTGACAGCGTAGAATGAAGG	0.834783	1.15028	0.578481	1.24623	1.23156	3.63344	1.32265	3.34447	1.89855	0.31078	0.709284	0.820924	0.118079	1.13586	-0.193581	-0.0216727	-0.00646654	0.0240044	1.27313	0.978774	0.321262	-0.225284	0.701173	0.397274	-0.209635	0.408296	0.440085	0.0976162	0.0728367
NRC3_wobSeed108_DR4_A14C_o1	GCGCGACTGGGGCCAAGCAGGTTACCATAAGGTTGGGCGATTGACAGCGTAGAATGAAGG	0.163784	0.615379	-0.470985	-0.267695	0.223019	1.29802	1.14018	-0.00891659	0.713024	-0.128964	0.51568	0.329187	-0.242465	0.586152	-0.685793	-1.3695	-1.01445	0.053724	1.20198	0.0510381	-0.184482	-0.25974	-0.252065	-0.0451987	-1.95732	-0.943304	-0.270135	-0.641633	-0.910441
NRC3_wobSeed108_DR4_A14G_o1	GCGCGACTGGGGCGAAGCAGGTTACCATAAGGTTGGGCGATTGACAGCGTAGAATGAAGG	0.3782	-0.092586	-0.53943	-0.349909	-0.0547418	1.49933	0.234551	-0.248619	-0.549188	-0.314731	0.234004	0.0577408	-0.410801	-0.295853	-0.809594	-1.12876	-0.898368	-0.185159	0.21951	-0.568786	-0.708707	0.929866	-1.11144	0.736729	-1.09153	-1.89762	-0.549312	-0.732301	-0.972251
NRC3_wobSeed108_DR4_A14T_o1	GCGCGACTGGGGCTAAGCAGGTTACCATAAGGTTGGGCGATTGACAGCGTAGAATGAAGG	0.147176	0.126317	-0.415167	-0.407073	0.266452	1.11606	0.544135	-0.0500863	-0.0992438	-0.006254	0.342134	-0.00806348	-0.237406	0.178673	-0.835848	-0.830439	-0.8498	0.144562	0.945792	-0.199675	-0.22244	0.81509	-0.480601	0.342579	-1.3356	-0.640205	-0.288414	-0.679745	-0.706769
NRC3_wobSeed108_DR4_A15C_o1	GCGCGACTGGGGCACAGCAGGTTACCATAAGGTTGGGCGATTGACAGCGTAGAATGAAGG	1.75206	0.565836	0.265416	0.177982	0.434752	2.46756	0.996677	0.113414	-0.208102	-0.0950763	0.995614	0.330652	0.35422	0.841086	-0.715367	-1.09733	-0.474865	-0.058757	1.22865	-0.589992	-0.290207	5.07388	-0.647319	4.27584	-0.666396	-0.33147	1.44936	0.859281	-0.344183
NRC3_wobSeed108_DR4_A15G_o1	GCGCGACTGGGGCAGAGCAGGTTACCATAAGGTTGGGCGATTGACAGCGTAGAATGAAGG	0.563803	0.0864124	-0.389353	0.157956	-0.103269	1.63893	0.569095	-0.200951	-0.508443	-0.197094	0.461647	0.225339	-0.577696	0.288023	-0.790348	-1.18612	-0.567853	-0.115464	0.826111	-0.653714	-0.162453	3.52294	-0.613222	2.22387	-0.693597	-0.69334	0.0587283	-0.1782	-1.01185
NRC3_wobSeed108_DR4_A15T_o1	GCGCGACTGGGGCATAGCAGGTTACCATAAGGTTGGGCGATTGACAGCGTAGAATGAAGG	1.01755	0.401856	0.135353	0.397321	0.400202	2.43876	0.809779	0.0194326	-0.335892	0.250435	1.20343	0.455833	-0.173984	0.628549	-0.575469	-0.914505	-0.974691	-0.122403	1.04228	-0.334826	-0.519082	3.87353	-0.432444	2.96223	-0.706324	-0.728426	0.683986	0.318445	-0.370949
NRC3_wobSeed108_DR4_A16C_o1	GCGCGACTGGGGCAACGCAGGTTACCATAAGGTTGGGCGATTGACAGCGTAGAATGAAGG	1.60949	0.851335	0.21139	0.326197	0.701745	2.88337	1.19217	0.605781	-0.0248014	0.140147	1.52321	0.63841	-0.0289343	0.784707	-0.468489	-0.947147	-1.05688	0.105416	1.31984	-0.176147	-0.690327	4.3933	-0.721893	4.1254	-0.763135	-0.304853	1.2672	0.414059	-0.286542
NRC3_wobSeed108_DR4_A16G_o1	GCGCGACTGGGGCAAGGCAGGTTACCATAAGGTTGGGCGATTGACAGCGTAGAATGAAGG	0.977724	0.436372	0.246714	-0.182842	0.854167	2.4096	0.949882	0.206708	-0.166164	-0.0825216	0.97909	0.144112	0.687996	0.635152	-0.417975	-0.867279	-0.91484	0.0224234	1.16243	-0.42006	-0.566748	3.58238	-1.16074	3.12357	-0.934497	0.703559	0.489767	0.000744502	-0.677141
NRC3_wobSeed108_DR4_A16T_o1	GCGCGACTGGGGCAATGCAGGTTACCATAAGGTTGGGCGATTGACAGCGTAGAATGAAGG	1.65294	0.630771	0.654923	0.0253908	0.91918	2.56063	0.959314	0.547962	-0.0725501	0.504007	1.77608	0.553328	0.0202822	0.677204	-0.566192	-0.824076	-0.465319	-0.0651943	1.13626	-0.0846447	-0.499842	4.37403	-0.583686	4.53275	-0.128288	-0.0886572	1.25761	0.689541	-0.11325
NRC3_wobSeed108_DR4_A19C_o1	GCGCGACTGGGGCAAAGCCGGTTACCATAAGGTTGGGCGATTGACAGCGTAGAATGAAGG	0.627311	-0.242256	-0.532477	-0.281228	-0.450333	0.479696	0.632014	-0.547376	-0.759579	-0.58114	0.472265	-0.29484	-0.424102	0.259921	-0.832285	-1.00784	-0.426673	-0.526153	0.363233	-0.688159	-0.627128	3.46264	-0.988398	2.74892	-1.4872	-0.286894	0.490822	-0.051106	-0.849398
NRC3_wobSeed108_DR4_A19G_o1	GCGCGACTGGGGCAAAGCGGGTTACCATAAGGTTGGGCGATTGACAGCGTAGAATGAAGG	1.14562	0.446394	-0.0695725	0.373222	0.62531	2.47148	0.921517	0.292917	0.14488	0.269726	1.41951	0.545271	-0.109602	0.468604	-0.511558	-0.709271	-0.887428	0.0771299	0.945224	-0.483168	-0.450788	4.18472	-0.587123	3.66523	-0.894472	-0.432424	1.46666	0.845232	-0.245155
NRC3_wobSeed108_DR4_A19T_o1	GCGCGACTGGGGCAAAGCTGGTTACCATAAGGTTGGGCGATTGACAGCGTAGAATGAAGG	0.929012	0.0391259	-0.411081	-0.488939	-0.0420549	0.398267	0.598202	-0.523289	-0.47474	-0.147415	0.780428	-0.0119083	-0.562122	0.0418021	-0.620554	-0.965534	-0.562031	-0.231699	0.20754	-0.20786	-0.799195	4.32077	0.0314979	3.13762	-0.912249	-0.174568	1.26295	0.81634	-0.310572
NRC3_wobSeed108_DR4_A24C_o1	GCGCGACTGGGGCAAAGCAGGTTCCCATAAGGTTGGGCGATTGACAGCGTAGAATGAAGG	0.609013	-0.17911	-0.649444	-0.339768	-0.168108	1.37858	0.440414	-0.524235	-0.543251	-0.595921	0.522119	-0.314431	-0.327501	0.0897363	-0.592667	-1.20519	-1.06037	-0.260734	0.108644	-0.512555	-0.516693	3.86823	-0.512176	2.8979	-1.2811	-1.2958	0.84739	0.202652	-0.582527
NRC3_wobSeed108_DR4_A24G_o1	GCGCGACTGGGGCAAAGCAGGTTGCCATAAGGTTGGGCGATTGACAGCGTAGAATGAAGG	0.599	0.0302897	-0.797782	-0.377276	-0.163416	1.58876	0.412297	-0.373322	-0.611669	-0.848625	0.461366	-0.0833268	-0.00418578	0.101472	-0.715239	-1.25954	-0.719269	-0.470801	0.155754	-0.513347	-0.52135	4.3393	-0.480324	3.09922	-0.870982	-0.4863	1.14502	0.24347	-0.358259
NRC3_wobSeed108_DR4_A24T_o1	GCGCGACTGGGGCAAAGCAGGTTTCCATAAGGTTGGGCGATTGACAGCGTAGAATGAAGG	0.609231	-0.174072	-0.518248	-0.319342	-0.164865	1.20594	0.376009	-0.472886	-0.475173	-0.284299	0.541647	-0.341525	-0.028161	-0.133429	-0.851878	-0.52985	-0.556896	-0.0280037	-0.0206161	-0.340274	-0.44947	4.19957	0.156634	3.02427	-0.614741	-0.184089	0.674011	0.205083	-0.401127
NRC3_wobSeed108_DR4_A27C_o1	GCGCGACTGGGGCAAAGCAGGTTACCCTAAGGTTGGGCGATTGACAGCGTAGAATGAAGG	1.08344	0.328745	0.0738286	0.366023	0.63438	2.8461	0.751596	0.0910872	0.0152093	0.115659	1.55535	0.393587	0.0574541	0.42703	-0.555428	-0.840541	-1.43482	0.120203	0.987954	-0.641486	-0.578718	4.69091	-0.420819	3.90402	-1.15387	-0.574519	1.51916	0.659126	-0.38086
NRC3_wobSeed108_DR4_A27G_o1	GCGCGACTGGGGCAAAGCAGGTTACCGTAAGGTTGGGCGATTGACAGCGTAGAATGAAGG	0.866147	0.476921	0.230061	-0.0895752	1.73082	3.15183	0.92155	0.503403	-0.0193103	0.135436	1.51173	0.233709	0.239467	0.183033	-0.658007	-1.44543	-1.10027	-0.141915	1.14231	-0.433937	-0.647626	4.20336	-0.469947	3.7357	-0.572445	-0.209663	1.44812	0.644557	-0.363023
NRC3_wobSeed108_DR4_A27T_o1	GCGCGACTGGGGCAAAGCAGGTTACCTTAAGGTTGGGCGATTGACAGCGTAGAATGAAGG	0.947475	0.509051	0.15963	0.232175	0.523379	3.21138	0.87713	0.287706	0.0193199	0.246631	1.31287	0.238001	-0.598961	0.229091	-0.421607	-0.607174	-0.790931	1.81763	0.956727	-0.115761	-0.562955	4.97548	-0.0757838	3.47488	-1.21497	-0.487163	1.3543	0.436942	-0.660704
NRC3_wobSeed108_DR4_A29C_o1	GCGCGACTGGGGCAAAGCAGGTTACCATCAGGTTGGGCGATTGACAGCGTAGAATGAAGG	0.987356	0.227189	0.0243727	0.218759	0.898797	2.7209	0.889014	0.343173	-0.193618	0.0907695	1.23987	0.557177	0.146618	0.302954	-0.623894	-1.12818	-1.19211	-0.213209	0.969818	-0.458044	-0.136461	3.87569	-0.244687	3.59757	-0.905582	-0.221323	1.12887	0.404774	-0.557147
NRC3_wobSeed108_DR4_A29G_o1	GCGCGACTGGGGCAAAGCAGGTTACCATGAGGTTGGGCGATTGACAGCGTAGAATGAAGG	1.1801	0.634339	0.0145578	0.528548	0.382586	2.99115	0.980782	0.378314	0.114447	0.0617599	1.09956	0.455251	0.0532772	0.673531	-0.505548	-0.859004	-0.939141	-0.00664375	1.19716	-0.384902	-0.610108	4.45861	-0.401952	3.78998	-1.40017	-0.666026	1.05469	0.335069	-0.313178
NRC3_wobSeed108_DR4_A29T_o1	GCGCGACTGGGGCAAAGCAGGTTACCATTAGGTTGGGCGATTGACAGCGTAGAATGAAGG	1.10969	0.369049	-0.0635827	0.208586	0.138628	2.76511	0.974641	0.1431	-0.0808562	0.310174	1.39715	0.428257	0.27037	0.722359	-0.50245	-0.906494	-0.534626	-0.429071	0.874022	-0.578324	-0.296016	4.83045	-0.196335	3.62789	-0.88638	-0.282102	1.39028	0.674998	-0.262676
NRC3_wobSeed108_DR4_A6C_o1	GCGCGCCTGGGGCAAAGCAGGTTACCATAAGGTTGGGCGATTGACAGCGTAGAATGAAGG	0.0826128	0.318819	-0.148413	0.189856	0.358657	2.95982	1.02216	0.277109	-0.0919711	-0.34077	0.473821	0.23749	-0.500395	0.493022	-0.678731	-1.25546	-0.59182	-0.193295	0.951202	-0.386644	-0.670575	0.355441	-0.423514	-0.0318225	-1.44442	-1.09887	-0.40484	-0.77091	-0.69254
NRC3_wobSeed108_DR4_A6G_o1	GCGCGGCTGGGGCAAAGCAGGTTACCATAAGGTTGGGCGATTGACAGCGTAGAATGAAGG	0.138672	0.367667	0.104092	0.62997	0.776166	3.17639	1.06588	0.337514	0.19165	0.159175	0.636185	0.115928	-0.191427	0.920505	-0.673333	-0.912092	-1.1776	0.108435	1.19302	-0.401898	-0.583656	0.343903	-0.59564	0.596623	-1.48799	-2.00547	-0.303617	-0.576842	-0.824671
NRC3_wobSeed108_DR4_A6T_o1	GCGCGTCTGGGGCAAAGCAGGTTACCATAAGGTTGGGCGATTGACAGCGTAGAATGAAGG	0.531736	0.43476	0.162306	0.559859	0.842634	3.04126	1.16549	0.372419	0.116754	0.260163	1.25685	0.339371	0.154241	0.815232	-0.429116	-0.820144	-1.36506	0.069322	1.13225	-0.358179	-0.589167	3.30327	-0.386642	2.33208	-1.13833	-0.833385	0.460318	0.041669	-0.354571
NRC3_wobSeed108_DR4_C13A_o1	GCGCGACTGGGGAAAAGCAGGTTACCATAAGGTTGGGCGATTGACAGCGTAGAATGAAGG	0.406046	-0.0184673	-0.412372	-0.282467	0.406717	1.24967	-0.159678	-0.0375	-0.273049	0.0547139	0.441604	0.274699	0.255328	-0.44534	-0.496502	-1.03709	-0.675267	0.0418164	0.415863	-0.600483	-0.349613	0.483414	-0.805092	0.631772	-1.11448	-0.498645	0.154084	0.02406	-0.554242
NRC3_wobSeed108_DR4_C13G_o1	GCGCGACTGGGGGAAAGCAGGTTACCATAAGGTTGGGCGATTGACAGCGTAGAATGAAGG	0.956291	0.585445	0.374922	0.271044	1.13861	2.25113	0.616022	0.94422	0.389796	1.50313	1.74798	0.695738	0.279156	0.390249	-0.178368	2.74041	-0.281517	0.61252	0.975957	0.229411	0.0745603	2.13571	0.14658	3.37141	2.83547	1.80818	1.46698	1.32746	0.538913
NRC3_wobSeed108_DR4_C13T_o1	GCGCGACTGGGGTAAAGCAGGTTACCATAAGGTTGGGCGATTGACAGCGTAGAATGAAGG	0.941098	0.463593	0.949475	0.314524	0.955267	2.59394	0.440341	0.651255	1.15174	0.851979	1.65564	1.03406	-0.0117541	0.107957	-0.395962	-0.81901	-0.411902	0.333885	0.791716	-0.109979	-0.23762	3.33062	-0.286364	2.74399	-0.990537	-0.327575	1.19134	0.639626	0.0677815
NRC3_wobSeed108_DR4_C18A_o1	GCGCGACTGGGGCAAAGAAGGTTACCATAAGGTTGGGCGATTGACAGCGTAGAATGAAGG	1.56005	1.19214	0.787737	1.23826	1.22321	2.77238	1.59301	1.11498	0.733382	1.06355	1.72087	0.942147	0.618169	1.02417	-0.0746659	-0.823622	-0.528063	0.225305	1.92095	0.247164	-0.135541	4.68012	-0.00563008	3.3959	-0.382152	-0.0270955	2.21802	1.65664	0.512739
NRC3_wobSeed108_DR4_C18G_o1	GCGCGACTGGGGCAAAGGAGGTTACCATAAGGTTGGGCGATTGACAGCGTAGAATGAAGG	3.15335	1.09718	1.08948	1.7651	1.41141	3.39502	1.25598	1.53962	1.25626	0.882472	2.06105	1.11857	1.05099	1.13995	-0.0420757	-0.260856	-0.095171	0.609113	1.86724	0.291004	-0.166934	4.68876	-0.46778	3.75795	-0.579482	-0.0461111	3.93441	3.86526	1.89394
NRC3_wobSeed108_DR4_C18T_o1	GCGCGACTGGGGCAAAGTAGGTTACCATAAGGTTGGGCGATTGACAGCGTAGAATGAAGG	2.5852	0.662155	0.172401	0.146556	0.681003	2.08528	1.21076	0.322405	-0.0638538	0.556509	2.28712	0.504332	-0.077774	0.575506	-0.280338	-0.492977	-0.557779	0.208174	1.41873	0.0420089	-0.231361	5.2964	-0.137808	5.16762	-0.489947	-0.411462	3.17937	2.29664	0.758181
NRC3_wobSeed108_DR4_C25A_o1	GCGCGACTGGGGCAAAGCAGGTTAACATAAGGTTGGGCGATTGACAGCGTAGAATGAAGG	1.62046	0.385718	0.43614	0.921153	1.10452	3.18765	1.05416	0.721275	0.363583	0.260658	1.41221	0.512884	0.352649	0.74741	-0.346044	-1.00664	-0.822365	0.0847868	1.27399	-0.0744826	-0.496069	4.6202	-0.0640889	3.41689	-0.874075	-0.746973	1.19134	0.614482	0.0162471
NRC3_wobSeed108_DR4_C25G_o1	GCGCGACTGGGGCAAAGCAGGTTAGCATAAGGTTGGGCGATTGACAGCGTAGAATGAAGG	1.13624	0.256304	-0.57306	0.494111	0.00756343	2.28238	0.772634	-0.215867	-0.429175	-0.429934	0.977235	0.0651187	-0.037038	0.429287	-0.597965	-1.23582	-0.550186	-0.225201	0.654392	-0.54194	-0.675856	4.20772	-0.340698	3.25702	-1.60045	-0.63298	0.948214	0.412503	-0.508686
NRC3_wobSeed108_DR4_C25T_o1	GCGCGACTGGGGCAAAGCAGGTTATCATAAGGTTGGGCGATTGACAGCGTAGAATGAAGG	1.29168	0.55949	0.289955	0.501568	0.548859	2.90266	0.894229	0.439513	0.333778	0.317706	1.40863	0.367654	-0.345096	0.655176	-0.0269726	-0.83097	-0.943327	0.0260698	0.970242	-0.459886	-0.84079	4.56305	-0.015798	3.61004	-0.693273	-0.684992	1.16861	0.229356	-0.475644
NRC3_wobSeed108_DR4_C26A_o1	GCGCGACTGGGGCAAAGCAGGTTACAATAAGGTTGGGCGATTGACAGCGTAGAATGAAGG	1.48299	0.681528	0.245207	0.382696	0.903731	3.1089	1.05516	0.660626	0.29428	0.622623	1.59955	0.668286	0.386608	0.779062	-0.467292	-0.698708	-0.624565	0.0568604	1.15274	-0.351299	-0.376002	4.72838	-0.0571518	3.70764	-0.773946	-0.465712	1.48747	0.898096	0.223809
NRC3_wobSeed108_DR4_C26G_o1	GCGCGACTGGGGCAAAGCAGGTTACGATAAGGTTGGGCGATTGACAGCGTAGAATGAAGG	1.32349	0.351275	-0.117284	0.295786	0.351818	2.97116	0.878723	0.28511	0.0646198	0.362654	1.46942	0.353897	0.21515	0.644051	-0.718371	-0.982119	-0.12909	0.0258573	1.04434	-0.239935	-0.433218	4.12512	-0.265403	3.73243	-0.590124	-0.523087	1.42595	0.404788	-0.188372
NRC3_wobSeed108_DR4_C26T_o1	GCGCGACTGGGGCAAAGCAGGTTACTATAAGGTTGGGCGATTGACAGCGTAGAATGAAGG	1.30811	0.427038	0.309657	0.108935	0.949324	2.81076	0.879055	0.37513	0.0985661	0.341833	1.40294	0.276279	0.617057	0.689466	-0.477816	-0.601739	-0.471335	0.101228	0.948258	-0.0549	-0.472561	4.62477	0.143497	3.87519	-0.0360245	0.0679848	1.5005	1.05759	0.185016
NRC3_wobSeed108_DR4_C4A_o1	GCGAGACTGGGGCAAAGCAGGTTACCATAAGGTTGGGCGATTGACAGCGTAGAATGAAGG	2.19055	0.841792	0.531719	0.509049	1.26105	3.14324	1.13802	0.72535	0.397761	0.677504	2.0392	0.473652	1.16495	0.775884	-0.00897559	-0.382241	-0.331132	0.644084	1.5447	-0.202298	0.197136	5.25814	-0.396436	5.09459	0.122114	0.833164	1.97509	1.34937	0.147343
NRC3_wobSeed108_DR4_C4G_o1	GCGGGACTGGGGCAAAGCAGGTTACCATAAGGTTGGGCGATTGACAGCGTAGAATGAAGG	3.59049	0.940793	0.705185	0.775573	1.1846	3.29667	1.38815	1.21158	0.731691	1.24365	2.59517	0.549583	1.02816	0.994028	0.405101	1.21934	-0.118896	1.31829	1.75213	0.623951	0.820068	4.85394	-1.02671	5.96883	0.0170419	0.630559	3.36526	2.32626	0.645641
NRC3_wobSeed108_DR4_C4T_o1	GCGTGACTGGGGCAAAGCAGGTTACCATAAGGTTGGGCGATTGACAGCGTAGAATGAAGG	2.32049	1.43192	0.955526	0.84543	1.99062	3.3517	1.14349	0.926306	0.48797	0.924441	2.50284	0.874578	0.994162	1.19201	0.269521	-0.272399	-0.0501538	0.63122	1.54847	0.275404	-0.0314815	4.86847	-0.205017	5.02146	0.644671	1.15292	2.82668	1.3557	0.397096
NRC3_wobSeed108_DR4_C7A_o1	GCGCGAATGGGGCAAAGCAGGTTACCATAAGGTTGGGCGATTGACAGCGTAGAATGAAGG	0.647254	0.56487	0.261595	0.134908	0.571427	3.11714	1.09686	0.467037	0.361046	0.473798	1.30835	0.441575	0.664326	0.520428	-0.482551	-0.23909	-0.509283	0.0667119	1.05512	-0.552483	-0.413969	1.67081	-0.20072	1.36618	-1.21177	-0.887029	0.187283	-0.292019	-0.47829
NRC3_wobSeed108_DR4_C7G_o1	GCGCGAGTGGGGCAAAGCAGGTTACCATAAGGTTGGGCGATTGACAGCGTAGAATGAAGG	0.88851	0.324	0.510323	0.592125	0.872703	2.92857	1.00305	0.561634	0.296031	0.551855	1.35699	0.338973	0.436297	0.331753	-0.115016	-0.338402	0.0401876	0.0981089	1.28571	-0.133912	-0.254281	3.82349	-0.292281	2.87909	-0.658264	-0.866694	1.1157	0.349679	-0.170516
NRC3_wobSeed108_DR4_C7T_o1	GCGCGATTGGGGCAAAGCAGGTTACCATAAGGTTGGGCGATTGACAGCGTAGAATGAAGG	0.769627	0.454018	0.0850667	0.350516	1.12533	3.01461	0.945959	0.70669	0.269575	0.677562	1.10834	0.618641	0.212865	0.634556	-0.252579	-0.273162	0.0152804	0.280607	1.09792	0.0481903	-0.214656	2.24769	0.0690518	1.69143	-0.514305	-0.0925737	0.404965	0.13193	-0.0973743
NRC3_wobSeed108_DR4_G10A_o1	GCGCGACTGAGGCAAAGCAGGTTACCATAAGGTTGGGCGATTGACAGCGTAGAATGAAGG	0.327725	0.00383074	-0.493038	-0.390744	0.0826735	1.54229	-0.411894	-0.219732	-0.292193	-0.566876	-0.0232957	0.122696	-0.646195	-0.272281	-0.444243	-1.3244	-0.323012	-0.230684	0.0198043	-0.639558	-0.39849	0.0989926	-0.373771	-0.227773	-1.25758	-1.27318	-0.420375	-0.692602	-0.736109
NRC3_wobSeed108_DR4_G10C_o1	GCGCGACTGCGGCAAAGCAGGTTACCATAAGGTTGGGCGATTGACAGCGTAGAATGAAGG	0.300079	-0.183111	-0.493515	-0.435935	0.142935	0.95271	-0.0600164	-0.186172	-0.391556	-0.429217	0.0395477	-0.0387608	-0.725575	-0.487504	-0.713481	-1.50533	-1.11132	-0.402493	0.0925848	-0.31521	-0.666332	-0.386202	-0.499419	-0.260052	-1.22526	-0.756296	-0.534271	-0.919661	-0.784807
NRC3_wobSeed108_DR4_G10T_o1	GCGCGACTGTGGCAAAGCAGGTTACCATAAGGTTGGGCGATTGACAGCGTAGAATGAAGG	0.331028	-0.100713	-0.31129	-0.27968	-0.04481	1.22387	-0.0263508	-0.183667	-0.351666	-0.511225	0.300049	0.101881	-0.376817	-0.193287	-0.529841	-1.38013	-0.900091	-0.305926	0.168149	-1.03122	-0.792763	0.686204	-0.432022	0.527713	-1.15921	-0.511757	-0.377086	-0.508372	-0.529074
NRC3_wobSeed108_DR4_G11A_o1	GCGCGACTGGAGCAAAGCAGGTTACCATAAGGTTGGGCGATTGACAGCGTAGAATGAAGG	0.476837	-0.318537	-0.593824	-0.342973	0.371797	1.74538	-0.192038	-0.101368	-0.418199	-0.498254	0.270164	0.0642274	0.00968472	-0.394768	-0.841722	-1.25832	-0.65002	-0.495247	0.0117039	-0.491698	-0.66691	1.03247	-0.722524	0.463415	-1.58916	-1.38598	-0.111778	-0.311053	-0.429938
NRC3_wobSeed108_DR4_G11C_o1	GCGCGACTGGCGCAAAGCAGGTTACCATAAGGTTGGGCGATTGACAGCGTAGAATGAAGG	0.258426	-0.26976	-0.430518	-0.456749	-0.0578866	0.636338	-0.386131	-0.340383	-0.715844	-0.68316	-0.181828	-0.0574013	-0.735721	-0.773879	-0.662322	-1.40405	-0.957867	-0.543282	-0.0805928	-0.861147	-0.486474	-0.222686	-0.790599	-0.321415	-1.11439	-1.0491	-0.246716	-0.475002	-0.733666
NRC3_wobSeed108_DR4_G11T_o1	GCGCGACTGGTGCAAAGCAGGTTACCATAAGGTTGGGCGATTGACAGCGTAGAATGAAGG	0.344077	-0.208612	-0.430941	-0.455135	0.163392	1.93459	-0.0546773	-0.0681962	-0.134293	-0.349767	0.292721	0.0236415	-0.729771	-0.317207	-0.586	-0.860841	-1.2724	-0.396887	0.216636	-0.447987	-0.68205	-0.383995	-0.408992	0.32869	-1.22393	-0.718277	-0.0215865	-0.438742	-0.59128
NRC3_wobSeed108_DR4_G12A_o1	GCGCGACTGGGACAAAGCAGGTTACCATAAGGTTGGGCGATTGACAGCGTAGAATGAAGG	0.759792	0.308117	-0.314381	-0.198262	0.492646	1.59249	0.0728849	0.0505841	-0.0796806	-0.478953	0.611003	0.418657	0.0292383	0.366993	-0.305435	-0.970841	-0.369837	0.162444	0.586727	-0.161473	-0.224055	2.44214	-0.523321	1.83459	-1.30225	-0.413315	0.523964	-0.0418984	-0.331723
NRC3_wobSeed108_DR4_G12C_o1	GCGCGACTGGGCCAAAGCAGGTTACCATAAGGTTGGGCGATTGACAGCGTAGAATGAAGG	0.648296	-0.0916121	-0.532965	-0.0778745	0.346527	1.82022	-0.0107483	-0.202617	-0.513022	-0.553621	0.467865	-0.0243266	-0.482121	-0.13199	-0.738205	-1.58377	-0.649068	-0.597929	0.332732	-0.503461	-0.654723	2.11671	-0.817606	1.67464	-0.737799	-1.0293	0.456282	0.0773786	-0.480974
NRC3_wobSeed108_DR4_G12T_o1	GCGCGACTGGGTCAAAGCAGGTTACCATAAGGTTGGGCGATTGACAGCGTAGAATGAAGG	4.7548	3.64969	3.66861	3.11974	3.29035	4.65113	3.19231	3.54796	3.06182	2.21342	4.26532	3.10872	1.75387	3.31719	-0.265089	-0.807396	-0.492499	0.27905	2.76448	0.449545	-0.492482	5.79709	0.712958	6.14702	0.407341	0.1803	4.75491	3.48535	2.07555
NRC3_wobSeed108_DR4_G17A_o1	GCGCGACTGGGGCAAAACAGGTTACCATAAGGTTGGGCGATTGACAGCGTAGAATGAAGG	1.21849	0.53544	0.149732	0.266617	0.793819	2.2996	0.897116	0.334455	0.21223	0.476108	1.11939	0.657704	-0.0202976	0.626905	-0.287303	-0.431973	-0.332452	0.0602594	1.30887	-0.526258	-0.325345	3.89729	-0.186213	3.16829	-0.477973	-0.442507	0.614554	-0.0457798	-0.338459
NRC3_wobSeed108_DR4_G17C_o1	GCGCGACTGGGGCAAACCAGGTTACCATAAGGTTGGGCGATTGACAGCGTAGAATGAAGG	1.43113	0.596043	0.17432	0.39266	0.629894	3.93289	0.961319	0.735838	0.415879	0.0865482	1.37094	0.61554	-0.086917	0.515962	-0.329454	-0.735504	-0.482921	0.684164	1.29284	-0.201642	-0.522392	4.46732	-0.485668	3.81606	-0.639006	-1.05504	1.50586	0.601623	-0.385961
NRC3_wobSeed108_DR4_G17T_o1	GCGCGACTGGGGCAAATCAGGTTACCATAAGGTTGGGCGATTGACAGCGTAGAATGAAGG	1.28327	0.713633	0.357984	0.6829	0.758849	4.22493	1.13518	1.09541	0.323539	0.748793	1.72844	0.575993	0.782467	0.619244	-0.100002	-0.653649	-0.44408	0.742341	1.39526	-0.198103	-0.421856	4.36678	-0.00232375	3.68608	-0.972043	-0.275679	1.07173	0.552606	-0.179609
NRC3_wobSeed108_DR4_G20A_o1	GCGCGACTGGGGCAAAGCAAGTTACCATAAGGTTGGGCGATTGACAGCGTAGAATGAAGG	0.964277	0.0952526	-0.223779	-0.106313	0.375404	0.52608	0.658961	-0.0343726	-0.206402	-0.300315	0.868156	0.259815	0.355098	0.243833	-0.375972	-0.665213	-0.721408	-0.346225	0.157665	-0.340782	-0.458409	4.66811	-0.246878	3.40443	-1.05771	-0.185361	1.09957	0.30055	-0.269137
NRC3_wobSeed108_DR4_G20C_o1	GCGCGACTGGGGCAAAGCACGTTACCATAAGGTTGGGCGATTGACAGCGTAGAATGAAGG	1.69505	0.0263383	-0.482194	-0.453523	-0.0631705	-0.138809	0.572973	-0.540235	-0.469449	-0.304535	0.875147	0.0281997	0.0548391	0.422392	-0.762754	-0.970683	-0.155566	-0.58168	0.0131755	-0.523919	-0.385964	4.44396	-0.0987618	3.18068	-0.126915	0.131119	2.20753	1.62251	0.240009
NRC3_wobSeed108_DR4_G20T_o1	GCGCGACTGGGGCAAAGCATGTTACCATAAGGTTGGGCGATTGACAGCGTAGAATGAAGG	1.60531	0.234576	-0.601624	-0.690172	-0.255371	0.268958	0.551417	-0.480275	-0.496538	-0.191719	0.897571	0.0783751	0.0632411	0.278452	-0.362271	-1.06441	-1.06245	-0.429695	0.191955	-0.624548	-0.712814	4.729	0.0487963	3.22635	-0.673774	-0.244573	2.21536	1.57897	0.294205
NRC3_wobSeed108_DR4_G21A_o1	GCGCGACTGGGGCAAAGCAGATTACCATAAGGTTGGGCGATTGACAGCGTAGAATGAAGG	1.35686	0.122186	-0.606165	-0.442522	-0.203101	-0.00555226	0.381314	-0.450753	-0.590733	-0.351977	0.453987	0.0208299	-0.207425	0.273147	-0.499435	-0.96997	-0.606571	-0.247552	-0.0110099	-0.152924	-0.273069	4.65919	-0.0662893	3.29072	-0.339949	-0.662723	0.950762	0.480633	0.201778
NRC3_wobSeed108_DR4_G21C_o1	GCGCGACTGGGGCAAAGCAGCTTACCATAAGGTTGGGCGATTGACAGCGTAGAATGAAGG	1.00369	-0.172094	-0.964643	-0.807556	-0.835133	-0.139262	0.455847	-0.6806	-0.870048	-0.4202	0.229319	-0.266675	-0.56866	0.111784	-0.698149	-1.09197	-1.3613	-0.756413	-0.0780862	-0.657646	-0.894204	4.53028	-0.130884	3.12511	-0.461963	-0.35475	1.17564	0.68833	-0.326314
NRC3_wobSeed108_DR4_G21T_o1	GCGCGACTGGGGCAAAGCAGTTTACCATAAGGTTGGGCGATTGACAGCGTAGAATGAAGG	1.16572	0.0729776	-0.295753	-0.302554	-0.179771	0.717767	0.775791	0.655367	0.27779	-0.0709513	0.822348	-0.022586	0.130813	0.187343	-0.506961	-1.20519	-0.417892	-0.284432	0.186506	-0.184646	-0.386198	4.75004	0.00789927	3.49725	-0.489244	0.0777155	1.31296	0.755826	-0.433071
NRC3_wobSeed108_DR4_G5A_o1	GCGCAACTGGGGCAAAGCAGGTTACCATAAGGTTGGGCGATTGACAGCGTAGAATGAAGG	2.60558	0.563252	0.00585429	0.392781	0.838033	2.7815	0.994501	0.33922	0.360756	0.510962	2.05849	0.648059	-0.0264999	0.560288	-0.385237	-0.769162	-0.391734	0.101228	1.26508	-0.248029	-0.607206	5.88705	-0.0375288	5.51789	-0.356892	0.21882	2.7732	1.76533	0.156154
NRC3_wobSeed108_DR4_G5C_o1	GCGCCACTGGGGCAAAGCAGGTTACCATAAGGTTGGGCGATTGACAGCGTAGAATGAAGG	2.08909	0.356596	0.153843	0.159435	1.06329	2.79139	1.01455	0.224325	-0.0502056	-0.0212608	1.6688	0.287243	0.322051	0.651074	-0.632904	-0.865515	-0.773566	-0.168791	1.07868	-0.617258	-0.707275	5.67015	-0.860652	5.29	-0.612845	0.444001	2.56637	1.47326	0.13267
NRC3_wobSeed108_DR4_G5T_o1	GCGCTACTGGGGCAAAGCAGGTTACCATAAGGTTGGGCGATTGACAGCGTAGAATGAAGG	2.36821	0.343265	0.173754	0.55207	0.494575	2.75402	1.12049	0.318894	0.0279545	0.400154	2.24349	0.261007	0.182054	0.791234	-0.316165	-0.275514	-0.534152	0.258341	1.16374	-0.450787	-0.456067	6.39586	0.0264785	5.53763	-0.0828927	0.0320251	2.62825	1.5247	0.39844
NRC3_wobSeed108_DR4_G9A_o1	GCGCGACTAGGGCAAAGCAGGTTACCATAAGGTTGGGCGATTGACAGCGTAGAATGAAGG	1.63461	0.573086	0.121433	0.0913193	0.774779	2.97598	1.0968	0.293498	-0.209025	-0.376461	1.17073	0.439946	0.0824363	1.00707	-0.02928	-1.03071	-1.19691	0.0519893	0.924134	-0.405264	-0.481083	4.758	-0.426999	4.22806	-0.902807	-0.471807	1.76965	0.721765	-0.187343
NRC3_wobSeed108_DR4_G9C_o1	GCGCGACTCGGGCAAAGCAGGTTACCATAAGGTTGGGCGATTGACAGCGTAGAATGAAGG	0.413125	0.452933	-0.165944	-0.00272593	0.417834	1.86512	0.403382	-0.339135	-0.491031	-0.447509	0.220996	0.252167	-0.783408	0.464362	-0.635721	-1.40878	-0.821329	-0.263938	0.472828	-0.532539	-0.681081	0.436509	-0.72256	0.613199	-1.92215	-1.22121	-0.164855	-0.845973	-0.925914
NRC3_wobSeed108_DR4_G9T_o1	GCGCGACTTGGGCAAAGCAGGTTACCATAAGGTTGGGCGATTGACAGCGTAGAATGAAGG	0.450496	-0.0477563	-0.570257	-0.371442	0.287444	1.38841	-0.0319164	-0.188995	-0.467217	-0.53744	0.242937	0.217874	-0.640999	-0.406981	-0.467485	-1.28676	-1.34742	-0.347829	-0.0673408	-0.773681	-0.922762	-0.00446404	-0.506208	-0.245332	-1.56006	-0.727498	-0.351051	-0.409804	-0.65389
NRC3_wobSeed108_DR4_o1	GCGCGACTGGGGCAAAGCAGGTTACCATAAGGTTGGGCGATTGACAGCGTAGAATGAAGG	1.19458	0.471695	0.0880197	1.14457	0.0363702	2.83805	0.929553	0.414834	0.149258	0.0291357	1.1475	0.329813	-0.306013	0.712443	-0.592748	-1.39089	-0.818381	0.0305871	1.15208	-0.589992	-0.589856	4.61863	-0.374181	3.60788	-0.872027	-0.534363	1.12075	0.470129	-0.897544
NRC3_wobSeed108_DR4_T22A_o1	GCGCGACTGGGGCAAAGCAGGATACCATAAGGTTGGGCGATTGACAGCGTAGAATGAAGG	1.30633	0.190265	-0.819994	0.421092	-0.211421	2.27087	0.603868	-0.582676	-0.612533	-0.346745	0.749572	0.014924	-0.483621	0.556126	-0.556149	-0.952187	-0.407489	-0.418874	0.193775	-0.417104	-0.738095	4.62346	-0.369432	3.03875	-1.1582	-0.477655	1.02648	0.711661	-0.0940478
NRC3_wobSeed108_DR4_T22C_o1	GCGCGACTGGGGCAAAGCAGGCTACCATAAGGTTGGGCGATTGACAGCGTAGAATGAAGG	0.941083	0.142752	-0.695981	-0.31898	-0.125665	1.59242	0.578736	-0.573543	-0.662489	-0.682072	0.526922	0.0151514	-0.349395	0.207109	-0.699383	-0.971079	-1.2717	-0.687642	0.228074	-0.862001	-0.688903	4.44011	-0.62794	3.34296	-0.307218	-0.238824	0.965688	0.272493	-0.412976
NRC3_wobSeed108_DR4_T22G_o1	GCGCGACTGGGGCAAAGCAGGGTACCATAAGGTTGGGCGATTGACAGCGTAGAATGAAGG	0.930444	0.295918	-0.295493	-0.152938	0.314695	1.60701	0.894274	-0.102322	-0.276142	-0.249193	0.980751	0.286552	-0.200794	0.340552	-0.964003	-1.00856	-0.57914	-0.38287	0.665073	-0.138513	-0.367064	3.86751	-0.678218	3.23988	-0.643157	-0.359235	0.904199	0.22689	-0.207179
NRC3_wobSeed108_DR4_T23A_o1	GCGCGACTGGGGCAAAGCAGGTAACCATAAGGTTGGGCGATTGACAGCGTAGAATGAAGG	1.10282	0.0978014	-0.576022	-0.150143	0.385017	2.88781	0.690571	-0.291508	-0.313068	-0.338756	0.960494	0.11744	-0.0632949	0.447507	-0.622203	-0.997432	-0.970645	-0.12884	0.207444	-0.329068	-0.740529	4.20924	-0.914367	3.70346	-0.497585	-0.573694	1.07793	0.285016	-0.433037
NRC3_wobSeed108_DR4_T23C_o1	GCGCGACTGGGGCAAAGCAGGTCACCATAAGGTTGGGCGATTGACAGCGTAGAATGAAGG	2.77464	2.55708	1.93391	0.838839	2.96051	4.78561	2.42354	3.04836	2.52047	1.52816	3.1819	2.092	1.51412	2.36512	-0.00602114	-1.05544	-0.0736923	1.37214	3.27118	0.256176	-0.163928	3.79545	-0.173769	4.80579	-0.841539	0.56814	2.64647	1.70015	0.521417
NRC3_wobSeed108_DR4_T23G_o1	GCGCGACTGGGGCAAAGCAGGTGACCATAAGGTTGGGCGATTGACAGCGTAGAATGAAGG	0.992855	0.255516	-0.700412	-0.333784	0.805293	2.87555	0.912575	-0.317772	-0.477609	-0.574218	1.0852	0.187926	0.170473	0.535886	-0.834945	-1.47803	-0.537826	-0.0939945	0.982142	-0.885741	-0.700056	4.21989	-0.883528	3.65171	-0.848651	-0.660233	1.26522	0.238745	-0.348856
NRC3_wobSeed108_DR4_T28A_o1	GCGCGACTGGGGCAAAGCAGGTTACCAAAAGGTTGGGCGATTGACAGCGTAGAATGAAGG	1.10575	0.738787	0.517085	0.475343	0.862073	3.27829	1.02271	0.479582	0.135691	0.190304	1.7806	0.519977	-0.131264	0.527163	-0.16845	-1.31696	-0.773425	-0.199198	1.39047	-0.3287	-0.452347	4.78106	-0.336763	3.60034	-0.695399	-0.303307	1.54547	0.774152	-0.193523
NRC3_wobSeed108_DR4_T28C_o1	GCGCGACTGGGGCAAAGCAGGTTACCACAAGGTTGGGCGATTGACAGCGTAGAATGAAGG	1.35035	0.455949	-0.0445359	0.6099	0.795745	3.03764	0.887775	0.472666	0.0391564	0.204274	1.14406	0.389496	0.052633	0.43934	-0.446538	-1.06793	-0.330969	-0.328159	1.08275	-0.625999	-0.46623	4.36669	-0.218895	3.89827	-1.46498	-0.490031	1.34419	0.797018	-0.385797
NRC3_wobSeed108_DR4_T28G_o1	GCGCGACTGGGGCAAAGCAGGTTACCAGAAGGTTGGGCGATTGACAGCGTAGAATGAAGG	1.1733	0.622171	0.129228	0.766137	0.320626	2.87341	1.09837	0.339922	0.129775	0.0356399	1.30345	0.312703	0.00243752	0.806315	-0.461933	-1.38447	-0.876456	-0.356132	1.31829	-0.376213	-0.468881	4.49126	-0.154754	3.54324	-0.780109	-1.12985	1.41658	0.593745	-0.461373
NRC3_wobSeed108_DR4_T8A_o1	GCGCGACAGGGGCAAAGCAGGTTACCATAAGGTTGGGCGATTGACAGCGTAGAATGAAGG	0.588718	1.0636	1.06228	0.474625	1.19226	3.82557	1.4656	0.934195	0.897896	0.690507	1.40848	1.06422	0.212301	0.917633	-0.4023	-0.988171	-0.458574	0.135098	1.20755	0.280567	-0.11176	0.177316	0.663652	0.684133	-0.735942	-0.131063	0.105997	-0.445737	-0.427075
NRC3_wobSeed108_DR4_T8C_o1	GCGCGACCGGGGCAAAGCAGGTTACCATAAGGTTGGGCGATTGACAGCGTAGAATGAAGG	0.708858	1.96499	0.812372	0.264221	1.31095	3.70629	1.64994	0.856605	0.700425	0.0322231	1.41731	0.949241	0.243323	1.54444	-0.366447	-1.2767	-0.660617	-0.0145738	1.46596	-0.131657	-0.433337	1.26837	-0.485373	1.2422	-1.1735	-1.18091	0.61058	-0.143387	-0.665599
NRC3_wobSeed108_DR4_T8G_o1	GCGCGACGGGGGCAAAGCAGGTTACCATAAGGTTGGGCGATTGACAGCGTAGAATGAAGG	1.9589	3.46905	4.49627	3.46427	2.77693	4.55967	2.87558	3.79601	3.84447	4.42345	3.9997	2.72737	1.36804	3.10805	0.413966	5.27251	0.260456	1.23072	2.23537	2.79879	1.09654	2.39155	2.61606	4.58804	8.04801	4.0821	3.57803	3.04209	1.8416
NRC3_wobSeed109_DR4_A14C_o1	GCCGTCCAAGGTCCTAGGAGGTCAGTGAAGACAGATGCGATTGACAGCGTAGAATGAAGG	0.156821	2.52744	1.66468	1.96991	2.87316	4.08063	2.42502	3.01108	2.87807	1.70891	2.44366	2.14149	1.48053	2.38136	0.255922	-0.518083	0.327826	0.834083	2.93347	1.06241	0.587264	-0.235193	0.216162	0.579134	-1.02455	-1.16971	0.65376	0.209876	-0.570069
NRC3_wobSeed109_DR4_A14G_o1	GCCGTCCAAGGTCGTAGGAGGTCAGTGAAGACAGATGCGATTGACAGCGTAGAATGAAGG	1.78791	4.62687	4.7507	4.3773	4.36569	4.88713	3.81711	5.77483	5.46637	3.32662	4.1231	4.36255	2.20645	4.14459	1.14334	-0.832791	0.331821	1.60709	4.06553	2.8518	1.79846	0.632368	2.43046	1.66942	-0.724654	-0.489041	2.49622	1.32307	0.25674
NRC3_wobSeed109_DR4_A14T_o1	GCCGTCCAAGGTCTTAGGAGGTCAGTGAAGACAGATGCGATTGACAGCGTAGAATGAAGG	0.427268	2.50912	3.11954	1.69249	2.15156	4.1332	2.46085	3.06677	2.88954	2.03025	2.28094	2.01215	1.1664	2.68423	0.983564	-0.404358	-0.15196	1.15202	3.12288	1.32542	0.796483	0.587409	0.70919	1.31113	-0.454063	-0.300069	1.06308	0.430314	0.0476521
NRC3_wobSeed109_DR4_A16C_o1	GCCGTCCAAGGTCATCGGAGGTCAGTGAAGACAGATGCGATTGACAGCGTAGAATGAAGG	5.98973	7.31092	7.8734	8.01444	6.62716	5.4498	5.49646	7.33241	7.03846	6.2341	5.95389	6.83455	6.99089	7.71694	5.77469	1.28697	3.01992	3.47714	5.43466	5.07425	7.36238	3.14284	4.24047	4.1414	1.07849	0.990349	5.9055	4.7022	2.39517
NRC3_wobSeed109_DR4_A16G_o1	GCCGTCCAAGGTCATGGGAGGTCAGTGAAGACAGATGCGATTGACAGCGTAGAATGAAGG	6.25024	7.37548	7.359	7.92156	6.50488	5.50705	5.61442	7.16603	7.06955	6.34511	6.08234	7.55552	4.72992	7.96967	5.12486	0.656106	2.40256	3.83322	5.84702	4.5029	5.18073	2.93233	3.72757	4.47118	-0.0199316	0.439807	6.10777	5.07283	2.7421
NRC3_wobSeed109_DR4_A16T_o1	GCCGTCCAAGGTCATTGGAGGTCAGTGAAGACAGATGCGATTGACAGCGTAGAATGAAGG	5.4827	7.03433	8.57312	7.92025	6.25004	5.18856	5.55806	7.16703	7.02706	7.27164	5.84843	6.96078	5.59393	7.55464	6.76994	1.93364	2.42519	3.36523	5.53654	5.21741	8.6281	3.59682	4.46323	4.79268	-0.696878	0.318979	5.76481	4.57316	2.48063
NRC3_wobSeed109_DR4_A19C_o1	GCCGTCCAAGGTCATAGGCGGTCAGTGAAGACAGATGCGATTGACAGCGTAGAATGAAGG	4.70423	6.0548	6.82894	7.45062	4.7461	4.35127	4.94387	5.12351	4.69718	4.79176	5.55447	5.93838	2.85441	6.40482	2.88937	0.323746	1.15244	2.20712	4.08739	3.22338	1.57072	2.93061	3.89385	3.57913	0.331805	-0.0995881	5.18366	3.60283	1.81839
NRC3_wobSeed109_DR4_A19G_o1	GCCGTCCAAGGTCATAGGGGGTCAGTGAAGACAGATGCGATTGACAGCGTAGAATGAAGG	7.31632	7.59672	7.052	8.20509	7.02361	5.24161	5.55631	6.98039	7.45815	7.11538	6.34109	7.31399	6.75142	7.82542	4.01772	8.61507	4.01254	4.23495	5.51359	4.75108	6.57508	3.59423	4.44509	5.5611	6.02605	5.0939	7.57837	6.7096	4.54915
NRC3_wobSeed109_DR4_A19T_o1	GCCGTCCAAGGTCATAGGTGGTCAGTGAAGACAGATGCGATTGACAGCGTAGAATGAAGG	5.44009	5.65223	5.62957	7.10722	4.99817	4.18271	4.88518	4.49793	4.71588	3.99976	5.57246	5.94013	2.5387	5.7479	1.50873	0.409163	1.26177	2.78759	4.25819	3.01612	1.58399	2.95946	3.98744	3.73173	-0.648215	0.259017	5.24645	4.3635	2.42502
NRC3_wobSeed109_DR4_A24C_o1	GCCGTCCAAGGTCATAGGAGGTCCGTGAAGACAGATGCGATTGACAGCGTAGAATGAAGG	4.51755	5.83759	5.69262	7.44918	4.67543	4.50983	5.03777	4.92798	4.8819	3.99202	5.61351	6.01819	3.87264	5.85182	0.810962	0.800197	1.62447	2.24048	3.80267	3.33005	1.26102	3.07634	3.85566	3.4726	0.630008	0.840387	5.09953	3.66747	1.50311
NRC3_wobSeed109_DR4_A24G_o1	GCCGTCCAAGGTCATAGGAGGTCGGTGAAGACAGATGCGATTGACAGCGTAGAATGAAGG	4.30788	6.01436	6.21631	7.17217	4.40091	4.76845	4.89203	6.027	5.70752	4.10593	5.36195	6.12614	2.90168	6.47948	1.31431	0.234384	0.949936	2.45284	4.0898	3.76834	1.76614	2.55132	3.76994	3.50575	0.223899	-0.172771	4.86484	3.34699	1.59911
NRC3_wobSeed109_DR4_A24T_o1	GCCGTCCAAGGTCATAGGAGGTCTGTGAAGACAGATGCGATTGACAGCGTAGAATGAAGG	4.98127	5.85338	5.29983	7.54005	4.27086	4.63222	5.04597	4.86038	4.71577	4.01013	5.63585	6.11106	2.06943	5.78815	0.924577	0.48104	0.260325	2.24456	3.74593	2.81122	1.09286	2.7614	3.69704	3.50858	0.0298167	0.435568	5.20098	3.88074	1.88767
NRC3_wobSeed109_DR4_A28C_o1	GCCGTCCAAGGTCATAGGAGGTCAGTGCAGACAGATGCGATTGACAGCGTAGAATGAAGG	5.88102	6.62977	7.34188	7.63993	6.20806	5.33866	5.33077	6.80838	6.73505	6.24312	5.70073	6.32118	4.86098	6.89532	5.10838	1.15726	2.75158	2.95527	4.9434	4.88013	4.61523	3.54943	3.99757	4.56914	1.49049	0.588547	5.66982	4.55768	2.19255
NRC3_wobSeed109_DR4_A28G_o1	GCCGTCCAAGGTCATAGGAGGTCAGTGGAGACAGATGCGATTGACAGCGTAGAATGAAGG	5.83948	6.84338	7.54723	7.91602	5.94078	5.36279	5.38719	6.9445	6.86754	6.44182	5.76255	6.82213	7.54561	6.98352	5.50232	1.43894	4.42273	3.57106	5.30505	4.81946	6.61372	3.30848	4.09204	4.64855	-0.0580718	1.05812	5.72587	4.68924	2.9297
NRC3_wobSeed109_DR4_A28T_o1	GCCGTCCAAGGTCATAGGAGGTCAGTGTAGACAGATGCGATTGACAGCGTAGAATGAAGG	5.64096	6.72936	7.2608	7.58448	6.15868	5.46139	5.31761	6.70477	6.48561	6.27158	5.83325	6.52603	4.51521	7.24397	4.98272	1.27668	1.5675	3.59335	5.62947	4.71318	3.78175	3.65228	3.81637	4.59831	0.275037	0.558431	5.77176	4.67888	2.3051
NRC3_wobSeed109_DR4_A29C_o1	GCCGTCCAAGGTCATAGGAGGTCAGTGACGACAGATGCGATTGACAGCGTAGAATGAAGG	5.59571	6.83437	7.60248	7.82314	6.08031	5.30082	5.43664	6.68668	6.55371	6.11573	6.01832	7.54457	5.09331	7.27421	4.83759	0.977839	2.29466	3.2507	5.22914	4.76062	4.69119	3.60369	4.2792	4.57143	0.132539	0.237023	5.89868	4.61516	2.05177
NRC3_wobSeed109_DR4_A29G_o1	GCCGTCCAAGGTCATAGGAGGTCAGTGAGGACAGATGCGATTGACAGCGTAGAATGAAGG	5.57869	6.73036	7.49586	7.68544	6.37249	5.22016	5.29217	6.87515	7.06942	6.18025	5.85601	6.16121	5.73169	7.14628	5.14947	0.98689	3.47198	4.53028	5.13394	5.80854	11.7145	3.73537	4.27565	4.54874	0.648689	1.01919	5.88595	4.86182	2.52088
NRC3_wobSeed109_DR4_A29T_o1	GCCGTCCAAGGTCATAGGAGGTCAGTGATGACAGATGCGATTGACAGCGTAGAATGAAGG	5.63059	6.6569	7.21669	7.56548	5.69183	5.40333	5.31753	6.59702	6.43497	5.95596	5.77277	6.5015	3.9434	6.92773	5.09746	1.02153	2.24383	3.2547	5.33362	4.59199	3.4757	3.36831	3.97415	4.37839	0.242762	0.469499	5.81719	4.02214	2.22988
NRC3_wobSeed109_DR4_A8C_o1	GCCGTCCCAGGTCATAGGAGGTCAGTGAAGACAGATGCGATTGACAGCGTAGAATGAAGG	3.87485	5.46797	6.34227	5.89836	4.89294	4.8944	4.50452	6.15325	6.00927	5.06953	4.82865	4.74759	3.83487	5.84401	4.26161	0.872325	2.27679	3.12696	4.83794	3.59006	2.57451	1.75684	2.73799	3.64999	0.281116	0.855935	4.13112	2.73795	1.15659
NRC3_wobSeed109_DR4_A8G_o1	GCCGTCCGAGGTCATAGGAGGTCAGTGAAGACAGATGCGATTGACAGCGTAGAATGAAGG	6.95575	7.12448	7.85672	8.18988	6.69796	5.37343	5.36118	7.21282	7.10078	6.80228	6.37055	7.48629	5.48672	7.76213	5.53922	1.18521	2.35868	3.5831	5.0413	5.16569	6.70423	3.6163	4.48332	4.70561	0.416752	1.87054	6.5026	5.53338	2.81442
NRC3_wobSeed109_DR4_A8T_o1	GCCGTCCTAGGTCATAGGAGGTCAGTGAAGACAGATGCGATTGACAGCGTAGAATGAAGG	3.71632	5.43744	6.34318	5.53415	4.20819	5.13456	4.59963	6.01298	5.59197	5.17677	4.90727	4.27939	2.53241	5.84329	3.87167	0.0467137	1.08297	1.73387	4.82843	2.28695	1.27962	3.43133	2.08287	4.34	-0.399933	-0.33917	4.04899	3.09283	1.40389
NRC3_wobSeed109_DR4_A9C_o1	GCCGTCCACGGTCATAGGAGGTCAGTGAAGACAGATGCGATTGACAGCGTAGAATGAAGG	0.881426	3.21197	4.52231	2.58202	2.6001	4.2826	3.65097	3.87585	3.27157	2.1499	2.15876	2.04712	1.73206	3.9663	2.10491	-0.643484	0.207369	0.60281	3.90829	1.18015	0.753765	0.0707198	0.535159	2.02307	-1.1511	-0.535183	0.976836	0.32005	-0.0793062
NRC3_wobSeed109_DR4_A9G_o1	GCCGTCCAGGGTCATAGGAGGTCAGTGAAGACAGATGCGATTGACAGCGTAGAATGAAGG	5.65386	6.27074	7.24681	7.36314	6.605	5.11861	4.79437	6.83678	6.64978	6.26094	5.85323	6.72314	4.95854	6.22703	2.83107	0.185467	2.38839	2.1832	4.97597	4.31022	2.73037	1.75416	3.621	3.92368	-0.113024	0.473116	5.78337	4.62595	2.3817
NRC3_wobSeed109_DR4_A9T_o1	GCCGTCCATGGTCATAGGAGGTCAGTGAAGACAGATGCGATTGACAGCGTAGAATGAAGG	0.994391	2.86769	3.5957	1.80867	2.79048	3.83058	2.90551	3.76594	2.94127	2.30053	2.58655	2.1824	2.09433	2.80291	1.31481	-0.0706431	0.332725	0.620627	3.46514	1.15715	0.616231	0.484146	0.0144999	2.01081	-0.368495	-0.127142	1.19134	0.420594	-0.127926
NRC3_wobSeed109_DR4_C13A_o1	GCCGTCCAAGGTAATAGGAGGTCAGTGAAGACAGATGCGATTGACAGCGTAGAATGAAGG	0.506281	2.11403	5.46944	1.2943	2.15105	3.93704	2.2285	2.79857	2.55684	2.9854	2.14441	1.79611	1.61499	2.211	3.57576	-0.518495	1.11557	1.27096	2.88351	1.20345	0.938246	0.552769	0.170259	1.6324	-0.160211	0.188062	0.790778	0.264082	-0.300742
NRC3_wobSeed109_DR4_C13G_o1	GCCGTCCAAGGTGATAGGAGGTCAGTGAAGACAGATGCGATTGACAGCGTAGAATGAAGG	1.06283	2.55806	2.8499	1.74106	2.31389	4.33538	2.84502	3.56549	3.07966	1.85961	2.71413	1.87787	1.9111	2.86098	0.599715	-0.298686	0.366709	1.51037	3.58738	0.846435	0.4703	1.36785	0.226878	2.77851	0.18645	0.0252619	1.48635	0.512002	0.0812577
NRC3_wobSeed109_DR4_C13T_o1	GCCGTCCAAGGTTATAGGAGGTCAGTGAAGACAGATGCGATTGACAGCGTAGAATGAAGG	1.35125	3.61933	7.80805	3.50771	3.65528	4.89282	3.47791	5.23724	4.84918	6.46875	3.38925	2.874	3.21284	3.49614	5.36808	0.401731	0.744444	1.69096	3.78551	2.10176	1.45685	1.11206	1.48348	2.29716	0.255804	0.292787	1.76588	0.942872	0.20709
NRC3_wobSeed109_DR4_C23A_o1	GCCGTCCAAGGTCATAGGAGGTAAGTGAAGACAGATGCGATTGACAGCGTAGAATGAAGG	4.64823	5.57672	5.31802	7.22469	3.98478	4.59634	4.88278	4.29277	4.60804	3.75939	5.49208	5.28774	2.38687	5.93313	0.860099	0.570346	1.57412	2.43413	3.21166	2.59573	1.21975	2.54005	3.37288	3.38172	0.602303	0.738297	4.94255	3.49149	1.7619
NRC3_wobSeed109_DR4_C23G_o1	GCCGTCCAAGGTCATAGGAGGTGAGTGAAGACAGATGCGATTGACAGCGTAGAATGAAGG	4.93685	5.74155	5.61482	7.27801	4.65179	5.30363	5.23635	4.84153	4.69691	4.25057	5.78693	5.36355	2.59992	5.64193	1.22785	0.461562	0.643753	2.92727	4.33224	2.81857	1.39724	2.77804	3.53067	4.35536	0.754363	0.42577	5.0787	3.99209	1.97583
NRC3_wobSeed109_DR4_C23T_o1	GCCGTCCAAGGTCATAGGAGGTTAGTGAAGACAGATGCGATTGACAGCGTAGAATGAAGG	4.92328	5.73305	6.11405	7.22824	4.60669	4.75862	5.05694	5.45559	5.00477	4.77067	5.61088	5.53161	2.99619	5.72384	2.12091	0.714552	1.30658	3.12619	4.27437	2.99231	2.21749	2.68862	3.7603	3.66915	-0.0800609	0.656599	5.00333	3.53674	2.03548
NRC3_wobSeed109_DR4_C6A_o1	GCCGTACAAGGTCATAGGAGGTCAGTGAAGACAGATGCGATTGACAGCGTAGAATGAAGG	6.47078	6.72362	7.49951	7.47848	5.66062	5.49032	5.44462	6.81992	6.78816	6.46014	6.17611	6.74851	3.74239	7.17467	5.29667	1.32956	1.71537	3.23254	5.45196	4.19274	3.50191	3.97224	4.15744	5.49771	0.759898	1.10621	6.65763	5.28925	3.1706
NRC3_wobSeed109_DR4_C6G_o1	GCCGTGCAAGGTCATAGGAGGTCAGTGAAGACAGATGCGATTGACAGCGTAGAATGAAGG	6.00679	7.04162	7.37859	7.83656	6.63263	5.44365	5.41303	7.20548	6.86803	6.30513	5.97874	7.22042	4.07359	7.50561	4.9247	1.19975	1.99564	2.87046	5.38166	4.6299	4.1938	3.54335	4.07915	4.7378	-0.0772123	1.77046	6.36942	5.01251	2.9178
NRC3_wobSeed109_DR4_C6T_o1	GCCGTTCAAGGTCATAGGAGGTCAGTGAAGACAGATGCGATTGACAGCGTAGAATGAAGG	6.81787	7.1131	7.80777	7.90705	6.32932	5.22651	5.82061	6.85989	6.67201	6.5213	6.18823	6.4593	5.41835	7.22257	5.39511	1.25678	3.72779	3.62998	5.76894	5.25102	5.8439	3.94749	4.4712	5.26317	2.03065	1.33521	6.48863	5.26615	2.96586
NRC3_wobSeed109_DR4_C7A_o1	GCCGTCAAAGGTCATAGGAGGTCAGTGAAGACAGATGCGATTGACAGCGTAGAATGAAGG	8.9727	8.29046	8.47651	8.92343	7.29782	5.56633	6.20215	7.51452	7.28869	7.17287	7.00666	8.50949	5.41077	8.60476	6.83634	3.0185	3.82494	1.85395	5.94708	3.84326	4.17327	4.35936	3.88428	6.23226	3.77343	1.59412	8.33175	7.99084	5.97149
NRC3_wobSeed109_DR4_C7G_o1	GCCGTCGAAGGTCATAGGAGGTCAGTGAAGACAGATGCGATTGACAGCGTAGAATGAAGG	5.53804	6.92111	7.67868	7.6327	5.9487	5.27202	5.40615	6.78843	6.75715	6.27465	5.97931	6.6353	4.0836	7.53034	5.14121	0.859034	2.10926	1.38963	5.28657	3.45024	3.47283	3.10724	3.0035	4.44946	-0.168925	-0.369556	6.05153	4.92205	3.04463
NRC3_wobSeed109_DR4_C7T_o1	GCCGTCTAAGGTCATAGGAGGTCAGTGAAGACAGATGCGATTGACAGCGTAGAATGAAGG	6.41958	7.34646	8.01263	8.23923	7.1126	5.50512	5.66055	7.3421	6.85616	6.90484	6.23605	7.21912	6.30108	7.80209	5.68151	1.54801	3.84761	4.81143	5.4681	4.88836	6.55271	3.94896	4.41591	4.84896	1.09257	1.67679	6.69707	5.55407	3.31065
NRC3_wobSeed109_DR4_G10A_o1	GCCGTCCAAAGTCATAGGAGGTCAGTGAAGACAGATGCGATTGACAGCGTAGAATGAAGG	0.637847	2.7081	4.11123	2.2463	2.86185	4.28157	2.70064	3.34519	3.1211	2.44482	2.82201	1.95571	1.58624	2.75398	1.40357	0.0259714	1.33607	0.807917	3.54935	1.54717	1.12235	0.496683	0.438024	1.53245	0.212868	0.0341009	0.912022	0.295983	-0.033739
NRC3_wobSeed109_DR4_G10C_o1	GCCGTCCAACGTCATAGGAGGTCAGTGAAGACAGATGCGATTGACAGCGTAGAATGAAGG	0.682751	1.792	2.70754	1.78759	1.78875	3.15363	2.13978	2.24432	2.06272	1.62978	2.08594	1.59458	1.13341	2.24145	0.999374	-0.233562	0.648125	0.653962	2.86616	1.01542	0.731263	0.0964737	0.608545	1.08257	-0.0604947	0.0644316	0.770482	0.231249	0.184468
NRC3_wobSeed109_DR4_G10T_o1	GCCGTCCAATGTCATAGGAGGTCAGTGAAGACAGATGCGATTGACAGCGTAGAATGAAGG	0.938453	2.99831	4.74061	3.22395	2.68562	4.28483	2.89728	3.91489	3.44977	2.36034	2.65801	2.16553	1.72236	3.39754	1.21288	0.0658939	0.764637	0.745302	3.61748	1.63632	0.941459	0.186029	0.694134	1.94582	0.254419	0.476009	0.957725	0.565122	0.0921985
NRC3_wobSeed109_DR4_G11A_o1	GCCGTCCAAGATCATAGGAGGTCAGTGAAGACAGATGCGATTGACAGCGTAGAATGAAGG	0.897558	2.21762	2.77493	1.55529	2.61848	3.98073	2.2517	2.93303	2.62561	2.26482	2.69078	2.02917	1.3958	2.22443	1.20037	0.134161	0.513186	0.53804	3.26152	1.21311	0.843515	0.38881	0.36009	1.22606	0.576835	0.672885	0.558839	0.197875	0.250972
NRC3_wobSeed109_DR4_G11C_o1	GCCGTCCAAGCTCATAGGAGGTCAGTGAAGACAGATGCGATTGACAGCGTAGAATGAAGG	0.490637	1.68976	1.51004	0.887915	1.79154	2.3775	2.02941	1.59402	1.68615	1.32618	1.92253	1.21519	1.07617	2.03852	1.08074	-0.0874964	0.761288	0.642098	2.80012	0.937672	0.49442	0.198716	0.593145	0.721623	-0.26201	-0.209904	0.291971	0.172565	-0.158462
NRC3_wobSeed109_DR4_G11T_o1	GCCGTCCAAGTTCATAGGAGGTCAGTGAAGACAGATGCGATTGACAGCGTAGAATGAAGG	1.60065	4.62836	6.43413	5.25288	4.06501	4.72991	4.14223	6.1441	5.90847	4.3047	3.83092	3.69204	3.03975	5.14038	3.79715	0.585778	1.68033	1.52171	4.10009	6.53286	9.37428	0.697569	4.98078	1.81105	0.544125	0.493924	2.43152	1.46792	0.744049
NRC3_wobSeed109_DR4_G17A_o1	GCCGTCCAAGGTCATAAGAGGTCAGTGAAGACAGATGCGATTGACAGCGTAGAATGAAGG	5.37895	7.10014	7.89741	7.9114	7.181	5.23122	5.46556	7.11331	6.96325	7.03584	5.70144	7.05172	7.68405	7.88226	5.88255	2.11258	4.00078	3.25002	5.16151	5.57354	7.52074	3.48047	4.15509	4.20258	-0.1116	2.03332	5.99007	4.84964	2.5444
NRC3_wobSeed109_DR4_G17C_o1	GCCGTCCAAGGTCATACGAGGTCAGTGAAGACAGATGCGATTGACAGCGTAGAATGAAGG	5.57416	7.01718	7.57397	7.86132	6.68685	5.38884	5.42576	7.40088	7.30973	6.63247	5.86836	6.93736	5.50268	7.58433	5.49732	1.77721	2.68589	4.42848	5.3375	5.82452	9.69818	3.4629	4.29429	4.63279	0.789186	1.24568	5.89941	4.60324	2.8784
NRC3_wobSeed109_DR4_G17T_o1	GCCGTCCAAGGTCATATGAGGTCAGTGAAGACAGATGCGATTGACAGCGTAGAATGAAGG	4.86697	6.87738	7.97032	7.70095	6.07398	5.58449	5.33729	7.23209	7.19222	6.57587	5.65473	7.06879	4.65062	7.55369	6.16974	2.21817	2.697	4.57662	5.46883	6.28493	9.25672	3.45881	4.62096	3.84198	0.113547	0.667735	5.72209	4.35933	2.33525
NRC3_wobSeed109_DR4_G18A_o1	GCCGTCCAAGGTCATAGAAGGTCAGTGAAGACAGATGCGATTGACAGCGTAGAATGAAGG	5.05494	6.69542	7.21536	7.45145	5.71605	5.07019	5.41082	6.38824	6.34262	5.81122	5.53268	6.77963	2.93787	7.06222	4.12478	0.782553	1.77298	2.62453	5.56383	4.00379	3.15003	3.19855	4.03125	4.17142	0.867276	0.65271	5.63833	4.35599	2.36573
NRC3_wobSeed109_DR4_G18C_o1	GCCGTCCAAGGTCATAGCAGGTCAGTGAAGACAGATGCGATTGACAGCGTAGAATGAAGG	5.23011	6.18986	7.02314	7.63485	5.06647	4.9897	5.09353	6.04576	5.92559	5.5758	5.84794	5.71738	3.75724	6.52669	3.6503	0.842029	1.78948	2.79252	4.64659	3.76126	2.4663	3.53816	3.91324	4.6686	1.12094	0.604352	5.2379	4.16585	2.02917
NRC3_wobSeed109_DR4_G18T_o1	GCCGTCCAAGGTCATAGTAGGTCAGTGAAGACAGATGCGATTGACAGCGTAGAATGAAGG	5.27057	6.11056	7.1716	7.49707	5.13561	4.93517	5.12164	5.66867	5.64393	5.7948	5.5425	6.10773	2.96843	6.44204	4.24855	1.30729	1.91809	2.97119	4.63032	3.93198	2.72998	4.1534	4.13709	5.33359	-0.158996	1.45486	5.41654	4.31811	2.67097
NRC3_wobSeed109_DR4_G20A_o1	GCCGTCCAAGGTCATAGGAAGTCAGTGAAGACAGATGCGATTGACAGCGTAGAATGAAGG	4.39715	5.49604	5.49909	6.83371	4.27544	3.81469	4.80514	3.99479	4.21092	3.90239	5.43063	5.27744	2.75284	5.69646	1.20803	0.549798	0.465884	2.30636	3.70349	2.43217	0.914583	3.10904	3.76638	3.39635	-0.147357	0.666853	4.99015	3.6415	1.56658
NRC3_wobSeed109_DR4_G20C_o1	GCCGTCCAAGGTCATAGGACGTCAGTGAAGACAGATGCGATTGACAGCGTAGAATGAAGG	4.72776	5.57624	5.19863	7.14397	4.60524	3.82789	4.76826	4.09404	4.13153	3.87696	5.4291	5.35514	1.99139	5.40218	0.696178	0.284099	1.28787	2.24082	3.36812	3.00537	1.10039	2.60903	3.74397	3.4087	0.691564	0.546607	5.13824	3.50959	1.60102
NRC3_wobSeed109_DR4_G20T_o1	GCCGTCCAAGGTCATAGGATGTCAGTGAAGACAGATGCGATTGACAGCGTAGAATGAAGG	4.68789	5.9489	5.86018	7.4031	4.58169	4.28395	5.0814	4.68879	4.7748	4.01879	5.60346	6.10968	2.45435	6.37224	1.0958	0.567815	0.890134	2.45502	4.03805	3.20068	1.14925	3.21902	3.93066	3.89739	0.512923	1.13264	5.41801	3.94831	1.89682
NRC3_wobSeed109_DR4_G21A_o1	GCCGTCCAAGGTCATAGGAGATCAGTGAAGACAGATGCGATTGACAGCGTAGAATGAAGG	4.73961	5.8755	5.5043	6.92917	4.46807	3.82419	4.89502	4.44375	4.3041	3.92423	5.39785	6.19576	2.98698	6.13827	1.32419	0.510974	0.926014	2.45799	3.65335	3.14425	1.3686	3.2182	4.10498	3.42872	0.671486	1.1958	4.899	3.71498	2.45014
NRC3_wobSeed109_DR4_G21C_o1	GCCGTCCAAGGTCATAGGAGCTCAGTGAAGACAGATGCGATTGACAGCGTAGAATGAAGG	4.68723	5.66215	5.19333	7.50438	4.65786	4.02928	5.10084	4.26668	4.11032	3.81877	5.64399	5.67702	2.60189	5.78154	0.569386	0.584423	0.0933953	2.37096	3.58095	2.47448	1.06838	2.78309	3.96246	3.29254	-0.573376	1.42516	5.04181	3.60417	1.57494
NRC3_wobSeed109_DR4_G21T_o1	GCCGTCCAAGGTCATAGGAGTTCAGTGAAGACAGATGCGATTGACAGCGTAGAATGAAGG	4.86179	6.2538	7.41108	7.70065	5.58884	4.71005	5.3088	7.41305	7.27765	5.1501	5.90304	6.22724	5.13935	6.56943	5.13147	0.659654	2.08488	2.69837	4.79377	5.96964	10.8973	3.09341	4.2206	3.99737	0.799732	1.39337	5.44198	4.20206	1.90432
NRC3_wobSeed109_DR4_G25A_o1	GCCGTCCAAGGTCATAGGAGGTCAATGAAGACAGATGCGATTGACAGCGTAGAATGAAGG	5.90465	6.94172	7.73068	7.83797	6.16047	5.64532	5.71035	7.13232	7.0051	7.06439	6.48707	7.15346	4.29332	7.27896	6.78259	1.43838	1.49262	3.88642	5.71328	4.97085	6.05869	2.9975	3.99152	5.12819	0.631895	0.773721	6.13209	5.03947	2.88194
NRC3_wobSeed109_DR4_G25C_o1	GCCGTCCAAGGTCATAGGAGGTCACTGAAGACAGATGCGATTGACAGCGTAGAATGAAGG	6.51828	7.12662	7.59694	7.73453	7.70908	5.36872	5.38645	7.28805	7.04794	6.61538	6.26046	7.22281	5.2108	7.4546	6.15518	1.26116	3.24649	3.68166	5.39978	5.28154	6.77667	3.85122	4.04559	5.26691	1.11524	1.24072	6.59704	5.30736	3.16278
NRC3_wobSeed109_DR4_G25T_o1	GCCGTCCAAGGTCATAGGAGGTCATTGAAGACAGATGCGATTGACAGCGTAGAATGAAGG	5.65016	7.13797	7.82472	7.83106	6.51585	5.39045	5.4747	7.17001	7.27154	6.98956	5.94439	7.89359	4.57761	7.74904	7.86096	1.60839	2.31881	3.70397	5.59843	6.14061	10.0438	3.59898	4.08088	4.68463	0.325291	0.257578	5.97615	4.71476	2.75274
NRC3_wobSeed109_DR4_G27A_o1	GCCGTCCAAGGTCATAGGAGGTCAGTAAAGACAGATGCGATTGACAGCGTAGAATGAAGG	5.82389	6.84985	7.70205	7.75495	6.22375	5.2529	5.37859	6.88124	6.61154	6.36273	5.95771	6.73368	5.12905	7.38091	5.04682	1.17856	2.01647	3.10012	5.25808	4.49969	4.18477	3.21933	4.1597	4.57098	1.12526	1.00316	6.04641	4.79689	2.41364
NRC3_wobSeed109_DR4_G27C_o1	GCCGTCCAAGGTCATAGGAGGTCAGTCAAGACAGATGCGATTGACAGCGTAGAATGAAGG	5.47392	6.77986	7.59401	7.63591	5.98663	5.42548	5.37315	6.73662	6.71636	6.59376	5.87295	6.76084	4.03675	7.56807	5.21607	0.879876	1.15092	3.34098	5.57207	4.33481	4.15882	3.30925	3.36926	4.36919	0.0228717	0.231288	5.74643	4.47313	2.44568
NRC3_wobSeed109_DR4_G27T_o1	GCCGTCCAAGGTCATAGGAGGTCAGTTAAGACAGATGCGATTGACAGCGTAGAATGAAGG	5.83756	6.5749	7.73967	7.73504	5.73047	5.29977	5.36157	6.46696	6.29626	6.31896	5.67561	6.19226	3.95401	7.05498	5.65645	1.111	1.43349	2.99778	5.15773	4.11123	4.12646	3.02517	4.09461	4.49623	0.526054	0.532379	5.95717	4.50476	2.2909
NRC3_wobSeed109_DR4_G4A_o1	GCCATCCAAGGTCATAGGAGGTCAGTGAAGACAGATGCGATTGACAGCGTAGAATGAAGG	6.24853	7.01941	7.88308	7.7635	6.39728	5.14456	5.37811	6.95949	6.73862	6.3827	6.12266	7.02585	5.32603	7.21722	6.67037	1.98806	3.27215	3.35373	5.06664	5.28452	4.62733	3.60332	3.9142	4.74947	2.08424	3.016	6.06657	4.932	3.13757
NRC3_wobSeed109_DR4_G4C_o1	GCCCTCCAAGGTCATAGGAGGTCAGTGAAGACAGATGCGATTGACAGCGTAGAATGAAGG	5.71581	6.7232	7.44854	7.29992	5.96163	5.35787	5.08799	6.72339	6.60166	6.23799	5.85436	6.78537	4.50243	7.0129	4.84191	0.898916	2.3366	3.10021	5.32932	4.12199	4.74007	2.72491	3.00914	4.00793	0.447979	1.57779	5.88072	4.28675	2.47293
NRC3_wobSeed109_DR4_G4T_o1	GCCTTCCAAGGTCATAGGAGGTCAGTGAAGACAGATGCGATTGACAGCGTAGAATGAAGG	5.70914	7.00434	7.56029	7.67138	6.1417	5.25605	5.41701	6.93063	6.65551	5.99562	6.01851	7.12777	4.54693	7.48277	6.46504	1.51371	3.56939	3.2119	5.29841	4.49327	4.91588	3.59276	3.89406	4.66708	1.30534	1.92663	6.16708	4.89013	2.86912
NRC3_wobSeed109_DR4_o1	GCCGTCCAAGGTCATAGGAGGTCAGTGAAGACAGATGCGATTGACAGCGTAGAATGAAGG	5.76517	6.6347	7.43749	7.57996	5.77038	5.42289	5.4047	6.64486	6.45829	5.98724	5.8385	6.39542	3.30707	7.11613	4.39813	1.00665	1.76556	3.01271	5.1928	4.13173	4.37972	3.11487	3.92676	4.48065	-0.115891	0.770419	5.68415	4.17101	2.12068
NRC3_wobSeed109_DR4_T12A_o1	GCCGTCCAAGGACATAGGAGGTCAGTGAAGACAGATGCGATTGACAGCGTAGAATGAAGG	0.759585	2.456	1.47337	1.50269	2.1108	3.54134	2.75706	2.07209	2.20019	1.25977	2.02388	1.64075	1.48278	3.05172	1.23062	-0.579811	0.692219	1.82783	3.17034	1.4823	0.809834	0.240307	0.749494	1.35729	-1.72442	-0.861092	0.564262	0.268447	0.000734098
NRC3_wobSeed109_DR4_T12C_o1	GCCGTCCAAGGCCATAGGAGGTCAGTGAAGACAGATGCGATTGACAGCGTAGAATGAAGG	0.687651	2.74114	3.13908	2.45662	1.99641	3.88995	2.90001	3.02542	2.71341	1.69295	2.20682	1.73739	0.925187	3.56957	0.814015	-0.755804	-0.045107	1.18167	3.60726	1.41908	1.16394	0.496155	0.910587	1.68807	-0.65766	-0.275264	0.570776	0.133261	-0.184561
NRC3_wobSeed109_DR4_T12G_o1	GCCGTCCAAGGGCATAGGAGGTCAGTGAAGACAGATGCGATTGACAGCGTAGAATGAAGG	1.14665	3.42214	5.04995	3.02504	2.9995	4.63768	3.52596	4.38297	3.99421	2.56236	3.11262	2.64873	1.6732	3.68224	1.31574	-0.900596	0.922791	0.738187	3.71517	2.25197	1.16088	0.599587	1.43855	2.10906	-0.863466	-0.528479	1.3842	0.667387	-0.000502069
NRC3_wobSeed109_DR4_T15A_o1	GCCGTCCAAGGTCAAAGGAGGTCAGTGAAGACAGATGCGATTGACAGCGTAGAATGAAGG	5.84322	6.66563	7.43784	7.7879	5.78601	5.41976	5.60162	6.84401	6.52869	5.87775	6.08161	6.31551	3.38691	7.08137	4.18494	1.50948	0.874889	2.97717	5.5686	4.0141	3.61526	3.19149	3.52247	4.70497	-0.349042	0.585463	5.46068	4.80723	2.75288
NRC3_wobSeed109_DR4_T15C_o1	GCCGTCCAAGGTCACAGGAGGTCAGTGAAGACAGATGCGATTGACAGCGTAGAATGAAGG	6.76262	7.38959	7.38663	7.66928	6.47646	5.27791	5.6957	6.88301	6.62495	5.97451	6.00327	7.90096	4.98327	8.32765	4.3242	0.763894	2.31572	3.66249	5.53042	4.32282	3.92344	4.02454	3.73194	5.25603	-0.411492	0.18407	6.68764	5.60512	3.36557
NRC3_wobSeed109_DR4_T15G_o1	GCCGTCCAAGGTCAGAGGAGGTCAGTGAAGACAGATGCGATTGACAGCGTAGAATGAAGG	3.53495	6.02758	5.57461	6.01696	5.36635	5.09085	5.22318	6.58106	5.98267	4.09123	4.81547	5.13002	3.9687	6.87662	2.40205	-0.0594574	1.90642	2.8049	5.14724	3.42605	2.70183	1.92705	2.36322	3.40658	-0.47733	0.0529309	3.87938	2.48405	0.853546
NRC3_wobSeed109_DR4_T22A_o1	GCCGTCCAAGGTCATAGGAGGACAGTGAAGACAGATGCGATTGACAGCGTAGAATGAAGG	4.71203	5.64614	6.20393	7.14605	4.88699	4.99354	4.97513	5.67168	5.21236	4.45205	5.39024	5.54757	3.00924	6.13108	1.3467	0.519687	1.62495	2.83405	4.12259	3.29562	1.55462	2.87251	3.70515	3.56558	0.524147	0.568286	4.96955	3.56336	1.81191
NRC3_wobSeed109_DR4_T22C_o1	GCCGTCCAAGGTCATAGGAGGCCAGTGAAGACAGATGCGATTGACAGCGTAGAATGAAGG	4.3659	5.8804	5.7524	7.24487	4.52014	4.90067	5.0007	5.33143	4.92758	4.33745	5.51314	5.40621	2.54352	5.83864	1.07294	0.536205	0.616727	2.32474	4.10804	3.02909	1.52867	2.8052	3.97154	3.7537	0.508055	0.813275	5.03002	3.73027	1.54357
NRC3_wobSeed109_DR4_T22G_o1	GCCGTCCAAGGTCATAGGAGGGCAGTGAAGACAGATGCGATTGACAGCGTAGAATGAAGG	5.28974	5.77284	6.10591	7.39156	4.40095	4.83001	5.06106	6.11773	5.36356	4.11641	5.68213	5.43652	2.39542	5.89286	1.55108	0.283833	0.612847	2.1728	4.00595	3.30285	1.56107	3.10326	3.8121	3.88535	0.567608	1.13514	5.18654	3.98649	1.85423
NRC3_wobSeed109_DR4_T26A_o1	GCCGTCCAAGGTCATAGGAGGTCAGAGAAGACAGATGCGATTGACAGCGTAGAATGAAGG	6.34798	6.77723	7.7123	8.00231	6.60186	5.62033	5.51383	6.82506	6.66753	6.37747	6.27287	6.70754	3.8947	7.13051	5.01341	0.876699	1.92301	3.43823	5.3069	4.22927	4.38319	3.19034	4.15131	4.81256	0.958267	1.6049	6.1884	5.08832	2.70897
NRC3_wobSeed109_DR4_T26C_o1	GCCGTCCAAGGTCATAGGAGGTCAGCGAAGACAGATGCGATTGACAGCGTAGAATGAAGG	6.35725	7.17039	7.8391	7.87028	6.40629	5.52282	5.6632	7.04425	6.59999	6.22927	6.43661	7.71989	4.47492	7.57885	5.46221	1.14682	2.5013	3.42078	5.64901	4.36508	3.8265	3.33967	4.05183	4.77314	-0.611129	0.335499	5.98852	4.8972	2.57377
NRC3_wobSeed109_DR4_T26G_o1	GCCGTCCAAGGTCATAGGAGGTCAGGGAAGACAGATGCGATTGACAGCGTAGAATGAAGG	6.02688	6.78658	7.62972	7.91424	6.7902	5.41099	5.31492	6.89883	6.49233	6.24908	6.17457	6.99421	5.02864	7.15112	5.15327	0.687246	2.46499	3.53955	5.20415	4.28415	3.34512	3.02453	3.89297	4.91808	1.81514	1.72974	5.99058	4.8285	2.83229
NRC3_wobSeed109_DR4_T5A_o1	GCCGACCAAGGTCATAGGAGGTCAGTGAAGACAGATGCGATTGACAGCGTAGAATGAAGG	6.03506	6.7852	7.57521	7.70198	6.17759	5.03439	5.22438	6.87988	6.59096	5.89447	5.70316	6.92091	5.37096	7.29925	4.50905	0.465538	2.16018	2.69356	5.11797	4.76793	4.39087	3.36882	3.52637	4.51904	-0.257831	0.399376	5.91357	4.67766	2.45042
NRC3_wobSeed109_DR4_T5C_o1	GCCGCCCAAGGTCATAGGAGGTCAGTGAAGACAGATGCGATTGACAGCGTAGAATGAAGG	5.23812	6.69779	7.3075	7.28642	5.05999	5.33729	5.44788	6.51141	6.21162	6.08629	5.79736	6.07348	3.59139	7.13771	4.78249	0.73124	1.63312	3.0983	5.60266	3.97183	3.76178	2.88083	3.41331	4.26193	-0.0435924	-0.0878554	5.40738	4.11202	2.04851
NRC3_wobSeed109_DR4_T5G_o1	GCCGGCCAAGGTCATAGGAGGTCAGTGAAGACAGATGCGATTGACAGCGTAGAATGAAGG	5.92329	6.78407	7.57871	7.73229	5.88145	5.32839	5.29284	6.76151	6.19127	6.0288	5.82403	6.42338	4.97056	7.18827	4.26089	0.344404	1.81708	2.87869	5.15179	4.29747	3.59948	2.94217	3.51048	4.46163	-0.773843	-0.828142	5.59691	4.76538	2.37507
NRC3_wobSeed11_DR0_A14C_o1	GCTCTATTAGTTGCAGGGCAACCGACGAGTCCGTTTGCGATTGACAGCGTAGAATGAAGG	-0.21908	0.103767	0.803706	0.56243	0.391451	0.3228	0.851323	0.352948	0.742847	0.701546	0.735955	0.295836	0.494391	0.0744773	0.147341	0.559234	0.736361	0.292647	0.506358	1.44725	0.497599	2.17272	1.2764	1.01427	1.2621	0.150497	1.61602	2.38392	3.41192
NRC3_wobSeed11_DR0_A14G_o1	GCTCTATTAGTTGGAGGGCAACCGACGAGTCCGTTTGCGATTGACAGCGTAGAATGAAGG	-0.158209	0.442134	1.06267	0.599872	0.737334	0.528274	1.34594	1.08052	1.27057	0.855297	0.93013	0.833507	1.03863	0.781099	0.645466	0.753031	0.176292	0.591649	1.3106	1.85807	1.10859	1.9698	1.46539	0.99631	-0.28905	0.0744662	1.88406	2.32545	3.24922
NRC3_wobSeed11_DR0_A14T_o1	GCTCTATTAGTTGTAGGGCAACCGACGAGTCCGTTTGCGATTGACAGCGTAGAATGAAGG	0.164423	0.147163	0.422104	0.532444	0.212234	0.111652	0.600518	0.457351	0.713047	0.268377	1.10388	0.403145	0.517104	0.469496	0.481079	0.355463	0.400986	0.0984297	0.489417	1.12594	0.613427	3.04133	1.17181	2.65955	1.16068	0.777102	1.77984	2.48671	3.2811
NRC3_wobSeed11_DR0_A15C_o1	GCTCTATTAGTTGACGGGCAACCGACGAGTCCGTTTGCGATTGACAGCGTAGAATGAAGG	0.00282268	0.0548739	0.775549	0.509979	0.201107	-0.223262	0.612796	0.379942	0.671044	0.406876	0.56497	0.417475	0.155637	-0.0134502	0.0729654	0.492828	0.108701	-0.34809	-0.100469	0.717816	0.150898	2.0371	1.46168	0.118383	0.317147	0.163235	1.62059	2.48326	3.46541
NRC3_wobSeed11_DR0_A15G_o1	GCTCTATTAGTTGAGGGGCAACCGACGAGTCCGTTTGCGATTGACAGCGTAGAATGAAGG	0.143317	0.28967	0.876192	0.99947	0.514964	0.431949	0.902898	0.857274	0.965043	1.40846	1.18051	0.745791	1.09228	0.251777	0.0279891	0.923501	0.621202	0.237474	0.83521	1.1855	0.4795	2.71569	1.82987	0.341213	1.29102	0.598701	1.75038	2.71168	3.58345
NRC3_wobSeed11_DR0_A15T_o1	GCTCTATTAGTTGATGGGCAACCGACGAGTCCGTTTGCGATTGACAGCGTAGAATGAAGG	0.0134224	-0.125413	0.501958	0.352581	-0.171112	-0.42501	0.124654	0.231307	0.54199	0.186363	-0.00429012	0.100622	0.547386	-0.0889128	-0.0153737	0.322378	0.633372	0.00180556	-0.181045	0.831316	0.84864	2.02709	1.48871	0.211072	1.04611	0.777525	1.54709	2.28565	3.40741
NRC3_wobSeed11_DR0_A20C_o1	GCTCTATTAGTTGAAGGGCCACCGACGAGTCCGTTTGCGATTGACAGCGTAGAATGAAGG	0.0934751	0.276788	0.709064	0.670228	0.81743	0.0739549	1.06548	0.576101	0.591283	0.781711	0.891983	0.470146	1.31228	0.128256	0.433284	0.195234	1.15336	0.395545	0.971047	1.3536	0.556942	2.33384	1.68649	0.338188	0.346459	0.272674	2.32609	3.02572	3.78094
NRC3_wobSeed11_DR0_A20G_o1	GCTCTATTAGTTGAAGGGCGACCGACGAGTCCGTTTGCGATTGACAGCGTAGAATGAAGG	-0.000303109	0.105285	1.03016	0.994332	0.0781314	0.010058	0.714137	0.654806	0.924952	0.778313	0.661198	0.439157	0.851988	-0.00665079	0.291677	0.38377	0.844293	0.203199	0.595699	1.31623	0.886032	2.51323	1.83983	0.298701	1.19628	0.864495	2.12845	2.89679	3.99027
NRC3_wobSeed11_DR0_A20T_o1	GCTCTATTAGTTGAAGGGCTACCGACGAGTCCGTTTGCGATTGACAGCGTAGAATGAAGG	-0.150728	0.0302651	0.923953	0.931518	0.610716	-0.151138	0.52524	0.647119	0.744963	0.430966	0.594029	0.353738	1.23815	0.0780535	0.312435	0.510826	1.15609	-0.0568811	0.0763449	1.04225	0.374652	2.41083	1.62655	0.0404306	-0.451251	0.251223	2.0109	2.95814	3.61958
NRC3_wobSeed11_DR0_A21C_o1	GCTCTATTAGTTGAAGGGCACCCGACGAGTCCGTTTGCGATTGACAGCGTAGAATGAAGG	0.172489	0.402363	0.953028	0.720076	0.843696	0.413501	1.36387	0.824244	1.01899	0.708664	0.942545	0.846123	1.25108	0.482513	0.299918	0.845776	1.45443	0.443786	1.25842	1.93156	1.00105	2.29121	1.77432	0.553083	1.29561	0.299358	2.00097	2.95524	3.71185
NRC3_wobSeed11_DR0_A21G_o1	GCTCTATTAGTTGAAGGGCAGCCGACGAGTCCGTTTGCGATTGACAGCGTAGAATGAAGG	-0.212828	0.303447	0.864048	0.905994	0.446606	0.00646013	1.36974	0.654462	0.970425	0.622697	0.855696	0.258142	0.962994	0.318076	0.0935083	0.322536	0.781047	0.0713067	0.841105	1.27377	0.957625	2.36837	1.74425	0.426842	1.06518	0.453958	1.77524	2.8145	3.63846
NRC3_wobSeed11_DR0_A21T_o1	GCTCTATTAGTTGAAGGGCATCCGACGAGTCCGTTTGCGATTGACAGCGTAGAATGAAGG	0.122732	0.374464	0.849666	0.894731	0.683016	0.0886271	1.23651	0.77459	1.07535	0.661193	0.933807	0.597804	1.235	0.360515	0.485956	0.284472	1.76629	0.287609	0.904057	1.51322	1.0344	2.32492	1.86078	0.39934	0.308466	0.27627	2.03016	2.78057	3.75327
NRC3_wobSeed11_DR0_A25C_o1	GCTCTATTAGTTGAAGGGCAACCGCCGAGTCCGTTTGCGATTGACAGCGTAGAATGAAGG	-0.454	0.447759	0.87142	0.913254	0.904543	0.213179	1.73781	0.778607	0.97407	0.585545	0.935199	0.559142	1.11292	0.650953	0.577581	0.23146	1.13842	0.417345	1.40941	1.85747	0.697614	2.3167	1.56584	0.782551	1.32082	0.4646	2.19045	2.9064	3.8113
NRC3_wobSeed11_DR0_A25G_o1	GCTCTATTAGTTGAAGGGCAACCGGCGAGTCCGTTTGCGATTGACAGCGTAGAATGAAGG	-0.210616	0.435696	1.19063	0.887847	0.454553	0.217328	1.74372	0.942664	0.946381	0.879958	0.9662	0.566513	1.24989	0.369676	0.417047	0.228859	0.950677	0.172187	1.32566	0.963282	0.704637	2.3608	1.68637	0.473487	0.728554	0.341125	2.03637	2.92406	3.53076
NRC3_wobSeed11_DR0_A25T_o1	GCTCTATTAGTTGAAGGGCAACCGTCGAGTCCGTTTGCGATTGACAGCGTAGAATGAAGG	-0.355356	0.512647	0.933019	0.742111	0.240135	0.234023	1.63457	0.735112	0.88401	0.791905	0.493202	0.557965	0.88316	0.573059	0.367869	0.191452	1.09353	0.121557	1.414	1.61273	0.911458	2.35199	1.62939	0.991936	1.20679	0.698642	2.07885	2.83981	3.65456
NRC3_wobSeed11_DR0_A6C_o1	GCTCTCTTAGTTGAAGGGCAACCGACGAGTCCGTTTGCGATTGACAGCGTAGAATGAAGG	-0.251929	0.58675	1.00937	0.775645	0.472048	0.282896	1.633	0.860004	0.950719	0.945224	1.0629	0.710419	0.738541	0.370574	0.192514	0.696935	0.622072	0.0407026	1.21951	1.24337	0.261036	2.61538	1.51691	0.644645	0.536959	0.258862	2.01845	3.12809	3.70099
NRC3_wobSeed11_DR0_A6G_o1	GCTCTGTTAGTTGAAGGGCAACCGACGAGTCCGTTTGCGATTGACAGCGTAGAATGAAGG	-0.0566629	0.834507	0.866097	0.758311	0.521135	0.412089	1.65171	0.703638	0.901987	0.639075	0.836942	0.58751	1.18962	0.708133	0.373876	0.983221	0.737572	0.0954523	1.21749	1.6672	1.01594	1.60551	1.0987	1.10101	0.733895	0.428709	1.90613	2.13718	3.08513
NRC3_wobSeed11_DR0_A6T_o1	GCTCTTTTAGTTGAAGGGCAACCGACGAGTCCGTTTGCGATTGACAGCGTAGAATGAAGG	-0.117775	0.599094	1.12702	0.645022	0.382656	0.354723	1.64804	0.764452	0.995082	0.999595	1.1647	0.841864	0.00638483	0.744264	0.171111	1.61943	0.199009	-0.173632	1.24445	1.29006	0.474793	2.19895	1.4963	0.776586	1.83565	2.35675	2.12999	2.7084	3.65038
NRC3_wobSeed11_DR0_A9C_o1	GCTCTATTCGTTGAAGGGCAACCGACGAGTCCGTTTGCGATTGACAGCGTAGAATGAAGG	0.0835675	0.744356	1.04536	0.908575	0.933019	0.506612	1.55622	0.99946	1.07909	1.05216	1.24907	0.993128	0.702945	0.76888	0.23486	0.752205	0.582744	0.0170011	1.38847	1.27474	0.545538	1.9975	1.49166	0.764499	0.280418	0.95851	2.42469	3.20023	3.64097
NRC3_wobSeed11_DR0_A9G_o1	GCTCTATTGGTTGAAGGGCAACCGACGAGTCCGTTTGCGATTGACAGCGTAGAATGAAGG	0.669498	0.454826	0.767172	0.475917	0.739677	0.278607	1.55058	0.724651	0.88882	0.545639	1.22935	0.743511	1.08641	0.586152	0.0100207	0.656721	0.718356	0.101082	1.16716	1.24162	0.614022	1.93147	1.37314	0.819797	0.265778	0.764917	2.97691	3.22606	3.36604
NRC3_wobSeed11_DR0_A9T_o1	GCTCTATTTGTTGAAGGGCAACCGACGAGTCCGTTTGCGATTGACAGCGTAGAATGAAGG	0.0466136	0.705438	1.21566	0.937615	0.595717	0.482479	1.67939	1.00184	1.18835	0.891409	0.93036	0.577942	1.38224	1.06597	0.754211	1.45195	2.0168	0.620212	1.56963	1.92136	1.15828	2.53841	1.54684	1.08281	1.5624	1.34156	2.21372	3.24438	3.99367
NRC3_wobSeed11_DR0_C19A_o1	GCTCTATTAGTTGAAGGGAAACCGACGAGTCCGTTTGCGATTGACAGCGTAGAATGAAGG	-0.183085	-0.0690627	0.912484	0.681497	0.361881	-0.149404	0.376773	0.507709	0.850812	0.650396	0.587399	0.395987	1.3193	-0.0614572	0.1886	0.643962	1.42398	0.21352	-0.0745309	1.19441	0.678071	2.48736	1.5971	-0.0119196	1.24164	0.4169	2.13382	3.16139	4.34475
NRC3_wobSeed11_DR0_C19G_o1	GCTCTATTAGTTGAAGGGGAACCGACGAGTCCGTTTGCGATTGACAGCGTAGAATGAAGG	0.0273094	0.440467	1.191	1.21001	0.423569	0.225991	0.75178	1.03896	1.13019	1.18746	1.22596	0.672987	1.97075	0.170466	0.437076	0.829103	1.79507	0.564524	0.0487852	1.61262	1.08579	2.99817	2.04901	0.248955	0.473215	1.25795	2.51052	3.48463	4.36071
NRC3_wobSeed11_DR0_C19T_o1	GCTCTATTAGTTGAAGGGTAACCGACGAGTCCGTTTGCGATTGACAGCGTAGAATGAAGG	0.607322	0.464044	1.12158	1.06394	1.0917	0.320229	0.959796	1.02761	1.19734	1.1698	1.35067	0.736106	1.56362	0.398221	0.424862	0.780505	1.60372	0.529025	0.751362	1.43623	0.713908	2.52237	1.94848	0.636491	0.761491	0.555896	2.80403	3.3714	4.1639
NRC3_wobSeed11_DR0_C22A_o1	GCTCTATTAGTTGAAGGGCAAACGACGAGTCCGTTTGCGATTGACAGCGTAGAATGAAGG	0.285408	0.672577	1.23644	0.768397	1.2212	0.493494	1.72249	1.24701	1.45347	1.2976	1.4264	1.00307	1.18158	0.640175	0.599789	0.637063	1.02069	0.286164	1.25709	1.9092	1.11506	2.80991	1.79331	0.694074	0.591669	0.605951	2.42881	2.93786	3.6285
NRC3_wobSeed11_DR0_C22G_o1	GCTCTATTAGTTGAAGGGCAAGCGACGAGTCCGTTTGCGATTGACAGCGTAGAATGAAGG	0.019785	0.558185	1.01844	0.609209	0.477588	0.196452	1.52754	0.840967	0.978735	0.863159	1.04498	0.724752	0.72777	0.708381	0.0575946	0.193261	0.687428	0.0509416	1.28045	1.22805	0.858865	2.20026	1.59202	0.634756	0.670803	0.420145	2.28502	2.97675	3.56945
NRC3_wobSeed11_DR0_C22T_o1	GCTCTATTAGTTGAAGGGCAATCGACGAGTCCGTTTGCGATTGACAGCGTAGAATGAAGG	0.0365931	0.355225	0.888874	0.796877	0.16245	0.0989243	1.2403	0.832579	1.01776	0.908431	0.795472	0.559469	0.916068	0.467415	0.340506	0.176165	0.809584	-0.0937675	0.870093	1.4194	0.903999	2.40494	1.61018	0.352012	-0.222762	-0.193073	1.98293	2.66813	3.75142
NRC3_wobSeed11_DR0_C23A_o1	GCTCTATTAGTTGAAGGGCAACAGACGAGTCCGTTTGCGATTGACAGCGTAGAATGAAGG	0.441417	0.634447	0.612984	0.849934	0.763721	0.209075	1.55079	0.990608	1.01207	0.805309	0.992545	0.567479	1.01181	0.745103	0.36692	0.326217	1.51983	0.068225	1.13627	1.5549	0.988352	2.12311	1.6794	0.473098	0.516368	0.75941	2.09442	2.90246	3.73038
NRC3_wobSeed11_DR0_C23G_o1	GCTCTATTAGTTGAAGGGCAACGGACGAGTCCGTTTGCGATTGACAGCGTAGAATGAAGG	0.0889323	0.697467	0.992883	0.567696	0.777679	0.343253	1.76358	0.784727	1.05772	1.07303	1.06347	0.75593	0.894486	0.572176	0.199566	0.679267	0.624573	0.0596039	1.18579	1.98327	1.18486	2.21824	1.52729	0.812462	0.912431	0.140172	2.191	2.89128	3.59583
NRC3_wobSeed11_DR0_C23T_o1	GCTCTATTAGTTGAAGGGCAACTGACGAGTCCGTTTGCGATTGACAGCGTAGAATGAAGG	0.0860127	0.617079	0.725744	0.704902	1.0756	0.242213	1.60234	0.880284	0.937354	0.814781	1.08911	0.828988	0.90545	0.548084	0.328359	0.416272	1.43961	-0.0337675	1.26099	1.40105	0.479057	2.25425	1.49194	0.905183	0.573281	0.467753	2.28268	3.06935	3.73963
NRC3_wobSeed11_DR0_C4A_o1	GCTATATTAGTTGAAGGGCAACCGACGAGTCCGTTTGCGATTGACAGCGTAGAATGAAGG	0.84424	0.983416	0.796639	0.481278	0.321436	0.41452	1.67658	0.629336	0.939051	0.474461	0.508667	0.88446	1.25801	1.21871	0.860781	1.00894	1.46961	-0.02388	1.37334	1.91375	0.737598	0.181541	0.546964	0.972726	1.12879	1.48115	1.23106	1.2199	0.993349
NRC3_wobSeed11_DR0_C4G_o1	GCTGTATTAGTTGAAGGGCAACCGACGAGTCCGTTTGCGATTGACAGCGTAGAATGAAGG	0.102402	0.726934	0.58847	0.550695	0.299786	0.236546	1.50271	0.629968	0.925818	0.490699	0.461694	0.405806	1.27309	1.06248	0.227826	0.586988	0.995037	0.213465	1.63149	1.5544	0.962034	0.403628	0.401338	0.870307	1.05011	0.403256	0.949877	0.870593	0.864088
NRC3_wobSeed11_DR0_C4T_o1	GCTTTATTAGTTGAAGGGCAACCGACGAGTCCGTTTGCGATTGACAGCGTAGAATGAAGG	0.643945	0.780865	0.833586	0.831357	0.575288	0.40806	1.68013	0.817657	1.17384	0.738597	0.898699	0.628463	1.40899	0.782881	0.746307	0.614165	1.4789	0.198265	1.41873	1.90658	1.44793	0.975907	0.859211	0.966637	1.23227	0.877684	1.7146	1.94542	1.09252
NRC3_wobSeed11_DR0_G10A_o1	GCTCTATTAATTGAAGGGCAACCGACGAGTCCGTTTGCGATTGACAGCGTAGAATGAAGG	0.0188304	0.656302	0.999664	0.489302	0.828947	0.258367	1.44924	0.915062	1.0519	0.808176	1.15502	0.717335	1.56123	0.45396	1.77227	0.497064	1.42863	0.558878	1.0464	2.18872	1.96354	2.48719	1.24036	0.955788	1.01932	0.163055	1.98747	2.74196	3.92649
NRC3_wobSeed11_DR0_G10C_o1	GCTCTATTACTTGAAGGGCAACCGACGAGTCCGTTTGCGATTGACAGCGTAGAATGAAGG	0.388008	0.814826	1.01879	0.851232	1.02397	0.289239	1.59416	1.00852	1.27858	1.19151	1.48346	0.980144	0.760721	0.749517	0.425126	0.924675	1.39934	0.361916	1.50882	1.4634	0.900786	2.51702	1.71627	0.781801	1.12298	1.06505	2.10785	3.26267	3.95673
NRC3_wobSeed11_DR0_G10T_o1	GCTCTATTATTTGAAGGGCAACCGACGAGTCCGTTTGCGATTGACAGCGTAGAATGAAGG	0.335683	0.739025	1.5486	1.12374	0.960999	0.551839	1.56448	1.23269	1.54574	1.34955	1.28736	0.99708	2.1228	0.634034	1.31692	0.720496	3.23391	0.57204	1.33583	2.12376	1.48157	2.77611	2.11615	0.733955	1.43964	0.771325	2.21577	3.40889	4.07881
NRC3_wobSeed11_DR0_G13A_o1	GCTCTATTAGTTAAAGGGCAACCGACGAGTCCGTTTGCGATTGACAGCGTAGAATGAAGG	1.11727	1.22369	1.44669	0.5586	1.1757	0.665993	2.46506	1.3154	1.46406	1.11564	1.87325	1.27926	1.69564	1.41954	0.825537	0.426879	1.1282	-0.0438671	2.16981	1.76676	0.940733	2.36394	1.69824	0.552252	1.03782	0.3745	3.36396	3.44913	3.90271
NRC3_wobSeed11_DR0_G13C_o1	GCTCTATTAGTTCAAGGGCAACCGACGAGTCCGTTTGCGATTGACAGCGTAGAATGAAGG	0.39432	2.07767	1.96515	1.82322	1.55461	1.91717	3.08113	2.2777	2.37955	1.44925	2.23482	1.58011	1.86578	2.61781	1.24441	0.602196	1.41257	1.35655	2.81353	3.40512	2.49814	2.35999	2.60224	1.13813	1.22053	0.610101	2.65971	3.36601	3.94459
NRC3_wobSeed11_DR0_G13T_o1	GCTCTATTAGTTTAAGGGCAACCGACGAGTCCGTTTGCGATTGACAGCGTAGAATGAAGG	0.0686757	0.830894	1.31899	1.35699	1.38884	2.69479	2.2153	1.39266	1.61066	1.31758	1.32648	0.958331	1.45891	1.17073	0.765639	0.433389	1.30254	2.55506	2.11563	2.78177	1.67043	2.37239	1.93863	0.623692	1.50465	0.439208	2.32218	3.18402	3.91162
NRC3_wobSeed11_DR0_G16A_o1	GCTCTATTAGTTGAAAGGCAACCGACGAGTCCGTTTGCGATTGACAGCGTAGAATGAAGG	0.474896	0.248298	0.929455	0.518461	0.467027	0.095648	0.439899	0.693969	0.899006	0.90089	1.12137	0.759125	1.04612	0.111429	0.254046	0.728187	1.1058	0.0861675	-0.227441	1.07801	0.704224	2.63013	1.65564	0.0768701	-0.131272	0.573008	2.95694	3.42237	4.06139
NRC3_wobSeed11_DR0_G16C_o1	GCTCTATTAGTTGAACGGCAACCGACGAGTCCGTTTGCGATTGACAGCGTAGAATGAAGG	0.13312	0.0940842	0.617686	0.294417	0.372195	-0.127429	0.423771	0.66148	0.759405	0.621083	0.858596	0.253761	0.734896	-0.200263	0.311047	0.735398	0.868016	0.10681	-0.1205	0.97104	0.767989	2.14992	1.53461	0.0618346	0.729937	0.258906	1.8681	2.83201	3.63352
NRC3_wobSeed11_DR0_G16T_o1	GCTCTATTAGTTGAATGGCAACCGACGAGTCCGTTTGCGATTGACAGCGTAGAATGAAGG	-0.00846974	0.299408	1.04492	1.03585	0.789908	-0.115861	0.621862	0.793935	0.746181	1.01388	0.959852	0.382832	1.26963	0.139021	0.11948	0.476733	1.07662	0.299055	0.0379668	1.27578	0.891865	2.4685	1.73173	0.10597	0.887982	0.422078	2.18307	2.91815	3.8051
NRC3_wobSeed11_DR0_G17A_o1	GCTCTATTAGTTGAAGAGCAACCGACGAGTCCGTTTGCGATTGACAGCGTAGAATGAAGG	-0.0463946	-0.109566	0.663494	0.118962	-0.057326	-0.140082	0.129077	0.264945	0.538111	0.435733	0.394754	0.30126	0.183751	-0.0160974	-0.0692463	0.0792794	0.544432	-0.46291	-0.38548	1.22659	0.467183	2.11347	1.36234	-0.0306532	0.371685	-0.198124	1.44731	2.28099	3.1279
NRC3_wobSeed11_DR0_G17C_o1	GCTCTATTAGTTGAAGCGCAACCGACGAGTCCGTTTGCGATTGACAGCGTAGAATGAAGG	-0.19156	-0.0941928	0.488385	0.427774	0.125894	-0.200639	0.271221	0.32623	0.736274	0.37519	0.550307	0.302068	0.499877	-0.507172	-0.0420757	0.0820065	0.261999	-0.119934	-0.298049	0.818025	0.218841	2.21894	1.15833	0.202287	1.22708	0.48421	1.85278	2.67127	3.575
NRC3_wobSeed11_DR0_G17T_o1	GCTCTATTAGTTGAAGTGCAACCGACGAGTCCGTTTGCGATTGACAGCGTAGAATGAAGG	-0.119178	0.378798	0.953306	0.802318	0.832375	0.106634	0.824687	0.981687	1.21673	0.755373	1.0223	0.75432	0.829048	0.171895	0.178374	0.464331	0.781073	0.14533	0.419706	1.83381	1.24266	2.28448	1.57742	0.30558	1.00288	0.956311	2.14784	2.87681	3.77245
NRC3_wobSeed11_DR0_G18A_o1	GCTCTATTAGTTGAAGGACAACCGACGAGTCCGTTTGCGATTGACAGCGTAGAATGAAGG	0.352757	0.368286	0.862061	0.8745	0.649846	0.551902	0.980782	1.00201	1.22763	0.670412	0.753598	0.435461	1.30594	0.72809	0.761652	0.652505	1.513	0.684037	0.756393	1.62095	1.09479	2.83604	2.04872	0.285828	1.18751	0.961272	2.04183	3.08263	4.24996
NRC3_wobSeed11_DR0_G18C_o1	GCTCTATTAGTTGAAGGCCAACCGACGAGTCCGTTTGCGATTGACAGCGTAGAATGAAGG	0.256698	0.229121	1.16046	0.870518	0.789923	0.128646	1.01797	0.90267	1.01533	0.920611	1.27739	0.648187	1.36187	0.41461	0.259159	0.341633	1.20796	0.372126	0.913792	1.3461	1.39803	2.36554	1.5893	0.521747	0.552791	0.430596	2.31662	2.96484	4.11288
NRC3_wobSeed11_DR0_G18T_o1	GCTCTATTAGTTGAAGGTCAACCGACGAGTCCGTTTGCGATTGACAGCGTAGAATGAAGG	1.562	4.21635	4.65585	3.85744	4.4033	3.12769	4.0226	4.22447	3.84568	3.89746	3.95334	4.15469	3.86123	4.38695	4.54935	1.94939	3.23309	1.92987	4.20594	3.44904	2.78115	2.82218	2.2481	2.45017	0.836358	1.2136	3.56634	3.77727	3.89022
NRC3_wobSeed11_DR0_G24A_o1	GCTCTATTAGTTGAAGGGCAACCAACGAGTCCGTTTGCGATTGACAGCGTAGAATGAAGG	-0.0057451	0.446928	0.76289	0.451662	0.717586	0.101479	1.46328	0.785707	1.11237	0.694114	0.553633	0.529137	0.592649	0.495326	0.540199	0.121736	1.55498	0.12337	1.39792	0.984416	0.837314	2.04991	1.45962	0.416795	1.15561	0.245813	1.94244	2.69055	3.75439
NRC3_wobSeed11_DR0_G24C_o1	GCTCTATTAGTTGAAGGGCAACCCACGAGTCCGTTTGCGATTGACAGCGTAGAATGAAGG	0.342652	0.894176	1.04486	0.699706	0.822577	0.474189	1.64712	1.02069	1.09957	1.17555	1.07739	0.808736	1.43248	0.881954	0.728142	0.630531	1.2136	0.279842	1.54816	1.80959	1.0941	2.64499	1.69048	0.706184	0.928727	0.6233	2.03682	2.89387	3.82574
NRC3_wobSeed11_DR0_G24T_o1	GCTCTATTAGTTGAAGGGCAACCTACGAGTCCGTTTGCGATTGACAGCGTAGAATGAAGG	0.120944	0.697744	0.87009	0.819577	0.892664	0.232692	1.5699	0.858156	0.986348	0.788783	0.702331	0.858201	1.49825	0.806486	0.394248	0.450616	1.07645	-0.0206376	1.1982	1.42331	1.18369	2.23166	1.50858	0.487851	0.816544	0.410599	1.88022	2.533	3.44228
NRC3_wobSeed11_DR0_o1	GCTCTATTAGTTGAAGGGCAACCGACGAGTCCGTTTGCGATTGACAGCGTAGAATGAAGG	0.153636	0.635128	1.20702	0.607399	0.604968	0.41914	1.60946	1.00221	1.09339	0.682197	0.750871	0.701106	1.25645	0.785913	0.320134	0.452889	0.80093	0.0900102	1.40598	1.86887	1.31543	2.3503	1.56969	0.776484	0.985851	1.08708	2.11159	2.68868	3.61069
NRC3_wobSeed11_DR0_T11A_o1	GCTCTATTAGATGAAGGGCAACCGACGAGTCCGTTTGCGATTGACAGCGTAGAATGAAGG	0.574745	0.508055	0.809903	0.734079	0.642109	0.129649	1.46668	0.795732	1.01867	0.732866	0.841256	0.96124	0.308349	0.671627	-0.15854	0.204753	0.635718	-0.334	1.09663	0.972107	1.11307	2.539	1.40206	0.860924	0.277711	0.950253	2.00633	2.92889	3.69982
NRC3_wobSeed11_DR0_T11C_o1	GCTCTATTAGCTGAAGGGCAACCGACGAGTCCGTTTGCGATTGACAGCGTAGAATGAAGG	0.0410933	0.404489	0.243934	-0.0805162	0.361671	-0.0875057	1.29059	0.472076	0.475254	0.444306	0.62898	0.364964	-0.168827	0.210783	-0.393117	-0.428633	-0.619644	-0.551239	0.986254	0.695457	0.236988	1.59595	0.754752	0.16217	0.46627	0.663813	1.66412	2.19826	2.60099
NRC3_wobSeed11_DR0_T11G_o1	GCTCTATTAGGTGAAGGGCAACCGACGAGTCCGTTTGCGATTGACAGCGTAGAATGAAGG	3.99984	1.06782	1.06863	0.936954	0.687425	1.41621	2.00206	0.469603	0.783149	0.669275	2.4404	0.977359	1.57591	1.34683	0.449463	0.667023	0.73346	0.828479	1.58788	1.67058	0.804724	5.49188	1.56657	4.74745	0.901272	1.1922	5.18262	5.43567	4.86251
NRC3_wobSeed11_DR0_T12A_o1	GCTCTATTAGTAGAAGGGCAACCGACGAGTCCGTTTGCGATTGACAGCGTAGAATGAAGG	0.22965	0.405925	0.212111	0.287556	0.693476	-0.0492044	1.36464	0.478965	0.795658	0.169944	0.687762	0.784968	0.491935	0.635686	0.0188649	-0.103055	0.275605	-0.358909	0.922838	1.17531	0.32481	1.89516	1.23208	0.562284	-0.0613991	0.629753	1.92881	2.44086	3.29483
NRC3_wobSeed11_DR0_T12C_o1	GCTCTATTAGTCGAAGGGCAACCGACGAGTCCGTTTGCGATTGACAGCGTAGAATGAAGG	0.273993	0.394201	0.643154	0.678303	0.378766	0.18718	1.3578	0.597102	0.789035	0.638048	0.751323	0.534323	0.702082	0.638356	0.0615161	0.47543	0.62983	-0.0492071	1.14919	1.35266	0.534919	2.28427	1.55928	0.641596	0.86631	0.468413	2.19721	2.77294	3.56548
NRC3_wobSeed11_DR0_T12G_o1	GCTCTATTAGTGGAAGGGCAACCGACGAGTCCGTTTGCGATTGACAGCGTAGAATGAAGG	0.0930588	0.443403	0.687827	0.670177	0.778214	0.130252	1.5915	0.698068	0.969162	0.80685	0.715505	0.619469	0.596984	0.673148	0.218463	0.570151	0.459887	0.0130613	1.20892	1.30486	0.820665	2.03182	1.27894	0.680199	-0.147155	0.154852	1.90527	2.56386	3.2564
NRC3_wobSeed11_DR0_T5A_o1	GCTCAATTAGTTGAAGGGCAACCGACGAGTCCGTTTGCGATTGACAGCGTAGAATGAAGG	0.142322	0.36907	0.499896	0.718327	0.356561	0.163905	1.54164	0.532881	0.66659	0.456465	0.684124	0.562097	-0.085773	0.257516	0.202939	-0.168587	-0.19862	-0.267183	1.27635	1.42173	0.79111	1.84215	1.02261	0.225457	0.241117	-0.0621883	2.02542	2.60922	3.37612
NRC3_wobSeed11_DR0_T5C_o1	GCTCCATTAGTTGAAGGGCAACCGACGAGTCCGTTTGCGATTGACAGCGTAGAATGAAGG	0.133687	0.679167	1.35229	1.2732	0.989414	0.553157	1.86368	1.15953	1.02333	1.22983	1.17726	1.05373	1.12845	0.586152	0.39738	0.254557	0.46643	0.350913	1.47245	1.57222	0.683436	2.37137	1.90165	0.636806	0.782746	0.0904879	2.2327	3.02305	3.64458
NRC3_wobSeed11_DR0_T5G_o1	GCTCGATTAGTTGAAGGGCAACCGACGAGTCCGTTTGCGATTGACAGCGTAGAATGAAGG	-0.114357	0.109808	0.194451	0.259191	0.128277	-0.146119	1.20124	0.15707	0.389211	0.106426	0.295434	0.396829	-0.0560551	0.293726	-0.152316	-0.502531	0.353422	-0.590661	1.04016	0.943186	0.0884388	1.71845	1.00974	0.195326	0.135526	0.000816881	1.19134	1.85153	2.74345
NRC3_wobSeed11_DR0_T7A_o1	GCTCTAATAGTTGAAGGGCAACCGACGAGTCCGTTTGCGATTGACAGCGTAGAATGAAGG	0.215626	0.639457	0.942953	0.930655	0.712469	0.00710096	1.53441	0.839375	0.75871	0.594628	1.14131	0.86879	0.705127	0.887055	0.0231335	-0.0774453	-0.386942	-0.423031	1.23834	1.41133	0.5028	2.21067	1.69909	0.12907	0.0205191	1.32328	2.02239	2.90113	3.44632
NRC3_wobSeed11_DR0_T7C_o1	GCTCTACTAGTTGAAGGGCAACCGACGAGTCCGTTTGCGATTGACAGCGTAGAATGAAGG	0.213759	0.159576	0.155907	0.338104	0.274594	-0.215515	1.27222	0.458473	0.634653	0.212235	0.725539	0.353369	0.312505	0.310848	-0.296011	-0.370094	-0.568602	-0.254415	0.815294	0.707011	0.107514	1.69407	1.11039	0.293774	-0.701376	0.0929749	1.5843	2.48013	3.03102
NRC3_wobSeed11_DR0_T7G_o1	GCTCTAGTAGTTGAAGGGCAACCGACGAGTCCGTTTGCGATTGACAGCGTAGAATGAAGG	-0.0179737	0.178031	0.618232	0.629681	-0.0240904	0.117359	1.39718	0.507338	0.265568	0.268085	0.454953	0.622376	0.498659	0.163914	-0.0915922	-0.133856	0.579497	-0.380323	1.28782	0.676132	0.345825	1.78446	1.01999	0.527425	-0.187245	0.129963	1.64968	2.22482	2.82987
NRC3_wobSeed11_DR0_T8A_o1	GCTCTATAAGTTGAAGGGCAACCGACGAGTCCGTTTGCGATTGACAGCGTAGAATGAAGG	0.843573	0.828729	0.764376	0.653629	0.558434	0.465947	1.9276	0.811641	1.06733	0.570303	1.27248	1.01479	0.679709	1.06841	-0.0357978	0.00788385	0.192082	0.136983	1.48773	1.56746	0.651779	2.03418	1.59155	0.839401	0.946866	0.713175	2.81592	3.29453	3.71968
NRC3_wobSeed11_DR0_T8C_o1	GCTCTATCAGTTGAAGGGCAACCGACGAGTCCGTTTGCGATTGACAGCGTAGAATGAAGG	0.151827	0.694605	0.776869	0.369382	0.595866	0.16037	1.62716	0.570654	1.07391	0.501195	0.935199	0.848728	0.439531	0.747748	-0.272648	-0.0896544	0.00832137	0.0372667	1.4415	1.43498	0.541408	2.02316	1.10678	0.544619	0.0205191	-0.244257	1.99558	2.89032	3.44184
NRC3_wobSeed11_DR0_T8G_o1	GCTCTATGAGTTGAAGGGCAACCGACGAGTCCGTTTGCGATTGACAGCGTAGAATGAAGG	0.606852	0.636971	0.699664	0.419491	0.674282	0.511017	1.36763	0.853013	0.953466	0.404638	1.20073	0.971207	-0.141611	0.460735	-0.373411	-0.437123	-0.220056	-0.40461	1.11585	1.57186	0.0161487	1.46009	1.54799	0.476584	0.0578125	-0.166428	1.51341	2.21855	2.54334
NRC3_wobSeed110_DR4_A14C_o1	GCTCTGCTAGGTCCACGATGGTCAGCTAATCTGCTAGCGATTGACAGCGTAGAATGAAGG	-0.331526	-0.212536	-0.398917	-0.340179	-0.477226	-0.319516	0.203791	-0.482907	-0.304443	-0.789923	-0.240224	-0.333183	-0.906584	-0.0544092	-0.521531	-0.988251	-1.27293	-0.873112	-0.207293	-0.326354	-1.23485	0.567895	0.651371	-0.114491	-0.627891	-0.949875	0.323929	0.76798	1.1649
NRC3_wobSeed110_DR4_A14G_o1	GCTCTGCTAGGTCGACGATGGTCAGCTAATCTGCTAGCGATTGACAGCGTAGAATGAAGG	-0.259684	0.664254	0.0576985	-0.0206693	0.0229452	0.669142	1.15697	-0.185047	-0.228846	-0.331742	0.202226	0.321366	-1.39043	0.829196	-1.03099	-1.01652	-1.41807	-0.884167	0.456569	-0.844923	-1.16266	1.11955	0.128194	0.905447	-0.10828	-0.448198	0.642228	0.698042	1.20223
NRC3_wobSeed110_DR4_A14T_o1	GCTCTGCTAGGTCTACGATGGTCAGCTAATCTGCTAGCGATTGACAGCGTAGAATGAAGG	-0.581663	-0.50625	-0.810887	-0.634226	-1.07074	-1.42688	-0.193762	-0.730754	-0.624914	-0.870776	-0.453155	-0.775231	-2.35917	-0.408792	-1.11964	-0.758768	-0.903756	-1.25729	-0.552072	-1.27653	-1.29708	0.395283	0.00299302	-0.0471782	-0.79728	-1.02571	-0.0114934	0.436969	1.48156
NRC3_wobSeed110_DR4_A15C_o1	GCTCTGCTAGGTCACCGATGGTCAGCTAATCTGCTAGCGATTGACAGCGTAGAATGAAGG	3.63669	4.73538	3.30043	3.75192	2.75503	3.48456	4.3619	1.91464	2.16565	2.06821	3.82418	3.27909	0.377991	5.73452	-0.46988	-0.342558	-1.39195	1.22783	3.59926	-0.0284001	-1.04028	4.59797	0.891475	4.8145	0.733503	0.944579	4.03888	3.11232	2.09383
NRC3_wobSeed110_DR4_A15G_o1	GCTCTGCTAGGTCAGCGATGGTCAGCTAATCTGCTAGCGATTGACAGCGTAGAATGAAGG	0.772422	2.8888	0.657484	1.17111	1.30776	2.39767	3.33156	0.170398	0.125915	0.270747	1.65585	1.2469	0.722519	3.87573	-0.943509	-0.838335	-1.25711	-0.0620365	2.71202	-0.73886	-1.60659	3.18358	0.156086	3.04808	-0.258262	-0.710974	1.6249	1.28722	1.55795
NRC3_wobSeed110_DR4_A15T_o1	GCTCTGCTAGGTCATCGATGGTCAGCTAATCTGCTAGCGATTGACAGCGTAGAATGAAGG	1.74035	3.78821	3.21312	3.45152	2.07486	3.33168	4.01546	1.81454	2.16393	1.72529	3.20375	2.72966	0.220396	4.88392	-0.333426	-0.255606	-1.03778	0.553079	3.19486	-0.0903686	-0.703371	3.5418	1.53357	4.23643	-0.541191	0.105438	3.31788	2.44543	1.81925
NRC3_wobSeed110_DR4_A18C_o1	GCTCTGCTAGGTCAACGCTGGTCAGCTAATCTGCTAGCGATTGACAGCGTAGAATGAAGG	2.09136	4.21398	3.09964	3.47085	2.35149	3.52	4.16121	2.00484	1.35579	1.73687	3.27022	2.33015	1.33915	5.26362	-0.233902	-0.355904	-1.40698	0.43014	3.4627	-0.576444	-1.26106	4.50349	0.991404	4.49666	0.00924153	0.648427	3.2365	2.54041	1.85291
NRC3_wobSeed110_DR4_A18G_o1	GCTCTGCTAGGTCAACGGTGGTCAGCTAATCTGCTAGCGATTGACAGCGTAGAATGAAGG	3.34959	4.11367	2.74677	3.58754	2.38198	3.45543	4.05452	1.98984	1.94742	1.60005	3.54155	2.53713	1.38349	4.98789	-0.0402066	-0.0139356	-0.570221	0.795951	3.47948	-0.606182	-0.74178	4.53644	1.00905	4.36273	-0.364885	-0.104009	3.80595	3.41677	2.44593
NRC3_wobSeed110_DR4_A18T_o1	GCTCTGCTAGGTCAACGTTGGTCAGCTAATCTGCTAGCGATTGACAGCGTAGAATGAAGG	2.48769	3.78015	3.07676	3.38466	2.22438	3.20852	4.03169	1.56143	1.46346	1.60848	3.1973	2.31744	0.190997	4.82955	-0.139011	0.361654	-1.27316	0.754726	3.31136	-0.369938	-0.62003	3.92136	1.06323	4.38321	0.672914	-0.218786	3.39943	2.70689	1.89647
NRC3_wobSeed110_DR4_A24C_o1	GCTCTGCTAGGTCAACGATGGTCCGCTAATCTGCTAGCGATTGACAGCGTAGAATGAAGG	2.07485	3.75282	2.07988	2.98689	1.9144	2.56099	3.91121	0.997735	1.13696	1.01643	3.00433	2.30295	0.694384	4.69578	-0.376789	-0.261616	-0.44899	0.71252	2.9399	-0.412675	-0.847391	4.07015	1.19677	4.00274	0.0666421	-0.428757	2.75426	2.22153	1.89773
NRC3_wobSeed110_DR4_A24G_o1	GCTCTGCTAGGTCAACGATGGTCGGCTAATCTGCTAGCGATTGACAGCGTAGAATGAAGG	2.098	3.74594	2.13965	3.05874	2.02011	2.70068	3.97117	1.21807	1.41704	1.10513	2.90417	2.63691	0.167989	5.23675	-0.279875	-0.00978177	-1.20668	0.478	3.13377	-0.231645	-0.839906	4.30799	0.919998	4.04772	-0.0501775	0.0269708	3.01409	2.42224	1.80788
NRC3_wobSeed110_DR4_A24T_o1	GCTCTGCTAGGTCAACGATGGTCTGCTAATCTGCTAGCGATTGACAGCGTAGAATGAAGG	1.92125	3.69185	2.09601	2.95191	1.99989	2.60341	3.82645	0.995198	0.980988	1.34932	2.92493	2.24944	0.811076	4.40199	-0.370593	0.0409656	-0.90746	0.711896	2.71547	-0.658434	-0.719278	3.95691	0.993279	3.88358	1.25058	0.460295	2.63929	2.10905	1.65555
NRC3_wobSeed110_DR4_A28C_o1	GCTCTGCTAGGTCAACGATGGTCAGCTCATCTGCTAGCGATTGACAGCGTAGAATGAAGG	2.39555	3.9103	2.7896	3.56307	2.3678	3.15462	4.0549	1.71335	1.65371	1.80754	3.33543	2.41299	1.90353	4.61576	0.0556468	0.0879638	-0.783138	0.670881	3.24173	-0.436241	-1.44892	3.99875	1.04802	4.36478	-0.235845	2.19243	2.89364	2.19384	1.65129
NRC3_wobSeed110_DR4_A28G_o1	GCTCTGCTAGGTCAACGATGGTCAGCTGATCTGCTAGCGATTGACAGCGTAGAATGAAGG	2.72042	4.00241	2.66261	3.1787	2.29938	2.9888	4.03119	1.58095	1.72702	1.7175	3.35073	2.52194	0.984151	4.87676	-0.221799	0.146259	-0.390334	0.472955	3.36002	-0.510724	-0.668646	3.60607	0.834497	4.28995	1.1719	-0.0934707	3.1458	2.66379	1.80949
NRC3_wobSeed110_DR4_A28T_o1	GCTCTGCTAGGTCAACGATGGTCAGCTTATCTGCTAGCGATTGACAGCGTAGAATGAAGG	2.42516	4.13703	2.98013	3.60485	2.50435	3.22461	4.2152	1.75907	1.63205	1.77006	3.37548	2.49142	0.812331	4.74751	-0.0829827	-0.301827	-0.672191	0.783126	3.56024	-0.341938	-0.68205	4.1538	1.25767	4.2738	1.16404	2.31235	3.06133	2.58533	2.06218
NRC3_wobSeed110_DR4_A29C_o1	GCTCTGCTAGGTCAACGATGGTCAGCTACTCTGCTAGCGATTGACAGCGTAGAATGAAGG	2.40154	4.24543	2.85624	3.16094	1.92601	3.04115	4.14076	1.41974	1.67768	1.47911	3.29961	2.6395	0.253884	5.24198	-0.273074	-0.302084	-0.563613	0.775596	3.48484	-0.337364	-0.802416	4.2954	0.833168	4.16711	-0.59989	-0.185553	3.05125	2.46646	1.62386
NRC3_wobSeed110_DR4_A29G_o1	GCTCTGCTAGGTCAACGATGGTCAGCTAGTCTGCTAGCGATTGACAGCGTAGAATGAAGG	2.46452	3.90151	2.52522	3.29302	2.26244	3.16294	4.05916	1.41971	1.4318	1.39178	3.44197	2.49581	0.414521	4.61107	-0.368519	-0.444831	-1.07816	0.617235	3.54391	-0.543594	-1.07	3.64046	0.637626	4.26275	-0.960865	-0.411162	2.89567	2.52551	1.75321
NRC3_wobSeed110_DR4_A29T_o1	GCTCTGCTAGGTCAACGATGGTCAGCTATTCTGCTAGCGATTGACAGCGTAGAATGAAGG	2.42448	3.99348	2.61866	3.16391	2.24448	3.0253	4.11259	1.4127	1.71404	1.38603	3.14783	2.45749	0.971541	4.92899	-0.456816	-0.157539	-0.753082	0.599297	3.15908	-0.371154	-1.07843	4.20046	0.833448	4.41703	0.733204	0.0784246	2.95624	2.29245	1.9971
NRC3_wobSeed110_DR4_A9C_o1	GCTCTGCTCGGTCAACGATGGTCAGCTAATCTGCTAGCGATTGACAGCGTAGAATGAAGG	-0.278903	1.41249	0.37226	0.568349	-0.0626593	0.269387	2.59127	-0.246116	-0.245257	-0.449349	0.274517	0.24969	-0.450145	2.82974	-0.251169	-0.42463	-0.905663	-0.890199	1.65258	-0.978181	-1.08512	1.09704	0.128791	1.09992	-0.827984	-0.370326	0.897913	1.09309	1.25113
NRC3_wobSeed110_DR4_A9G_o1	GCTCTGCTGGGTCAACGATGGTCAGCTAATCTGCTAGCGATTGACAGCGTAGAATGAAGG	1.91502	3.4503	1.94723	2.58893	2.06799	2.64758	3.60256	1.45773	1.61592	1.15909	3.18944	2.57948	0.517782	4.30696	-0.835126	-0.167972	-1.24459	-0.4396	2.96232	-0.395464	-1.33664	3.35507	0.782497	3.70025	0.238648	1.05592	2.57122	2.14047	1.69238
NRC3_wobSeed110_DR4_A9T_o1	GCTCTGCTTGGTCAACGATGGTCAGCTAATCTGCTAGCGATTGACAGCGTAGAATGAAGG	-0.487858	0.292507	-0.219077	-0.223683	0.401386	0.139464	1.16636	-0.0601854	-0.630358	-0.548881	0.183966	0.236618	-0.632882	0.624467	-0.946297	-0.202026	-1.61681	-1.12901	0.448482	-1.09358	-0.840722	0.689273	-0.0434764	0.424601	-0.529874	0.224768	0.665085	0.960245	1.65231
NRC3_wobSeed110_DR4_C13A_o1	GCTCTGCTAGGTAAACGATGGTCAGCTAATCTGCTAGCGATTGACAGCGTAGAATGAAGG	-0.29329	-0.193248	-0.333552	-0.588378	-0.233292	-0.110068	-0.0745227	-0.369235	-0.409147	-0.605806	-0.092803	0.132467	-1.72095	-0.441016	-0.988141	-1.06981	-1.62546	-1.01018	-0.480167	-0.962545	-0.821003	1.05701	-0.14772	0.192313	-0.396572	-0.370376	0.635965	1.22084	1.67894
NRC3_wobSeed110_DR4_C13G_o1	GCTCTGCTAGGTGAACGATGGTCAGCTAATCTGCTAGCGATTGACAGCGTAGAATGAAGG	0.237716	0.143891	-0.432248	-0.413981	-0.152696	0.528708	0.881293	-0.427797	-0.621066	-0.498914	0.449478	0.0585303	-0.746161	0.337229	-0.945966	-1.34807	-1.25659	-0.884769	0.158987	-0.782379	-0.961889	3.12362	-0.28239	2.96804	-0.768548	-0.70767	0.768924	0.915969	1.17125
NRC3_wobSeed110_DR4_C13T_o1	GCTCTGCTAGGTTAACGATGGTCAGCTAATCTGCTAGCGATTGACAGCGTAGAATGAAGG	-0.116905	0.560962	0.816763	-1.52824	0.0866059	1.00408	1.14756	-0.231531	-0.0904822	-0.155742	0.392583	0.420402	-1.28716	0.688276	-0.894471	-0.755878	-0.990369	-1.07268	0.604569	-0.956803	-0.501425	2.10962	0.00765151	1.89428	-0.772221	-0.412463	0.90856	1.05722	1.44614
NRC3_wobSeed110_DR4_C16A_o1	GCTCTGCTAGGTCAAAGATGGTCAGCTAATCTGCTAGCGATTGACAGCGTAGAATGAAGG	3.32242	3.65385	3.06045	3.55429	2.4432	3.05216	3.83185	1.59118	1.67771	2.06917	3.7252	2.65226	0.400049	4.30406	0.0702005	0.0440709	-0.950281	0.196331	3.03852	-0.234346	-0.802147	4.67497	1.30625	3.96427	0.394364	0.245813	4.37465	3.75957	2.61113
NRC3_wobSeed110_DR4_C16G_o1	GCTCTGCTAGGTCAAGGATGGTCAGCTAATCTGCTAGCGATTGACAGCGTAGAATGAAGG	2.01364	3.97372	2.81537	2.86214	2.25637	2.88307	3.97043	1.22971	1.18329	1.48117	3.11703	2.59591	0.577705	4.85107	-0.0468193	-0.198362	-0.711791	0.621173	3.4925	-0.0675926	-0.69681	4.19391	0.940166	4.08321	0.240157	-0.491936	3.20598	2.70495	2.01798
NRC3_wobSeed110_DR4_C16T_o1	GCTCTGCTAGGTCAATGATGGTCAGCTAATCTGCTAGCGATTGACAGCGTAGAATGAAGG	1.52737	3.4455	2.81654	2.47735	1.45671	2.59476	3.71688	1.01742	1.31838	1.37753	2.68722	1.8888	0.24363	4.62005	-0.0628633	-0.0652238	-0.320428	0.321163	2.74622	-0.294022	-0.709554	3.80284	1.1091	3.48932	-0.129624	0.245813	2.355	2.05486	1.77398
NRC3_wobSeed110_DR4_C23A_o1	GCTCTGCTAGGTCAACGATGGTAAGCTAATCTGCTAGCGATTGACAGCGTAGAATGAAGG	2.51483	3.80063	2.00782	3.06736	1.92143	2.62166	4.03139	0.92483	1.82443	1.40402	2.8473	2.40083	0.662615	4.82526	-0.518018	-0.543114	-1.0006	0.290576	2.66005	-0.6121	-1.17385	4.17576	0.818859	4.18118	-0.213406	0.490151	3.08755	2.31185	1.6482
NRC3_wobSeed110_DR4_C23G_o1	GCTCTGCTAGGTCAACGATGGTGAGCTAATCTGCTAGCGATTGACAGCGTAGAATGAAGG	2.17285	3.818	1.79538	2.96284	1.67644	2.67918	3.98002	0.738831	1.14735	1.14573	2.94754	1.98508	0.200386	4.93092	-0.33715	-0.261742	-1.06507	0.169581	2.80353	-0.792105	-1.18082	4.05828	0.810134	4.10501	-0.355557	0.101409	3.06749	2.38814	1.74205
NRC3_wobSeed110_DR4_C23T_o1	GCTCTGCTAGGTCAACGATGGTTAGCTAATCTGCTAGCGATTGACAGCGTAGAATGAAGG	2.33764	3.97045	2.07856	3.1048	2.11253	2.90024	4.14225	1.23921	1.25534	1.45961	3.08818	2.75342	0.624716	5.29355	-0.301186	-0.0850405	-0.887899	0.465683	2.99324	-0.391309	-0.80302	4.04404	1.10131	4.11475	0.0855109	0.205608	3.08541	2.5431	1.8239
NRC3_wobSeed110_DR4_C26A_o1	GCTCTGCTAGGTCAACGATGGTCAGATAATCTGCTAGCGATTGACAGCGTAGAATGAAGG	2.82193	3.8861	2.84564	3.65338	2.44391	3.16515	4.2628	2.1521	1.77648	1.9448	3.29533	3.10623	1.82411	5.5049	0.0239487	0.0958329	-0.129685	0.477716	3.4675	-0.329252	-0.779338	4.35422	0.97815	4.33604	0.255513	-0.0109121	3.2205	2.55124	2.09814
NRC3_wobSeed110_DR4_C26G_o1	GCTCTGCTAGGTCAACGATGGTCAGGTAATCTGCTAGCGATTGACAGCGTAGAATGAAGG	2.73611	4.204	2.96317	3.43063	2.34369	3.0876	3.92708	1.61452	1.77766	1.53115	3.18585	3.11217	0.216447	5.51877	0.163086	-0.248598	-0.89478	1.33776	3.35606	-0.177143	-0.525645	4.4189	1.11976	4.18684	-0.0874885	0.0563538	3.06276	2.6542	2.01261
NRC3_wobSeed110_DR4_C26T_o1	GCTCTGCTAGGTCAACGATGGTCAGTTAATCTGCTAGCGATTGACAGCGTAGAATGAAGG	2.14293	4.1179	2.65262	3.06561	2.16868	2.92981	4.04135	1.8769	1.61575	1.71577	3.04109	2.49828	1.06564	4.95357	-0.279304	0.324745	-0.965758	0.729582	3.26113	-0.182735	-0.482294	4.02455	0.833511	4.07935	0.847786	0.247277	2.79697	2.47125	1.79048
NRC3_wobSeed110_DR4_C4A_o1	GCTATGCTAGGTCAACGATGGTCAGCTAATCTGCTAGCGATTGACAGCGTAGAATGAAGG	2.88687	4.01737	4.52551	3.35987	2.59963	3.23998	3.95821	1.76668	1.78925	2.24996	3.37013	2.61563	1.13537	4.80505	2.10328	0.889432	-0.282082	0.638941	3.36218	-0.267079	-0.438108	2.97476	0.78991	3.83623	1.13768	1.31201	2.78337	1.86718	0.715674
NRC3_wobSeed110_DR4_C4G_o1	GCTGTGCTAGGTCAACGATGGTCAGCTAATCTGCTAGCGATTGACAGCGTAGAATGAAGG	2.67619	3.87836	2.66749	3.37937	1.84593	3.00452	4.14981	1.40483	1.64557	1.54304	3.09569	2.4548	1.09966	5.19414	-0.0276774	0.115785	-0.241291	0.52891	3.40102	-0.186427	-0.379221	2.93659	0.341669	4.08665	0.0393122	0.202635	2.40138	1.68278	0.195102
NRC3_wobSeed110_DR4_C4T_o1	GCTTTGCTAGGTCAACGATGGTCAGCTAATCTGCTAGCGATTGACAGCGTAGAATGAAGG	3.39718	4.05081	4.06948	3.70686	2.15453	3.33068	4.13021	1.45586	1.89565	2.06576	3.59411	2.66505	0.873783	5.2838	1.8432	-0.0738037	-0.298452	1.02272	3.69156	0.00225991	-0.500938	4.44835	1.01847	5.10897	0.43382	0.599262	3.76628	2.86064	1.37762
NRC3_wobSeed110_DR4_C7A_o1	GCTCTGATAGGTCAACGATGGTCAGCTAATCTGCTAGCGATTGACAGCGTAGAATGAAGG	3.47181	5.15374	4.83185	5.28786	3.6965	3.09948	4.43908	3.01079	3.09961	3.31444	4.76291	4.72873	2.17428	5.89408	0.9752	0.736921	1.12466	-0.296289	3.93711	-0.0319936	-0.307898	3.62802	1.21021	3.47696	0.735072	0.759289	4.48123	4.20932	3.79463
NRC3_wobSeed110_DR4_C7G_o1	GCTCTGGTAGGTCAACGATGGTCAGCTAATCTGCTAGCGATTGACAGCGTAGAATGAAGG	4.40344	4.31472	3.59972	4.45011	2.7824	2.98466	4.15879	2.2523	2.20116	2.55239	4.34909	3.4901	2.39439	4.78209	0.986109	0.478787	0.843459	0.700239	3.74644	0.621592	0.209751	5.19913	1.25988	5.77393	0.722155	1.80765	4.54348	4.31813	3.77857
NRC3_wobSeed110_DR4_C7T_o1	GCTCTGTTAGGTCAACGATGGTCAGCTAATCTGCTAGCGATTGACAGCGTAGAATGAAGG	2.16514	4.38342	3.79746	4.02103	3.27902	3.7302	4.36554	2.42538	2.46379	2.59992	3.76323	3.19769	2.86344	4.93454	0.813611	1.87653	1.57805	2.75528	3.65382	0.727428	0.246572	3.5332	1.61033	3.99802	2.08999	2.89987	3.13437	3.11959	3.15271
NRC3_wobSeed110_DR4_G10A_o1	GCTCTGCTAAGTCAACGATGGTCAGCTAATCTGCTAGCGATTGACAGCGTAGAATGAAGG	-0.509731	-0.412509	-0.43246	-0.531201	-0.42157	-0.519535	0.171288	-0.538117	-0.644155	-0.552583	-0.268749	-0.205853	-1.17671	-0.169367	-0.993249	-0.721115	-1.62288	-1.37057	-0.659515	-1.39739	-1.17703	0.507149	-0.066099	-0.185859	-0.943209	-0.689941	0.278462	0.923793	1.32807
NRC3_wobSeed110_DR4_G10C_o1	GCTCTGCTACGTCAACGATGGTCAGCTAATCTGCTAGCGATTGACAGCGTAGAATGAAGG	0.00276142	-0.315927	-0.136442	-0.230505	-0.491877	-0.615735	-0.0265926	-0.555279	-0.547954	-0.384227	-0.19082	-0.260656	-1.5414	-0.065919	-0.621626	-0.540969	-1.62432	-0.920456	-0.670147	-1.61432	-0.855577	0.823887	0.0473273	-0.0516931	0.30323	-0.273482	0.524623	1.09884	1.60272
NRC3_wobSeed110_DR4_G10T_o1	GCTCTGCTATGTCAACGATGGTCAGCTAATCTGCTAGCGATTGACAGCGTAGAATGAAGG	-0.313129	0.218053	-0.338956	-0.366696	-0.446151	-0.296755	0.575259	-0.217347	-0.404639	-0.512875	-0.268586	-0.180714	-1.25241	0.346348	-1.07038	-0.552821	-1.27435	-1.24451	0.0555933	-1.119	-1.18864	0.813682	0.207582	-0.00611501	-0.17998	0.00526961	0.460318	0.668373	1.01087
NRC3_wobSeed110_DR4_G11A_o1	GCTCTGCTAGATCAACGATGGTCAGCTAATCTGCTAGCGATTGACAGCGTAGAATGAAGG	-0.175348	-0.514232	-0.641138	-1.43016	-0.570439	-0.945284	-0.345657	-0.434418	-0.489499	-0.993133	-0.231207	-0.275919	-1.5577	-0.51248	-1.29311	-1.04926	-1.30454	-1.71256	-0.587644	-1.45228	-1.18135	0.608225	-0.127162	-0.401395	-0.565515	-0.17941	0.49235	1.1416	1.39299
NRC3_wobSeed110_DR4_G11C_o1	GCTCTGCTAGCTCAACGATGGTCAGCTAATCTGCTAGCGATTGACAGCGTAGAATGAAGG	-0.319975	-0.390523	-0.557455	-0.517878	-0.406641	-0.557737	-0.267315	-0.381411	-0.662192	-1.0044	-0.335232	-0.435754	-1.44278	-0.546041	-0.770511	-1.02861	-1.11593	-1.09577	-0.694467	-0.90177	-0.500633	0.317459	0.108895	-0.338491	-0.143098	-0.716662	0.115841	0.838106	1.25281
NRC3_wobSeed110_DR4_G11T_o1	GCTCTGCTAGTTCAACGATGGTCAGCTAATCTGCTAGCGATTGACAGCGTAGAATGAAGG	-0.456467	0.767806	0.175278	0.140551	0.474712	0.927772	1.54685	0.509669	0.196386	-0.303153	0.263757	0.187883	-1.27196	1.0323	-0.555308	-0.647775	-1.48895	-1.34269	0.819873	0.12899	-0.0476452	0.463493	1.3212	-0.111756	-0.33898	-0.479429	0.557573	0.990394	1.26187
NRC3_wobSeed110_DR4_G17A_o1	GCTCTGCTAGGTCAACAATGGTCAGCTAATCTGCTAGCGATTGACAGCGTAGAATGAAGG	2.13381	4.13121	3.67309	3.09574	2.29247	3.0836	4.10981	1.93516	1.84465	2.16101	3.29164	2.64153	1.23426	4.92387	-0.0288632	0.366017	-0.189195	0.804523	3.3697	-0.0461314	-0.275786	4.04983	1.32543	4.04635	0.263679	0.639686	3.00101	2.54197	2.0673
NRC3_wobSeed110_DR4_G17C_o1	GCTCTGCTAGGTCAACCATGGTCAGCTAATCTGCTAGCGATTGACAGCGTAGAATGAAGG	2.97659	4.39706	3.2087	4.31741	2.29691	3.77943	4.20956	2.47241	2.27207	2.20652	3.51751	3.23562	1.65382	5.70282	-0.0391117	0.102103	-0.434273	1.02964	3.52972	-0.484392	-0.871533	4.74501	1.05474	4.60367	-0.0168262	-0.54474	3.43859	2.94764	2.14734
NRC3_wobSeed110_DR4_G17T_o1	GCTCTGCTAGGTCAACTATGGTCAGCTAATCTGCTAGCGATTGACAGCGTAGAATGAAGG	2.72026	4.25762	3.35034	4.09205	2.76035	3.87223	4.37974	2.47289	2.11664	2.35138	3.64558	3.13069	1.54731	5.21804	0.30187	0.258158	0.28793	0.915337	3.57433	0.148533	-0.420075	3.77058	1.44732	4.24467	0.276877	0.824794	3.28654	2.81255	2.14623
NRC3_wobSeed110_DR4_G20A_o1	GCTCTGCTAGGTCAACGATAGTCAGCTAATCTGCTAGCGATTGACAGCGTAGAATGAAGG	2.53075	3.90337	2.35058	3.22818	1.98252	2.67444	3.99482	1.31419	1.24412	1.39697	3.14432	2.62696	0.481277	4.60263	-0.229884	-0.0503832	-0.871565	0.277386	2.84137	-0.23439	-0.48187	4.1883	0.918688	4.19733	0.703053	0.616259	3.1489	2.8239	1.94612
NRC3_wobSeed110_DR4_G20C_o1	GCTCTGCTAGGTCAACGATCGTCAGCTAATCTGCTAGCGATTGACAGCGTAGAATGAAGG	2.48985	4.05599	2.19009	2.973	1.78541	2.60305	3.9561	0.835776	1.02723	1.24017	3.11456	2.43552	0.478157	4.96454	-0.465054	-0.244565	-1.13277	0.334961	2.87628	-0.497991	-0.971872	4.388	0.834798	4.23852	-0.62495	-0.071044	3.2604	2.75821	1.96072
NRC3_wobSeed110_DR4_G20T_o1	GCTCTGCTAGGTCAACGATTGTCAGCTAATCTGCTAGCGATTGACAGCGTAGAATGAAGG	2.43196	3.7513	1.94227	2.81127	1.85812	2.77297	4.02821	1.1894	0.99269	1.40336	2.92749	2.40566	0.733709	4.63884	-0.0951174	-0.279269	-1.01485	0.844739	3.05653	-0.273911	-0.478058	4.13763	1.16151	4.13055	0.395114	0.816851	2.9296	2.35816	1.89684
NRC3_wobSeed110_DR4_G21A_o1	GCTCTGCTAGGTCAACGATGATCAGCTAATCTGCTAGCGATTGACAGCGTAGAATGAAGG	2.74267	3.81026	1.95808	3.12106	1.76562	2.63667	3.99363	0.896084	1.16722	1.522	3.32234	2.77885	0.451272	4.38302	-0.355229	-0.366295	-0.99829	0.448576	2.72103	-0.152881	-0.713271	4.258	1.04146	4.06017	0.887921	0.350467	2.86428	2.37921	2.03474
NRC3_wobSeed110_DR4_G21C_o1	GCTCTGCTAGGTCAACGATGCTCAGCTAATCTGCTAGCGATTGACAGCGTAGAATGAAGG	2.04111	3.76367	1.8848	2.93884	1.68685	2.46711	3.82014	0.885769	1.15193	1.22371	3.02443	2.17636	-0.00893776	4.76382	-0.568971	-0.547201	-0.556658	0.229868	2.6605	-0.640026	-1.02661	3.99941	0.98884	3.8753	-0.121282	0.145687	2.9155	2.31623	1.69602
NRC3_wobSeed110_DR4_G21T_o1	GCTCTGCTAGGTCAACGATGTTCAGCTAATCTGCTAGCGATTGACAGCGTAGAATGAAGG	2.54327	3.72931	2.21974	3.00254	1.99534	2.73236	4.15345	1.39819	1.66541	1.39472	3.10475	2.46972	0.744543	4.24338	-0.237471	-0.309661	-0.343377	0.880505	2.97311	-0.288492	-0.688644	4.35513	1.03372	4.42985	0.546171	0.0538729	3.01129	2.4239	2.01243
NRC3_wobSeed110_DR4_G25A_o1	GCTCTGCTAGGTCAACGATGGTCAACTAATCTGCTAGCGATTGACAGCGTAGAATGAAGG	2.54332	4.11816	3.21051	3.61995	2.38755	3.24273	4.12485	2.39915	2.26842	2.14999	3.30417	2.75061	1.74528	5.25175	0.113421	0.0398148	-0.654225	1.04676	3.58327	0.125271	-0.850799	4.50531	1.32014	4.30472	0.325865	0.357186	3.18029	2.60213	1.78762
NRC3_wobSeed110_DR4_G25C_o1	GCTCTGCTAGGTCAACGATGGTCACCTAATCTGCTAGCGATTGACAGCGTAGAATGAAGG	2.96055	4.17488	2.9659	3.57103	2.80457	3.58156	4.20264	2.11587	2.19321	2.05254	3.49331	2.6855	0.810547	4.77041	0.264148	-0.183192	-0.585835	1.36567	3.62619	0.156277	-0.994222	4.11575	1.05612	4.81614	0.398182	0.776499	3.3648	2.7617	1.98484
NRC3_wobSeed110_DR4_G25T_o1	GCTCTGCTAGGTCAACGATGGTCATCTAATCTGCTAGCGATTGACAGCGTAGAATGAAGG	2.782	4.05117	3.33855	3.50451	2.55592	3.44562	4.08753	2.0974	2.15905	2.03347	3.36814	2.89703	0.6367	4.69381	0.104531	0.0541133	-0.305675	0.804898	3.50184	-0.118086	-0.415331	4.28064	1.06753	4.0198	0.110057	0.183128	3.33782	2.79283	2.07918
NRC3_wobSeed110_DR4_G6A_o1	GCTCTACTAGGTCAACGATGGTCAGCTAATCTGCTAGCGATTGACAGCGTAGAATGAAGG	6.19322	4.28459	3.20096	3.61019	2.53742	3.19944	4.23382	1.92986	2.27006	2.29021	4.3638	3.0706	1.93404	5.15872	0.625509	0.750092	1.27828	1.3699	3.59457	0.629102	0.246237	7.65672	1.88927	7.95822	1.78548	1.24589	6.02903	5.88384	4.96941
NRC3_wobSeed110_DR4_G6C_o1	GCTCTCCTAGGTCAACGATGGTCAGCTAATCTGCTAGCGATTGACAGCGTAGAATGAAGG	2.68114	4.49667	3.58525	4.1303	2.65833	3.32248	4.28342	2.35576	2.38582	2.49214	3.76055	3.48537	2.22136	5.7172	0.62179	0.781461	0.662608	1.59253	3.61052	0.165886	-0.308985	4.10281	1.40769	4.21616	1.02275	0.539172	3.7573	3.51399	3.63557
NRC3_wobSeed110_DR4_G6T_o1	GCTCTTCTAGGTCAACGATGGTCAGCTAATCTGCTAGCGATTGACAGCGTAGAATGAAGG	6.08542	4.3666	3.56991	3.99752	2.80093	3.54935	4.3132	2.22543	2.41035	2.53758	4.33931	3.09455	2.6902	5.58206	0.955237	2.65304	1.21077	2.1727	3.76489	0.674068	0.34462	7.20703	1.89929	7.2615	3.06677	2.59861	5.81881	5.64498	5.07978
NRC3_wobSeed110_DR4_o1	GCTCTGCTAGGTCAACGATGGTCAGCTAATCTGCTAGCGATTGACAGCGTAGAATGAAGG	2.68737	4.00802	2.96364	3.44872	2.46133	3.14592	4.01339	1.67218	1.53742	1.44122	3.18692	2.42408	1.43749	4.95083	-0.225246	-0.143601	-0.929903	0.461415	3.35967	-0.40313	-0.855645	4.22658	1.24131	4.21771	0.897826	0.762033	3.13875	2.47831	1.75602
NRC3_wobSeed110_DR4_T12A_o1	GCTCTGCTAGGACAACGATGGTCAGCTAATCTGCTAGCGATTGACAGCGTAGAATGAAGG	-0.0544775	-0.181068	-0.708143	-0.540619	-0.49663	0.316071	0.174959	-0.660315	-0.784329	-0.773219	-0.569283	-0.495011	-1.47318	0.339712	-0.956582	-0.823395	-0.831721	-0.703876	-0.669345	-0.943004	-1.32541	0.636242	0.111978	-0.316701	-0.587203	-0.807702	0.0795474	0.581406	0.983086
NRC3_wobSeed110_DR4_T12C_o1	GCTCTGCTAGGCCAACGATGGTCAGCTAATCTGCTAGCGATTGACAGCGTAGAATGAAGG	-0.32695	-0.26898	-0.74134	-1.19127	-0.792572	-0.440664	0.786361	-0.538294	-0.595599	-1.05201	-0.375058	-0.517516	-1.44748	0.329344	-1.19457	-1.0994	-1.0421	-1.26427	0.00127961	-1.48617	-1.31446	1.09387	-0.259536	0.618916	-1.0158	-0.0832353	0.662744	0.978377	1.12128
NRC3_wobSeed110_DR4_T12G_o1	GCTCTGCTAGGGCAACGATGGTCAGCTAATCTGCTAGCGATTGACAGCGTAGAATGAAGG	0.0279778	0.579313	-0.359832	-0.263572	-0.217991	0.3813	1.58391	-0.374836	-0.551836	-0.550361	0.0491555	-0.00280398	-1.10319	0.93428	-0.780364	-0.883893	-0.817953	-0.978296	0.76226	-0.73469	-0.975136	2.1839	-0.149363	1.58687	-1.00719	-0.859462	0.55119	0.846041	1.02241
NRC3_wobSeed110_DR4_T19A_o1	GCTCTGCTAGGTCAACGAAGGTCAGCTAATCTGCTAGCGATTGACAGCGTAGAATGAAGG	3.82524	5.51191	5.50069	4.67084	4.51292	5.01445	4.9536	5.64026	4.97269	3.80803	4.31755	4.17644	3.51432	6.41994	2.58154	0.161691	0.797117	1.69298	5.27995	1.38312	0.2414	4.15481	1.136	4.52794	0.312749	0.833701	4.04849	3.70418	2.29885
NRC3_wobSeed110_DR4_T19C_o1	GCTCTGCTAGGTCAACGACGGTCAGCTAATCTGCTAGCGATTGACAGCGTAGAATGAAGG	2.09292	4.41652	4.34148	3.49287	2.40062	3.47978	4.13221	2.07716	2.00045	1.97417	3.28477	2.73774	0.77174	5.58373	0.203027	0.155649	-1.11873	0.555346	3.73708	-0.198365	-0.713858	3.88679	1.13317	3.93825	0.345769	0.042488	2.97278	2.26407	1.76404
NRC3_wobSeed110_DR4_T19G_o1	GCTCTGCTAGGTCAACGAGGGTCAGCTAATCTGCTAGCGATTGACAGCGTAGAATGAAGG	3.35519	5.2911	4.83505	4.67844	4.02999	4.76266	4.64806	4.95975	5.09609	3.03838	4.27312	3.93819	2.14715	6.12969	0.39813	0.259769	-0.25174	1.13637	4.57106	0.551831	-0.400082	4.3354	1.46923	4.27733	-0.306992	-0.293649	3.78534	3.0196	2.12438
NRC3_wobSeed110_DR4_T22A_o1	GCTCTGCTAGGTCAACGATGGACAGCTAATCTGCTAGCGATTGACAGCGTAGAATGAAGG	2.7771	3.81931	2.23552	3.08483	2.00721	2.86252	3.96959	1.32151	1.2127	1.27719	3.06723	2.50195	1.07895	4.71473	-0.310378	-0.136777	-0.131034	0.203364	2.78695	-0.73626	-0.751011	3.88221	0.954971	4.29211	0.358406	1.55821	3.117	2.55672	2.1289
NRC3_wobSeed110_DR4_T22C_o1	GCTCTGCTAGGTCAACGATGGCCAGCTAATCTGCTAGCGATTGACAGCGTAGAATGAAGG	2.33702	3.7463	2.21377	3.0885	1.89821	2.59873	3.93605	0.870744	1.12723	1.34138	3.00291	2.34556	0.16544	4.71825	-0.626411	-0.287238	-0.648238	0.486448	2.8516	-0.707727	-1.29307	4.06796	0.868155	4.02013	-0.0745646	0.273843	2.77483	2.37132	1.80447
NRC3_wobSeed110_DR4_T22G_o1	GCTCTGCTAGGTCAACGATGGGCAGCTAATCTGCTAGCGATTGACAGCGTAGAATGAAGG	2.46981	3.93711	2.29131	3.18975	1.73475	2.63224	4.19494	0.835536	0.993293	1.20473	2.9374	2.44329	0.590242	5.24768	-0.251698	-0.397012	-1.1758	0.423815	2.74012	-0.398064	-1.21377	4.13999	0.548884	4.00199	-0.400971	1.48969	3.01026	2.49489	1.84925
NRC3_wobSeed110_DR4_T27A_o1	GCTCTGCTAGGTCAACGATGGTCAGCAAATCTGCTAGCGATTGACAGCGTAGAATGAAGG	2.79204	3.94434	2.4762	3.332	2.12074	3.16629	4.25636	1.4702	1.64064	1.69211	3.27169	2.45471	0.381008	5.25773	-0.167736	-0.320675	-0.686194	0.75641	3.35243	-0.401946	-0.599336	3.85178	0.984042	4.17888	0.166268	0.827107	3.14663	2.56426	2.12923
NRC3_wobSeed110_DR4_T27C_o1	GCTCTGCTAGGTCAACGATGGTCAGCCAATCTGCTAGCGATTGACAGCGTAGAATGAAGG	2.73343	4.30074	2.90333	3.50026	2.015	3.15888	4.26058	1.59813	1.65899	1.56592	3.16788	2.54521	1.87126	5.19679	-0.0341586	-0.0157509	-0.829698	0.561116	3.23046	-0.315576	-0.978617	4.18084	1.05805	4.28751	-0.24722	0.0145807	3.1729	2.48128	1.78867
NRC3_wobSeed110_DR4_T27G_o1	GCTCTGCTAGGTCAACGATGGTCAGCGAATCTGCTAGCGATTGACAGCGTAGAATGAAGG	2.50555	4.03453	2.79968	3.18983	2.26084	3.15042	4.10733	1.44287	1.66324	1.23608	3.11157	2.56702	0.458176	4.74563	-0.292961	-0.382241	-0.807837	0.707026	3.41542	-0.220209	-0.998868	4.02257	0.927205	4.00888	-0.300325	0.329714	3.02771	2.40068	1.78895
NRC3_wobSeed110_DR4_T5A_o1	GCTCAGCTAGGTCAACGATGGTCAGCTAATCTGCTAGCGATTGACAGCGTAGAATGAAGG	2.64135	3.89104	2.34078	3.13458	1.95656	2.87555	4.05245	1.41615	1.53134	1.41001	3.19668	2.49426	1.37752	4.82505	-0.214817	-0.490593	-0.477008	0.578227	3.48627	-0.299563	-0.590546	4.15491	1.10833	4.21602	-0.523606	-0.360871	2.94852	2.65758	2.50235
NRC3_wobSeed110_DR4_T5C_o1	GCTCCGCTAGGTCAACGATGGTCAGCTAATCTGCTAGCGATTGACAGCGTAGAATGAAGG	1.99571	3.92948	2.66517	2.88677	1.68644	3.0619	4.13059	1.19327	1.44751	1.54081	3.09427	2.23192	0.61673	4.82974	0.0246383	-0.302533	-0.297173	1.02549	3.45032	-0.0724468	-0.761794	3.71602	1.0951	3.70715	-0.241707	-0.290711	2.53043	2.2247	1.82373
NRC3_wobSeed110_DR4_T5G_o1	GCTCGGCTAGGTCAACGATGGTCAGCTAATCTGCTAGCGATTGACAGCGTAGAATGAAGG	1.75041	4.15047	2.30787	3.2349	2.04323	2.96324	3.97121	1.58272	1.72552	1.71627	3.14296	2.55715	1.19422	5.21543	-0.307491	-0.716943	-0.32913	0.738658	3.12133	0.189111	-0.468158	3.12823	0.991311	3.05677	-0.603236	-0.836307	2.3654	2.03456	1.62327
NRC3_wobSeed110_DR4_T8A_o1	GCTCTGCAAGGTCAACGATGGTCAGCTAATCTGCTAGCGATTGACAGCGTAGAATGAAGG	4.78373	6.11814	5.291	6.63681	4.64709	4.23538	5.26602	4.56655	4.5256	4.06292	5.4081	5.74778	2.84203	6.74804	0.750804	0.582097	0.319137	2.35725	4.58161	1.62332	0.31036	3.01631	2.83035	3.90774	-0.552373	-0.0200108	4.95381	4.09337	2.85864
NRC3_wobSeed110_DR4_T8C_o1	GCTCTGCCAGGTCAACGATGGTCAGCTAATCTGCTAGCGATTGACAGCGTAGAATGAAGG	2.12934	4.39925	3.32743	4.24693	2.88734	3.54921	4.02159	2.56336	2.49489	2.22503	3.46299	3.42326	1.11176	5.07861	0.135949	0.149651	-0.674641	1.7007	3.42953	0.358611	-0.453067	2.06509	1.41033	2.98438	0.240226	0.159991	2.8032	2.03828	1.53106
NRC3_wobSeed110_DR4_T8G_o1	GCTCTGCGAGGTCAACGATGGTCAGCTAATCTGCTAGCGATTGACAGCGTAGAATGAAGG	5.80141	6.57326	5.84238	6.95992	5.37071	4.26156	5.17984	5.39562	5.37792	4.75218	5.64909	7.18044	3.26755	7.19322	1.07491	1.00619	0.125874	2.92231	4.50032	3.60064	1.0338	3.66318	3.90728	4.66601	1.24895	0.566592	6.11786	4.90936	3.37234
NRC3_wobSeed111_DR4_A14C_o1	GCCGAACTAGGTCCGAACAGGACAGTGAAGGATGATGCGATTGACAGCGTAGAATGAAGG	0.575744	-0.219845	-0.905105	-0.542211	-0.746379	0.105199	-0.345173	-0.715397	-0.576247	-1.00278	-1.02855	-0.527274	-1.32346	0.235232	-0.619072	-0.810635	-0.281372	-0.912334	-0.461697	-0.154511	-0.581405	1.52557	0.440458	0.592331	-0.172374	-1.02014	-0.557738	-0.78423	-0.414134
NRC3_wobSeed111_DR4_A14G_o1	GCCGAACTAGGTCGGAACAGGACAGTGAAGGATGATGCGATTGACAGCGTAGAATGAAGG	1.23062	0.399484	-0.451611	-0.0248304	0.313553	1.88497	0.542949	-0.279622	-0.292322	-0.64193	0.710274	0.169072	-0.200114	0.642767	-0.433526	-0.999911	-0.0866437	-0.442075	0.126972	-0.102192	-0.583093	4.1173	-0.112206	3.55967	-0.428439	0.508379	0.719261	0.233695	0.0934714
NRC3_wobSeed111_DR4_A14T_o1	GCCGAACTAGGTCTGAACAGGACAGTGAAGGATGATGCGATTGACAGCGTAGAATGAAGG	0.652475	0.195019	-0.81337	-0.499334	-0.635112	0.536161	-0.191498	-0.687813	-0.556816	-0.890757	-0.134338	0.134475	-0.44025	0.135745	-0.617673	-0.912014	-0.453539	-0.760626	0.0455697	-0.400336	-0.469062	1.87814	-0.233383	0.99631	-0.110834	-0.255481	-0.276149	-0.128296	-0.221154
NRC3_wobSeed111_DR4_A16C_o1	GCCGAACTAGGTCAGCACAGGACAGTGAAGGATGATGCGATTGACAGCGTAGAATGAAGG	6.07107	3.2679	1.1752	1.85801	1.02516	3.81486	3.65399	1.4211	0.980898	0.466429	3.51486	1.68048	1.37223	4.34442	-0.344944	-0.737271	0.212808	0.48008	2.69452	-0.111328	-0.395487	7.69718	0.562617	7.60627	0.244921	0.871103	5.31389	4.32449	2.39675
NRC3_wobSeed111_DR4_A16G_o1	GCCGAACTAGGTCAGGACAGGACAGTGAAGGATGATGCGATTGACAGCGTAGAATGAAGG	5.97988	2.86803	0.93614	1.84778	0.766084	3.71063	3.44351	1.25336	0.942705	0.443221	3.13049	1.59171	0.818556	4.34055	-0.237822	-0.587173	-0.13301	1.28294	2.54316	-0.189428	-0.213046	7.58319	0.359165	7.46653	0.602833	1.63792	5.09691	4.11473	2.34939
NRC3_wobSeed111_DR4_A16T_o1	GCCGAACTAGGTCAGTACAGGACAGTGAAGGATGATGCGATTGACAGCGTAGAATGAAGG	4.93271	2.64067	1.82986	1.57938	0.671213	3.38494	3.0435	0.910835	0.71266	0.492602	2.99789	1.30166	1.06753	3.78707	-0.0342228	-0.477751	0.15257	0.279789	2.5111	0.105197	-0.456187	7.48002	0.398699	7.01152	0.573007	0.813635	4.25158	3.39428	1.70889
NRC3_wobSeed111_DR4_A17C_o1	GCCGAACTAGGTCAGACCAGGACAGTGAAGGATGATGCGATTGACAGCGTAGAATGAAGG	6.07133	2.81724	1.04	1.6208	1.36577	4.74679	3.20004	1.61445	1.03342	0.245854	3.35895	1.51288	0.868279	3.52515	-0.303706	-0.516916	-0.46597	0.740991	2.36045	-0.10236	-0.170655	7.38265	0.518007	7.63472	0.71277	1.82889	5.07609	3.95394	2.19141
NRC3_wobSeed111_DR4_A17G_o1	GCCGAACTAGGTCAGAGCAGGACAGTGAAGGATGATGCGATTGACAGCGTAGAATGAAGG	5.81424	2.47882	0.72217	1.33221	1.53647	4.20267	2.93853	1.14582	0.710796	0.261208	3.18872	1.10861	0.790282	3.2479	-0.111727	-0.670038	-0.158056	0.0649004	1.83845	-0.209833	-0.0766675	7.5101	0.61258	7.58486	2.02776	2.72443	5.00739	4.18926	2.43025
NRC3_wobSeed111_DR4_A17T_o1	GCCGAACTAGGTCAGATCAGGACAGTGAAGGATGATGCGATTGACAGCGTAGAATGAAGG	5.56545	2.68481	0.9303	2.95807	1.18745	4.73389	3.16985	1.82578	1.12082	0.466023	3.07339	1.52068	1.18207	4.02813	-0.181854	-0.386982	-0.0983334	1.24544	2.3301	-0.0380077	0.12881	7.58971	0.644981	7.22961	0.164079	0.934445	4.6425	3.8235	1.81595
NRC3_wobSeed111_DR4_A19C_o1	GCCGAACTAGGTCAGAACCGGACAGTGAAGGATGATGCGATTGACAGCGTAGAATGAAGG	4.56355	2.40243	0.50817	0.841124	0.678896	1.71927	2.84564	0.338812	0.264491	0.197513	2.71623	1.11841	0.564338	3.29712	-0.0191698	-0.378756	-0.208062	0.00607686	1.76368	-0.190647	-0.075393	7.35862	0.257745	7.00966	-0.265272	0.82908	4.30895	3.39536	1.49647
NRC3_wobSeed111_DR4_A19G_o1	GCCGAACTAGGTCAGAACGGGACAGTGAAGGATGATGCGATTGACAGCGTAGAATGAAGG	5.01148	2.19976	0.48757	0.777145	0.856034	2.84011	2.74686	0.21723	0.281007	0.11306	3.16249	1.14626	1.57008	2.96038	-0.315947	-0.486918	-0.236842	-0.118782	1.83221	-0.321028	-0.224779	6.92319	0.435087	7.17469	2.60382	2.46061	4.15166	3.38065	1.79108
NRC3_wobSeed111_DR4_A19T_o1	GCCGAACTAGGTCAGAACTGGACAGTGAAGGATGATGCGATTGACAGCGTAGAATGAAGG	5.10352	2.49329	0.37538	0.671281	0.591384	1.13483	2.71481	0.313465	0.181409	0.261794	3.26233	1.29577	1.37441	3.04777	-0.326216	-0.439065	-0.223613	-0.298394	1.62155	0.220671	-0.281512	6.94136	0.45945	7.0764	3.65553	2.6873	4.48805	3.67944	1.76808
NRC3_wobSeed111_DR4_A22C_o1	GCCGAACTAGGTCAGAACAGGCCAGTGAAGGATGATGCGATTGACAGCGTAGAATGAAGG	4.87529	2.58158	0.651637	1.10259	1.18293	2.52577	2.97071	0.504638	0.280824	0.231331	3.02151	1.28209	1.63124	2.85852	-0.282158	-0.674943	-0.386498	-0.201296	2.09235	-0.281033	-0.232869	6.90495	0.212562	7.1553	-0.348262	0.994043	4.38202	3.49989	1.9115
NRC3_wobSeed111_DR4_A22G_o1	GCCGAACTAGGTCAGAACAGGGCAGTGAAGGATGATGCGATTGACAGCGTAGAATGAAGG	5.03451	2.64817	0.861344	1.43058	0.810152	2.69443	3.15074	1.25917	0.902948	0.436245	3.08717	1.2762	1.18797	3.351	-0.153634	-0.442685	0.0681647	0.147971	2.51589	0.0633019	0.00716704	7.23177	0.462989	7.21811	-0.190816	1.72055	4.3027	3.33316	1.73119
NRC3_wobSeed111_DR4_A22T_o1	GCCGAACTAGGTCAGAACAGGTCAGTGAAGGATGATGCGATTGACAGCGTAGAATGAAGG	5.26807	3.46533	2.65035	2.91997	2.29694	4.08391	3.56748	3.3206	2.67645	1.69314	3.72929	2.22004	1.66197	4.33609	0.470077	-0.0910339	0.424439	0.526149	3.88294	0.954536	0.180171	7.0544	1.02824	7.16056	1.73008	1.13831	4.80359	4.11142	1.67
NRC3_wobSeed111_DR4_A24C_o1	GCCGAACTAGGTCAGAACAGGACCGTGAAGGATGATGCGATTGACAGCGTAGAATGAAGG	5.06582	2.43377	0.35216	0.997894	0.593757	1.55627	2.72777	0.0174797	-0.102489	0.148101	2.9417	1.17415	0.796941	3.00939	-0.56587	-0.567647	-0.382829	-0.264401	1.66084	-0.341615	-0.757688	7.32608	0.494213	7.05842	0.84323	2.11468	4.3266	3.44382	1.62879
NRC3_wobSeed111_DR4_A24G_o1	GCCGAACTAGGTCAGAACAGGACGGTGAAGGATGATGCGATTGACAGCGTAGAATGAAGG	4.73815	2.29781	0.318677	0.947072	0.525001	2.42806	2.55474	0.143351	0.0676908	-0.0399239	2.63947	1.13561	0.680632	3.16624	-0.294898	-0.470774	0.0622727	-0.175395	1.69079	-0.257312	-0.287647	7.03475	0.529713	7.23378	1.10935	1.58799	4.10832	3.38052	2.14889
NRC3_wobSeed111_DR4_A24T_o1	GCCGAACTAGGTCAGAACAGGACTGTGAAGGATGATGCGATTGACAGCGTAGAATGAAGG	5.13048	2.33474	0.692161	0.728322	0.787201	1.97295	2.70934	0.118494	0.0454406	0.251762	2.98103	1.18582	0.610029	2.98602	-0.196608	-0.415242	0.12326	-0.0803579	1.59724	-0.341337	-0.184427	7.07974	0.64602	7.12862	0.193524	0.747226	4.20528	3.0852	1.77302
NRC3_wobSeed111_DR4_A28C_o1	GCCGAACTAGGTCAGAACAGGACAGTGCAGGATGATGCGATTGACAGCGTAGAATGAAGG	5.10123	2.43949	0.725073	1.6631	0.998725	3.38226	2.95886	0.7834	0.786582	0.146592	3.08068	1.26305	1.18302	3.4598	-0.124311	-0.225226	0.221058	0.224081	2.14462	0.113115	0.225399	7.46085	0.591138	7.26735	0.368033	0.838577	4.39203	3.81369	1.83578
NRC3_wobSeed111_DR4_A28G_o1	GCCGAACTAGGTCAGAACAGGACAGTGGAGGATGATGCGATTGACAGCGTAGAATGAAGG	5.07593	2.47249	0.957558	1.6868	0.721778	3.32597	2.99384	0.650123	0.580663	0.241818	2.93195	1.40212	0.748247	3.32013	-0.20119	-0.200038	0.320576	0.460078	2.31219	0.198409	-0.154981	7.32166	0.671501	7.17881	0.31669	1.3221	4.32897	3.7295	1.86119
NRC3_wobSeed111_DR4_A28T_o1	GCCGAACTAGGTCAGAACAGGACAGTGTAGGATGATGCGATTGACAGCGTAGAATGAAGG	5.08903	2.5614	0.807279	1.5894	0.950151	3.46776	3.0743	0.998348	0.859702	0.580318	3.32732	1.28285	1.05841	3.46993	-0.125747	-0.539171	0.229134	0.226529	2.16187	0.291112	0.227807	7.44188	0.550596	7.53316	2.19489	3.17914	4.48377	3.29229	1.84852
NRC3_wobSeed111_DR4_A29C_o1	GCCGAACTAGGTCAGAACAGGACAGTGACGGATGATGCGATTGACAGCGTAGAATGAAGG	5.00703	2.37671	0.593929	1.23279	0.633311	3.3108	2.98962	0.793911	0.541769	0.276151	2.87293	1.31036	0.929463	3.42007	-0.0649782	-0.491682	0.382795	0.199037	1.99666	0.168414	0.206214	7.02762	0.577727	7.12541	0.513658	1.03155	4.25992	3.38785	1.68664
NRC3_wobSeed111_DR4_A29G_o1	GCCGAACTAGGTCAGAACAGGACAGTGAGGGATGATGCGATTGACAGCGTAGAATGAAGG	5.03807	2.43957	0.806571	1.59495	1.06364	3.56576	2.93588	0.82887	0.738721	0.315471	2.95803	1.46754	0.578443	3.1837	-0.0764643	-0.375866	0.237899	0.102072	2.11868	-0.140859	0.211058	7.05302	0.708784	7.15613	0.0779286	2.35952	4.45403	3.42555	1.74329
NRC3_wobSeed111_DR4_A29T_o1	GCCGAACTAGGTCAGAACAGGACAGTGATGGATGATGCGATTGACAGCGTAGAATGAAGG	5.11165	2.38525	0.678416	1.28824	1.38525	3.4775	2.66431	0.583261	0.650893	0.327338	2.91117	1.13446	1.38019	2.83172	0.232824	-0.481618	0.335697	0.141062	2.11303	0.283199	0.0167671	6.82149	0.563998	7.0407	2.43752	3.7	4.36413	3.37124	2.00422
NRC3_wobSeed111_DR4_A5C_o1	GCCGCACTAGGTCAGAACAGGACAGTGAAGGATGATGCGATTGACAGCGTAGAATGAAGG	4.69841	2.43931	1.02352	1.57639	1.39265	3.71467	3.02211	1.07325	0.775517	0.629167	2.67187	1.3402	1.40357	3.30889	-0.0569516	-0.258135	0.474252	0.507606	2.17922	-0.275037	0.442984	7.10909	0.675051	7.10321	0.931441	0.648715	4.20074	3.24152	1.62532
NRC3_wobSeed111_DR4_A5G_o1	GCCGGACTAGGTCAGAACAGGACAGTGAAGGATGATGCGATTGACAGCGTAGAATGAAGG	4.1995	2.3969	0.709849	1.12394	0.846058	3.37954	2.67976	0.747861	0.537942	0.175544	2.36065	1.15341	1.56868	2.97326	-0.0672905	-0.57869	0.0595663	0.402167	1.78552	-0.0538692	0.2805	6.67037	0.496228	6.53157	1.12749	3.24647	3.49989	2.58229	1.0091
NRC3_wobSeed111_DR4_A5T_o1	GCCGTACTAGGTCAGAACAGGACAGTGAAGGATGATGCGATTGACAGCGTAGAATGAAGG	4.3885	2.4971	1.04657	1.43161	1.25589	3.33425	3.05318	1.05086	0.860978	0.273751	2.28896	0.945996	1.05644	3.38462	0.203114	-0.0493766	0.636722	0.352511	2.19881	0.141451	0.324437	6.86877	0.906757	6.45609	0.904227	1.58462	3.35048	2.30876	1.30857
NRC3_wobSeed111_DR4_A6C_o1	GCCGACCTAGGTCAGAACAGGACAGTGAAGGATGATGCGATTGACAGCGTAGAATGAAGG	1.54936	3.29674	1.49675	2.94743	0.94769	3.83324	3.33331	1.42414	1.04633	1.07569	2.07496	2.20533	1.04271	4.03862	0.142785	-0.535163	0.342425	0.504742	2.61598	0.303401	-0.194728	2.58402	0.772907	2.089	-0.795383	-0.485996	1.19788	0.682461	-0.0187495
NRC3_wobSeed111_DR4_A6G_o1	GCCGAGCTAGGTCAGAACAGGACAGTGAAGGATGATGCGATTGACAGCGTAGAATGAAGG	1.10832	2.12431	0.748602	1.61618	0.681661	3.47317	2.89028	0.797534	0.44582	-0.00924043	1.10895	1.07478	0.363336	3.52731	-0.308284	-0.647274	-0.340684	-0.105775	2.11076	-0.324884	-0.245463	1.92503	0.0691388	1.03938	-1.1545	-1.14328	0.595558	0.0128677	-0.277495
NRC3_wobSeed111_DR4_A6T_o1	GCCGATCTAGGTCAGAACAGGACAGTGAAGGATGATGCGATTGACAGCGTAGAATGAAGG	4.82222	2.20331	0.481915	1.4119	1.13237	3.36077	2.65579	0.570654	0.315744	0.206263	2.83851	0.981693	0.825745	2.88527	-0.161013	-0.142625	0.465814	0.504672	1.97026	-0.106651	-0.0995369	6.87184	0.851179	6.76781	1.32736	1.58664	3.88101	2.78373	1.41225
NRC3_wobSeed111_DR4_A9C_o1	GCCGAACTCGGTCAGAACAGGACAGTGAAGGATGATGCGATTGACAGCGTAGAATGAAGG	0.904103	1.40038	0.0150986	0.127041	0.713123	1.77981	1.55368	-0.107554	-0.191223	-0.319995	0.415223	0.347901	0.27358	1.80545	0.0405048	-0.668669	-0.378358	-0.367904	1.02609	0.367614	-0.225337	1.72182	0.172178	1.10642	0.480085	-0.0701978	0.141721	0.0330443	0.196584
NRC3_wobSeed111_DR4_A9G_o1	GCCGAACTGGGTCAGAACAGGACAGTGAAGGATGATGCGATTGACAGCGTAGAATGAAGG	4.9475	1.84366	0.380603	0.454629	1.30645	3.54881	2.23116	1.05722	0.684965	0.0427241	2.65589	1.2629	0.88736	2.2669	-0.423008	-0.720602	0.0167901	-0.0908509	1.53128	0.0814099	-0.389487	6.73086	0.00590794	6.55699	2.05319	2.09308	3.90068	3.42007	1.63456
NRC3_wobSeed111_DR4_A9T_o1	GCCGAACTTGGTCAGAACAGGACAGTGAAGGATGATGCGATTGACAGCGTAGAATGAAGG	0.567013	0.432269	-0.425901	-0.313924	0.0937085	1.08821	0.54237	-0.410294	-0.145184	-0.515948	-0.128868	0.172002	-0.16325	0.828552	-0.320949	-0.663415	-0.390235	-0.101666	0.31115	-0.115677	0.0699034	-0.157928	-0.104636	0.0276149	-0.530032	0.22136	-0.142387	-0.550181	-0.0842396
NRC3_wobSeed111_DR4_C13A_o1	GCCGAACTAGGTAAGAACAGGACAGTGAAGGATGATGCGATTGACAGCGTAGAATGAAGG	0.927971	0.0419477	-0.203939	-0.196491	-0.361896	0.66425	-0.142802	-0.256593	-0.252966	-0.602077	0.502048	-0.0523771	0.00147455	0.345185	-0.208132	-0.625881	-0.18368	-0.176855	-0.183416	-0.503905	-0.136895	3.72744	-0.390723	2.51547	0.0683568	0.465282	0.462291	0.272744	0.266696
NRC3_wobSeed111_DR4_C13G_o1	GCCGAACTAGGTGAGAACAGGACAGTGAAGGATGATGCGATTGACAGCGTAGAATGAAGG	2.75797	0.567099	-0.292436	-0.0710328	0.485748	1.20521	0.28517	0.0752457	-0.123338	-0.533741	1.5673	0.457553	0.246135	0.578944	-0.107282	-0.7956	0.27469	0.0768053	0.339959	0.286187	0.2414	6.37337	0.0564708	5.96932	0.430573	0.978962	2.11154	1.11533	0.835502
NRC3_wobSeed111_DR4_C13T_o1	GCCGAACTAGGTTAGAACAGGACAGTGAAGGATGATGCGATTGACAGCGTAGAATGAAGG	1.59999	0.384267	0.174074	0.28285	0.211732	1.92106	0.527441	-0.0109483	-0.215043	-0.234683	1.21925	0.170794	0.487056	0.607441	-0.0174783	0.0334198	-0.0730564	-0.16619	0.456481	-0.136637	-0.255969	5.02036	0.0178598	4.20979	0.100504	0.976771	1.26973	0.885801	0.447612
NRC3_wobSeed111_DR4_C18A_o1	GCCGAACTAGGTCAGAAAAGGACAGTGAAGGATGATGCGATTGACAGCGTAGAATGAAGG	4.6365	2.7799	0.72263	1.8387	1.07949	3.90864	3.15633	1.17181	0.458669	0.337862	2.8661	0.978073	1.14584	3.83534	-0.124712	-0.514034	0.0259911	0.0420571	2.62495	-0.121557	-0.472682	6.87649	0.165895	7.13774	1.47155	2.29662	4.0644	3.00176	1.4339
NRC3_wobSeed111_DR4_C18G_o1	GCCGAACTAGGTCAGAAGAGGACAGTGAAGGATGATGCGATTGACAGCGTAGAATGAAGG	5.7898	2.68213	1.2387	1.70657	2.4174	4.33575	3.04927	2.50008	1.69168	0.33056	3.13894	1.03047	1.14747	3.66029	-0.160539	-0.576101	0.201542	0.406232	2.52713	0.275151	-0.0218653	7.13266	0.392003	7.32456	1.51112	3.38045	4.617	4.02153	2.28656
NRC3_wobSeed111_DR4_C18T_o1	GCCGAACTAGGTCAGAATAGGACAGTGAAGGATGATGCGATTGACAGCGTAGAATGAAGG	5.0281	2.57716	0.991677	1.38816	1.01276	2.77395	2.72858	0.651666	0.490856	0.449889	3.01815	1.29586	0.535	3.3641	-0.0335161	-0.693331	0.987912	0.0202016	2.15877	-0.245002	0.356095	6.67186	0.702033	6.96333	1.86688	2.82666	4.30732	3.36431	1.80678
NRC3_wobSeed111_DR4_C23A_o1	GCCGAACTAGGTCAGAACAGGAAAGTGAAGGATGATGCGATTGACAGCGTAGAATGAAGG	5.07685	2.35399	0.447305	0.900912	0.481673	1.2925	2.72144	0.0928498	0.0955181	0.379826	3.20848	1.06781	0.835088	2.9045	-0.257624	-0.116331	-0.00201205	0.124233	1.61322	-0.115127	-0.161416	7.16395	0.505527	6.78201	0.811869	2.10137	4.28649	3.33167	1.92186
NRC3_wobSeed111_DR4_C23G_o1	GCCGAACTAGGTCAGAACAGGAGAGTGAAGGATGATGCGATTGACAGCGTAGAATGAAGG	5.24885	2.51213	0.588585	0.926643	0.576464	1.72348	2.93834	0.125602	0.0349712	0.371245	3.11407	1.23109	0.511385	3.19693	-0.174034	-0.2515	0.205795	0.081669	1.69092	0.128646	-0.235048	7.25271	0.691941	7.1464	1.3992	1.12788	4.60043	3.70038	1.34428
NRC3_wobSeed111_DR4_C23T_o1	GCCGAACTAGGTCAGAACAGGATAGTGAAGGATGATGCGATTGACAGCGTAGAATGAAGG	5.21418	2.43758	0.876919	1.15639	1.1198	2.3902	2.96993	0.282637	0.321802	0.462951	3.32758	1.34135	1.07111	3.16928	-0.251944	-0.465433	0.743354	0.23515	1.63813	0.18724	0.0334704	7.16602	0.707067	7.32561	2.21322	2.08979	4.24262	3.34326	1.74892
NRC3_wobSeed111_DR4_C7A_o1	GCCGAAATAGGTCAGAACAGGACAGTGAAGGATGATGCGATTGACAGCGTAGAATGAAGG	4.52075	3.36456	2.42172	2.81042	1.86704	4.13394	3.7073	1.68945	1.70639	1.63148	3.89158	2.42252	1.4678	4.14897	0.563857	0.227721	1.05343	0.227561	2.82102	0.382063	0.394968	6.50842	0.268828	6.3975	1.69354	1.62353	4.60439	3.59405	2.18315
NRC3_wobSeed111_DR4_C7G_o1	GCCGAAGTAGGTCAGAACAGGACAGTGAAGGATGATGCGATTGACAGCGTAGAATGAAGG	5.69082	2.22861	1.19553	1.71837	0.781076	3.51613	2.74528	0.896932	0.559473	0.448577	3.31686	1.36845	1.03702	3.22584	-0.0961727	0.0190269	0.4753	0.145557	2.0401	0.100435	-0.0169121	7.51649	0.285717	7.52693	0.783244	0.925525	4.81166	4.13586	2.22147
NRC3_wobSeed111_DR4_C7T_o1	GCCGAATTAGGTCAGAACAGGACAGTGAAGGATGATGCGATTGACAGCGTAGAATGAAGG	4.9764	2.65449	1.30962	1.5648	1.31197	3.8601	3.29271	1.0937	0.93177	0.780782	3.4062	1.29218	1.72871	3.43042	0.143649	0.0859793	1.18934	1.00506	2.36387	0.142023	0.149121	7.02333	0.886321	7.14844	1.42368	2.80325	4.59437	3.65329	2.0467
NRC3_wobSeed111_DR4_G10A_o1	GCCGAACTAAGTCAGAACAGGACAGTGAAGGATGATGCGATTGACAGCGTAGAATGAAGG	0.514133	0.102556	-0.426711	-0.104952	0.137228	1.13836	-0.102872	-0.170492	-0.249916	-0.841997	-0.44438	0.166538	0.404298	0.431358	0.0633665	-0.576101	0.451834	-0.280976	0.680391	-0.107409	0.203741	0.606548	0.106457	0.0567437	0.276178	0.659293	-0.264563	-0.00278526	0.171007
NRC3_wobSeed111_DR4_G10C_o1	GCCGAACTACGTCAGAACAGGACAGTGAAGGATGATGCGATTGACAGCGTAGAATGAAGG	0.631736	-0.0188724	-0.581806	-0.457189	-0.591562	0.397307	-0.283073	-0.523623	-0.450874	-1.04998	-0.716125	-0.0630152	0.0907542	0.315669	-0.294252	-0.437994	-0.0605405	-0.49711	-0.0991271	-0.158548	-0.0464878	-0.548897	0.246979	-0.50784	0.732984	0.626693	-0.752405	-0.36991	-0.147328
NRC3_wobSeed111_DR4_G10T_o1	GCCGAACTATGTCAGAACAGGACAGTGAAGGATGATGCGATTGACAGCGTAGAATGAAGG	0.81058	0.442749	-0.347027	0.0055951	0.0751715	0.95277	0.460723	-0.224535	-0.31731	-0.473398	0.0465275	0.166737	0.278298	0.87884	-0.162031	0.636348	0.625239	-0.105709	0.293461	0.0831277	0.080523	1.98774	-0.122752	1.16493	0.899946	0.888062	0.228892	-0.000779439	0.135255
NRC3_wobSeed111_DR4_G11A_o1	GCCGAACTAGATCAGAACAGGACAGTGAAGGATGATGCGATTGACAGCGTAGAATGAAGG	0.885513	-0.354761	-0.369161	-0.266773	-0.382871	0.336024	-0.178996	-0.411589	-0.43815	-0.794296	-0.510334	0.00591637	0.437062	0.43065	-0.160437	-0.0768481	0.626312	-0.24332	0.0747635	-0.110527	0.0690928	0.901458	0.0630184	0.144223	0.309177	0.0731156	-0.505695	-0.125446	0.112354
NRC3_wobSeed111_DR4_G11C_o1	GCCGAACTAGCTCAGAACAGGACAGTGAAGGATGATGCGATTGACAGCGTAGAATGAAGG	0.544452	-0.3127	-0.641779	-0.681752	-0.392906	-0.173253	-0.235664	-0.668633	-0.426764	-0.876944	-0.546623	-0.191121	-0.709911	0.137413	-0.0403355	-0.565067	0.353751	-0.290279	-0.0574624	-0.0974894	0.0442155	-0.024902	0.0209688	-0.713958	0.0740807	-0.195069	-0.694139	-0.6091	-0.189402
NRC3_wobSeed111_DR4_G11T_o1	GCCGAACTAGTTCAGAACAGGACAGTGAAGGATGATGCGATTGACAGCGTAGAATGAAGG	0.523687	0.334634	-0.165462	0.0851925	0.130656	1.79975	0.618447	0.136748	-0.0283621	-0.449126	-0.35643	0.232878	-0.296669	0.705508	-0.0634488	-0.667373	-0.251804	-0.5304	0.329061	0.226059	0.378414	-0.157322	1.17629	-0.210751	0.084524	0.339577	-0.523426	-0.674865	-0.162713
NRC3_wobSeed111_DR4_G15A_o1	GCCGAACTAGGTCAAAACAGGACAGTGAAGGATGATGCGATTGACAGCGTAGAATGAAGG	6.73438	3.48176	3.06609	3.25963	2.01546	4.12632	3.32549	2.04962	1.9864	1.86316	4.54393	2.24854	2.39473	3.76828	0.15364	0.313155	0.444007	0.485365	2.26942	0.572778	-0.00978306	7.83359	1.49455	8.09497	2.55875	3.19337	5.85756	5.36073	3.31658
NRC3_wobSeed111_DR4_G15C_o1	GCCGAACTAGGTCACAACAGGACAGTGAAGGATGATGCGATTGACAGCGTAGAATGAAGG	7.81369	4.0903	4.75771	3.28903	1.87423	4.08765	3.79163	1.84799	2.16128	2.17238	4.64853	2.91416	1.54402	4.78975	0.421951	0.119211	0.572942	1.15903	3.01657	0.269506	0.2414	8.41062	1.63076	8.68936	1.05018	2.31672	6.5721	6.21998	3.90452
NRC3_wobSeed111_DR4_G15T_o1	GCCGAACTAGGTCATAACAGGACAGTGAAGGATGATGCGATTGACAGCGTAGAATGAAGG	6.94229	3.28439	4.15373	3.19362	2.29733	4.03943	3.38438	2.0439	1.89288	1.94569	4.2623	2.37326	2.37772	3.9063	0.430489	0.0724514	0.47021	0.442677	2.35928	0.891594	0.386473	7.74633	1.66193	8.05124	4.57776	5.20714	6.14504	5.3033	3.5207
NRC3_wobSeed111_DR4_G20A_o1	GCCGAACTAGGTCAGAACAAGACAGTGAAGGATGATGCGATTGACAGCGTAGAATGAAGG	5.69579	2.36668	0.591173	0.848125	0.614153	1.32221	2.84746	0.244443	0.215101	0.587813	3.32102	1.30872	1.19216	3.15359	-0.0961727	-0.310562	0.172089	0.101344	1.79463	0.237129	0.276428	7.36187	0.57725	7.43356	1.93166	2.54649	4.30473	3.41217	2.01161
NRC3_wobSeed111_DR4_G20C_o1	GCCGAACTAGGTCAGAACACGACAGTGAAGGATGATGCGATTGACAGCGTAGAATGAAGG	5.40235	2.55361	0.462125	1.16316	0.720705	1.30714	2.83556	0.221086	0.217477	0.530501	3.25533	1.38954	1.06126	3.0648	-0.145098	-0.0845017	0.742663	0.185578	1.84099	-0.121641	0.0474828	7.06056	0.593005	7.20149	1.70903	1.44335	4.53474	3.55891	1.67608
NRC3_wobSeed111_DR4_G20T_o1	GCCGAACTAGGTCAGAACATGACAGTGAAGGATGATGCGATTGACAGCGTAGAATGAAGG	5.35033	2.33766	0.762199	0.702886	0.936571	1.23808	2.57528	0.243025	0.228803	0.425919	3.07327	1.32628	1.17047	2.89053	-0.0558164	-0.161402	0.013572	0.0481549	1.73933	0.133011	-0.286226	6.76802	0.671148	7.30702	1.77431	2.34438	4.48711	3.40465	2.04717
NRC3_wobSeed111_DR4_G21A_o1	GCCGAACTAGGTCAGAACAGAACAGTGAAGGATGATGCGATTGACAGCGTAGAATGAAGG	5.43147	2.3551	0.277708	0.765796	0.193848	1.3392	2.79535	-0.034446	-0.0419039	0.400728	2.69969	1.16255	0.810547	3.14377	-0.1659	-0.64427	-0.0462486	-0.0730328	1.65223	-0.083393	0.00344287	7.53995	0.285804	7.15901	0.400298	1.33826	4.46226	3.74164	1.89101
NRC3_wobSeed111_DR4_G21C_o1	GCCGAACTAGGTCAGAACAGCACAGTGAAGGATGATGCGATTGACAGCGTAGAATGAAGG	5.33927	2.44472	0.61253	0.903905	0.418619	1.15909	2.92236	0.247396	0.260687	0.424822	3.24502	1.28097	0.530992	3.03777	-0.229465	-0.199603	0.079733	0.326083	1.95725	0.463094	-0.0288131	7.05984	0.778957	6.99578	0.278477	0.890644	4.58894	3.53621	1.72602
NRC3_wobSeed111_DR4_G21T_o1	GCCGAACTAGGTCAGAACAGTACAGTGAAGGATGATGCGATTGACAGCGTAGAATGAAGG	5.05088	2.45961	0.839442	1.07971	0.872926	1.82797	3.012	0.920869	0.879482	0.622712	2.8618	1.26904	1.1369	3.33229	0.0600038	-0.447382	0.291043	0.222039	1.9645	0.228638	0.23353	7.19181	0.939858	7.30898	3.58346	2.35558	4.38893	3.68264	1.98588
NRC3_wobSeed111_DR4_G25A_o1	GCCGAACTAGGTCAGAACAGGACAATGAAGGATGATGCGATTGACAGCGTAGAATGAAGG	5.26809	2.55366	1.20314	1.42343	0.702953	3.62303	2.97985	1.23485	1.11002	0.6184	3.05932	1.36631	0.601691	3.32007	0.0697394	-0.13416	0.399398	0.458023	2.03366	0.155102	0.343276	6.72099	0.604636	7.27609	0.682825	2.04524	4.32199	3.26275	1.93083
NRC3_wobSeed111_DR4_G25C_o1	GCCGAACTAGGTCAGAACAGGACACTGAAGGATGATGCGATTGACAGCGTAGAATGAAGG	5.0781	2.34963	1.3742	1.47933	1.23857	4.03386	2.89651	0.996364	1.13789	0.710084	3.15035	1.36711	0.687968	3.35488	0.372281	-0.17733	0.45196	0.472576	2.12373	0.123467	-0.0375592	7.14042	0.629358	7.35926	1.3751	1.14013	4.55698	3.42732	1.8003
NRC3_wobSeed111_DR4_G25T_o1	GCCGAACTAGGTCAGAACAGGACATTGAAGGATGATGCGATTGACAGCGTAGAATGAAGG	5.42013	2.56708	1.55116	1.41992	1.65909	3.71906	3.07898	1.96225	1.59348	0.649056	3.31656	1.40527	1.26818	3.40454	0.177934	-0.129724	0.708281	0.359519	2.11553	0.369251	0.213574	7.07831	0.959759	7.31727	2.19864	2.82336	4.4777	3.61941	1.6843
NRC3_wobSeed111_DR4_G27A_o1	GCCGAACTAGGTCAGAACAGGACAGTAAAGGATGATGCGATTGACAGCGTAGAATGAAGG	5.36839	2.48203	0.874899	1.47718	1.26378	3.42984	2.91656	1.01705	0.970766	0.737671	3.32674	1.2735	1.10442	3.3528	-0.0272929	-0.32584	0.180122	0.234906	1.99889	0.324859	0.0828948	7.08222	0.612528	7.21886	1.16631	1.86029	4.62959	3.65044	1.82708
NRC3_wobSeed111_DR4_G27C_o1	GCCGAACTAGGTCAGAACAGGACAGTCAAGGATGATGCGATTGACAGCGTAGAATGAAGG	5.24207	2.64757	1.06219	1.76642	1.05353	3.41649	3.07828	1.07534	0.753836	0.626939	3.31336	1.35096	0.69979	3.09295	0.172995	-0.361912	0.263148	0.287557	2.26141	0.290035	0.107615	7.24067	0.872795	7.46354	0.731728	1.39671	4.41331	3.31045	1.74208
NRC3_wobSeed111_DR4_G27T_o1	GCCGAACTAGGTCAGAACAGGACAGTTAAGGATGATGCGATTGACAGCGTAGAATGAAGG	5.13327	2.44807	0.928516	1.3202	1.40682	3.47695	3.03473	1.14782	1.02386	0.729966	3.07146	1.30419	1.48938	3.48835	-0.00999303	-0.359886	0.874345	0.63671	2.09068	0.142061	0.457633	6.998	0.67113	7.3241	1.83015	3.54784	4.48841	3.4551	2.04304
NRC3_wobSeed111_DR4_G4A_o1	GCCAAACTAGGTCAGAACAGGACAGTGAAGGATGATGCGATTGACAGCGTAGAATGAAGG	5.80549	2.51188	1.25916	1.81036	1.32058	3.70198	3.23724	1.06413	0.898944	0.615727	3.33735	1.27708	1.77422	3.32792	0.298775	0.234708	1.02087	0.447422	2.11435	0.417005	0.210816	7.13532	0.473553	7.3402	3.63853	4.20211	4.55621	3.6373	2.45388
NRC3_wobSeed111_DR4_G4C_o1	GCCCAACTAGGTCAGAACAGGACAGTGAAGGATGATGCGATTGACAGCGTAGAATGAAGG	4.4616	2.40582	1.41082	1.29884	2.07461	3.66856	2.9788	1.12989	1.07581	0.910666	2.60918	1.22177	1.73165	3.03348	0.279669	0.445964	1.57818	0.727028	2.4348	0.723201	0.91439	6.64351	1.30161	6.66071	1.16776	2.07834	3.55847	2.79894	1.37338
NRC3_wobSeed111_DR4_G4T_o1	GCCTAACTAGGTCAGAACAGGACAGTGAAGGATGATGCGATTGACAGCGTAGAATGAAGG	6.17339	1.84583	0.974415	1.45415	0.805084	3.55206	2.94031	0.958208	0.704541	0.586347	3.16357	1.07455	1.28374	3.25774	0.159034	-0.013877	0.430434	0.222094	2.03148	-0.144318	0.150355	7.81422	0.796954	7.46211	0.779368	1.7811	4.91271	4.18971	2.42676
NRC3_wobSeed111_DR4_o1	GCCGAACTAGGTCAGAACAGGACAGTGAAGGATGATGCGATTGACAGCGTAGAATGAAGG	4.93971	2.44703	0.689454	1.68963	0.927374	3.40677	2.77084	0.786916	0.63378	0.188545	2.78256	1.23286	0.92018	3.33515	-0.0375668	-0.174372	0.693024	0.172551	1.91572	-0.0966506	-0.0516994	7.21413	0.417875	6.92327	0.744044	1.26096	4.45097	3.43904	1.53483
NRC3_wobSeed111_DR4_T12A_o1	GCCGAACTAGGACAGAACAGGACAGTGAAGGATGATGCGATTGACAGCGTAGAATGAAGG	1.22709	0.299002	-0.561381	-0.285792	-0.648621	0.491771	0.11689	-0.366076	-0.357533	-0.705765	-0.0262753	0.229743	-0.3011	0.537549	-0.363785	-0.579601	0.312149	-0.221334	0.213651	-0.157259	-0.302237	3.36824	-0.16442	2.50726	1.00023	0.328906	0.129578	0.0847085	0.00825046
NRC3_wobSeed111_DR4_T12C_o1	GCCGAACTAGGCCAGAACAGGACAGTGAAGGATGATGCGATTGACAGCGTAGAATGAAGG	1.21535	0.158008	-0.432813	-0.344762	0.378558	0.634227	0.171157	-0.123116	-0.282625	-0.816297	0.498817	0.290575	0.0323486	0.409	-0.144358	-0.951005	0.0971957	-0.575787	0.156062	-0.245358	-0.145029	3.98841	0.0189815	3.44028	0.0234062	0.250802	0.224524	0.370038	0.232665
NRC3_wobSeed111_DR4_T12G_o1	GCCGAACTAGGGCAGAACAGGACAGTGAAGGATGATGCGATTGACAGCGTAGAATGAAGG	2.24031	0.485684	-0.325811	-0.102553	0.592155	1.5764	0.68674	-0.477182	-0.309556	-0.521062	1.40256	-0.0296792	0.692013	0.756583	-0.301618	-0.666437	0.348471	-0.494883	0.706855	-0.0974894	-0.0294931	5.79537	0.023487	5.34437	1.12452	0.748924	1.46695	0.819454	0.447612
NRC3_wobSeed111_DR4_T26A_o1	GCCGAACTAGGTCAGAACAGGACAGAGAAGGATGATGCGATTGACAGCGTAGAATGAAGG	5.04305	2.4453	0.878275	1.6045	0.515257	3.38612	2.87805	0.739717	0.495569	0.277658	2.93628	1.1963	0.782088	3.26595	0.158827	-0.292222	0.919477	0.270662	1.89031	0.243836	0.0469725	7.13255	0.330908	7.18334	0.658134	1.44759	4.26169	3.02654	1.7122
NRC3_wobSeed111_DR4_T26C_o1	GCCGAACTAGGTCAGAACAGGACAGCGAAGGATGATGCGATTGACAGCGTAGAATGAAGG	5.2067	2.39478	0.840944	1.13072	1.8636	3.81571	2.88049	0.860528	0.816579	0.392507	3.3041	1.39444	1.18031	3.17822	-0.226431	-0.429768	0.024484	0.236393	2.07899	-0.0467479	-0.18036	6.87869	0.431929	7.17274	2.20444	2.58294	4.40273	3.38157	1.78792
NRC3_wobSeed111_DR4_T26G_o1	GCCGAACTAGGTCAGAACAGGACAGGGAAGGATGATGCGATTGACAGCGTAGAATGAAGG	5.45286	2.58345	1.0069	1.49932	2.02796	3.92043	3.01972	0.777531	0.510822	0.515115	3.40416	1.26082	1.09857	2.9134	0.0983732	-0.138116	0.306826	0.578317	2.36941	0.472264	0.310501	7.09708	0.620042	7.38703	3.12081	2.00459	4.60589	3.65369	1.99258
NRC3_wobSeed111_DR4_T8A_o1	GCCGAACAAGGTCAGAACAGGACAGTGAAGGATGATGCGATTGACAGCGTAGAATGAAGG	3.09153	4.37688	3.425	4.33177	2.46959	4.28481	4.30862	3.22187	3.00363	2.42362	3.91474	3.49822	1.49962	4.85988	0.288653	0.28873	0.0835885	1.10554	3.2835	1.14138	0.398797	2.78611	2.29165	3.0457	0.82622	0.721962	3.19876	1.95432	1.11941
NRC3_wobSeed111_DR4_T8C_o1	GCCGAACCAGGTCAGAACAGGACAGTGAAGGATGATGCGATTGACAGCGTAGAATGAAGG	2.13853	2.83561	1.68093	2.83313	1.39525	3.6923	3.0542	1.65721	1.43548	0.939429	2.43201	2.06264	1.15998	3.335	0.0840539	-0.216163	0.209575	0.812386	2.13547	0.276091	-0.118644	3.56124	0.86785	3.57905	-0.243071	0.325475	1.87844	1.31886	0.484738
NRC3_wobSeed111_DR4_T8G_o1	GCCGAACGAGGTCAGAACAGGACAGTGAAGGATGATGCGATTGACAGCGTAGAATGAAGG	4.86409	4.6328	4.06147	5.64189	3.3746	4.78292	4.40178	3.87415	3.67283	2.94718	4.9747	4.37183	1.38655	4.76226	0.278741	0.317269	0.667462	1.36867	3.18625	2.10185	0.676406	3.38207	3.00045	4.2564	0.460735	0.82613	4.14608	3.0208	1.32092
NRC3_wobSeed112_DR4_A14C_o1	GCTAGCCTAGGTCCGATCGGGCCAGTATACGCTATAGCGATTGACAGCGTAGAATGAAGG	-0.184062	-0.722151	-1.39915	-1.62489	-1.17081	0.334225	-1.00043	-1.00791	-0.910367	-1.30434	-0.907317	-0.677131	-1.58393	-0.737784	-0.978245	-1.44865	-1.5266	-0.897513	-0.85417	-0.951664	-1.16379	-1.06771	-0.969195	-0.553155	-1.50754	-0.600729	-1.27663	-1.30982	-1.08558
NRC3_wobSeed112_DR4_A14G_o1	GCTAGCCTAGGTCGGATCGGGCCAGTATACGCTATAGCGATTGACAGCGTAGAATGAAGG	0.0461506	0.170281	-0.506131	-0.358074	0.382023	2.67036	0.204157	-0.227647	-0.475294	-0.741492	-0.323718	-0.0598705	-1.18859	0.282237	-0.431852	-0.754471	-0.683217	-0.786637	0.206359	-0.984929	-0.533453	-0.692604	-1.19928	-0.326824	-0.505841	-0.890499	-0.371091	-0.537972	-0.755014
NRC3_wobSeed112_DR4_A14T_o1	GCTAGCCTAGGTCTGATCGGGCCAGTATACGCTATAGCGATTGACAGCGTAGAATGAAGG	0.0558389	-0.243511	-0.942834	-0.279901	-0.329894	0.710332	-0.361865	-0.672858	-0.770523	-0.940107	-0.144234	-0.357747	-0.906202	-0.187105	-0.638833	-1.00656	-1.47229	-0.844611	-0.80688	-0.912146	-1.05401	-0.796892	-1.28411	-0.521656	-0.99423	-0.763366	-0.668885	-0.450306	-0.328617
NRC3_wobSeed112_DR4_A16C_o1	GCTAGCCTAGGTCAGCTCGGGCCAGTATACGCTATAGCGATTGACAGCGTAGAATGAAGG	0.605042	3.05816	1.04749	2.43267	1.39442	4.26885	3.64652	1.76833	0.76274	0.599136	1.65885	1.54053	0.104572	4.25352	-0.680252	-1.22043	-0.993968	0.310169	2.58551	-0.788398	-0.948909	1.00553	-0.297363	1.72762	-1.03095	-1.18625	0.958086	0.418127	-0.317348
NRC3_wobSeed112_DR4_A16G_o1	GCTAGCCTAGGTCAGGTCGGGCCAGTATACGCTATAGCGATTGACAGCGTAGAATGAAGG	0.638726	2.95227	1.05888	2.65713	1.25169	3.92326	3.24226	1.50611	1.03149	0.724373	1.7133	1.62452	0.477234	4.1217	-0.519636	-0.501847	-1.18968	0.760867	2.67062	0.029361	-0.667745	0.31486	-0.81024	1.68639	-1.4409	-0.681099	0.780524	0.204354	-0.544256
NRC3_wobSeed112_DR4_A16T_o1	GCTAGCCTAGGTCAGTTCGGGCCAGTATACGCTATAGCGATTGACAGCGTAGAATGAAGG	0.330441	2.28642	0.745233	1.39432	0.926616	4.0355	2.91836	1.53366	0.785259	0.551021	1.21979	0.71596	-0.281842	3.29547	-0.271901	-0.047246	-0.951196	0.35246	2.5091	0.242445	-0.352166	0.449355	0.0400583	1.20715	-1.14375	-0.878215	0.647131	0.114133	-0.293001
NRC3_wobSeed112_DR4_A24C_o1	GCTAGCCTAGGTCAGATCGGGCCCGTATACGCTATAGCGATTGACAGCGTAGAATGAAGG	0.669712	2.57889	1.20117	1.58474	1.1598	2.38945	3.01963	0.188645	0.219961	0.915552	1.67422	1.3701	-0.128882	3.05694	-0.270658	-0.189561	-0.649432	0.0174282	1.93714	-0.316125	-0.807658	0.295304	-0.296597	1.05583	-0.614162	-0.496027	0.656692	0.0406598	-0.471679
NRC3_wobSeed112_DR4_A24G_o1	GCTAGCCTAGGTCAGATCGGGCCGGTATACGCTATAGCGATTGACAGCGTAGAATGAAGG	0.615353	2.66626	0.767689	1.48818	0.515403	3.10856	2.97824	0.344726	0.235956	0.505705	1.26946	0.992236	0.113691	3.43121	-0.644985	-0.231743	-0.745784	0.0899516	1.98259	-0.32801	-0.721567	0.59241	-0.551409	1.33888	-0.213741	-0.270311	0.655261	0.064198	-0.199354
NRC3_wobSeed112_DR4_A24T_o1	GCTAGCCTAGGTCAGATCGGGCCTGTATACGCTATAGCGATTGACAGCGTAGAATGAAGG	0.481904	2.52729	0.715247	1.56436	1.21689	2.63695	2.7975	0.238396	0.0712404	0.501163	1.49	1.2933	0.015967	3.20788	-0.411368	-0.0997445	-0.734347	-0.216468	1.96779	-0.157001	-0.727853	0.244135	-0.395891	1.35824	0.156323	-0.328216	0.394545	0.16178	-0.1393
NRC3_wobSeed112_DR4_A27C_o1	GCTAGCCTAGGTCAGATCGGGCCAGTCTACGCTATAGCGATTGACAGCGTAGAATGAAGG	0.647337	2.50671	1.15148	1.89298	1.04969	4.09586	3.08243	1.18104	0.667578	0.223253	1.81652	1.31143	-0.158899	3.36145	-0.5424	-0.400716	-1.109	-0.0682936	2.16103	-0.367834	-0.89455	0.403276	-0.601216	1.40809	-0.786815	-0.911993	0.821745	0.204794	-0.388416
NRC3_wobSeed112_DR4_A27G_o1	GCTAGCCTAGGTCAGATCGGGCCAGTGTACGCTATAGCGATTGACAGCGTAGAATGAAGG	0.360287	2.56882	0.960402	1.84723	1.19281	4.03403	3.03812	1.18455	0.493803	0.524646	1.49276	1.2286	-0.0707563	3.60099	-0.453705	-0.897187	-1.03633	-0.0773664	2.1698	-0.614162	-1.03514	0.621696	-0.43387	1.30966	-0.790541	-1.36614	0.760839	-0.134233	-0.532714
NRC3_wobSeed112_DR4_A27T_o1	GCTAGCCTAGGTCAGATCGGGCCAGTTTACGCTATAGCGATTGACAGCGTAGAATGAAGG	0.188038	2.53544	0.989021	2.08236	0.463407	3.76316	2.68539	1.1316	0.662812	0.503356	1.74174	1.20517	0.0650638	3.36405	-0.49014	-0.46523	-1.05499	0.0281631	1.83174	-0.339026	-0.786744	0.409833	-0.346247	1.11913	-0.719283	-0.332284	0.5409	-0.122879	-0.567887
NRC3_wobSeed112_DR4_A29C_o1	GCTAGCCTAGGTCAGATCGGGCCAGTATCCGCTATAGCGATTGACAGCGTAGAATGAAGG	0.405026	2.39376	1.05242	1.99938	1.09542	4.00024	3.02343	0.833575	0.430424	0.765427	1.68544	1.35467	0.0691477	3.36575	-0.375081	-0.471586	-1.32007	0.1499	2.25744	-0.329114	-0.885088	0.545928	-0.366224	1.40584	-1.23812	-0.47411	0.70732	-0.0748909	-0.35063
NRC3_wobSeed112_DR4_A29G_o1	GCTAGCCTAGGTCAGATCGGGCCAGTATGCGCTATAGCGATTGACAGCGTAGAATGAAGG	0.327946	2.84747	1.19464	2.70626	0.89796	4.03996	3.16246	0.89093	0.445517	0.726935	1.72691	1.4841	-0.653691	3.87853	-0.503077	-0.42383	-0.754035	0.047105	2.29115	-0.51008	-0.704411	0.347299	-0.300629	1.29929	-0.549116	-0.699458	0.593167	0.0994272	-0.42292
NRC3_wobSeed112_DR4_A29T_o1	GCTAGCCTAGGTCAGATCGGGCCAGTATTCGCTATAGCGATTGACAGCGTAGAATGAAGG	0.0951001	2.85601	1.19142	2.53292	0.893636	4.14232	3.14249	1.2821	0.464919	0.700232	1.71299	1.36693	0.109233	3.71021	-0.155324	-0.146958	-0.76191	-0.138155	2.10132	-0.517908	-0.946094	0.568023	-0.44236	1.65962	-1.02408	-0.682624	0.686607	-0.0249962	-0.283586
NRC3_wobSeed112_DR4_A4C_o1	GCTCGCCTAGGTCAGATCGGGCCAGTATACGCTATAGCGATTGACAGCGTAGAATGAAGG	0.473793	2.38691	1.20291	1.75382	1.04996	3.98295	3.11891	1.23129	0.716921	0.649624	1.70761	1.38114	-0.200338	3.24212	-0.480726	-0.761734	-0.741629	0.098838	2.20655	-0.138939	-0.531053	1.92344	0.643238	1.11159	-0.724349	-0.621732	1.19134	1.28044	1.67841
NRC3_wobSeed112_DR4_A4G_o1	GCTGGCCTAGGTCAGATCGGGCCAGTATACGCTATAGCGATTGACAGCGTAGAATGAAGG	0.439913	2.62366	0.419198	2.31106	0.548176	3.53362	2.84807	0.927956	0.424487	0.152133	1.38753	1.19461	-0.396486	4.11821	-0.776664	-1.29307	-1.17705	-0.552701	1.78632	-0.621961	-0.757092	-0.485179	-0.787323	1.0323	-1.3781	-1.15759	0.442194	-0.369154	-0.69254
NRC3_wobSeed112_DR4_A4T_o1	GCTTGCCTAGGTCAGATCGGGCCAGTATACGCTATAGCGATTGACAGCGTAGAATGAAGG	0.531907	2.77268	1.04097	2.6729	1.45675	3.90414	3.0652	1.47155	0.81968	0.691601	1.51431	1.51092	0.162319	3.59863	-0.620802	-0.831198	-0.952735	-0.107963	2.1597	-0.388811	-0.652931	0.588693	0.0964839	1.06849	-1.18146	-1.83209	0.851894	0.0125712	-0.178885
[truncated: 10,061 more rows]

## Sheet: PBM Fluoresence values
PROBE_IDs	PROBE_SEQUENCE	PPARg:RXRa	RARg:RXRa	LXRa:RXRa	FXR:RXRa	RARa:RXR	THRa:RXRa	RARb:RXRa	PXR:RXRa	VDR:RXRa	LXRb:RXRa	PPARa:RXRa	RXRa_homodimer	PPARg_homodimer	RARg_homodimer	LXRa_homodimer	LXRb_homodimer	RARa_homodimer	THRa_homodimer	RARb_homodimer	VDR_homodimer	PXR_homodimer	PPARg:RXRa_DBDmut_IVT_Ab_anti-RXR	RXRa_DBDmut_IVT_Ab_anti-RXR	PPARg:RXRa_IVT_Ab_anti-PPARg	PPARg_DBDmut_IVT_Ab_anti-PPARg	PPARg_DBDmut:RXRa_IVT_Ab_anti-PPARg	PPARg:RXRa_270nM:90nM_Ab_anti-RXR	PPARg:RXRa_90nM:30nM_Ab_anti-RXR	PPARg:RXRa_30nM:10nM_Ab_anti-RXR
[truncated: 11,228 more rows]
