# Supplementary material for: Comprehensive study of nuclear receptor DNA binding provides a revised framework for understanding receptor specificity
Source: Nat Commun. 2019 Jun 7;10:2514. doi: 10.1038/s41467-019-10264-3 (PMC6555819; doi:10.1038/s41467-019-10264-3)
Supplement: Supplementary file 9 — Supplementary Data 5 [file 41467_2019_10264_MOESM9_ESM.xlsx]

## Sheet: All_annotations
Supplementary Data 5: Curation of binding models for WT and DBDmut PBM experiments							ANNOTATION KEY
Seed Probe Name	PPARγ:RXRɑ-DBDmut	PPARγ:RXRɑ-DBDmut	PPARγ_DBDmut:RXRɑ	PPARγ_DBDmut	RXRɑ_DBDmut		Annotation	Notes
wobSeed63	5hs	5hs	discarded	discarded	none		3hs	3' half-site
wobSeed72	5hs	5hs	discarded	discarded	none		5hs	5' half-site
wobSeed15	5hs	5hs	atypical full	none	none		full	full site
wobSeed1	5hs	5hs	atypical full	none	none		discarded	discarded from analysis because the PPARγ_DBDmut showed binding to this sequence
wobSeed87	5hs	5hs	5hs	none	none		none	seed sequence fell below modeling threshold (z-score > 3)
wobSeed108	5hs	5hs	none	none	none		atypical full	full site with non-standard base preferences
wobSeed109	5hs	5hs	none	none	none
wobSeed110	5hs	5hs	none	none	none
wobSeed111	5hs	5hs	none	none	none
wobSeed116	5hs	5hs	none	none	none
wobSeed120	5hs	5hs	none	none	none
wobSeed121	5hs	5hs	none	none	none
wobSeed125	5hs	5hs	none	none	none
wobSeed132	5hs	5hs	none	none	none
wobSeed133	5hs	5hs	none	none	none
wobSeed134	5hs	5hs	none	none	none
wobSeed135	5hs	5hs	none	none	none
wobSeed137	5hs	5hs	none	none	none
wobSeed14	5hs	5hs	none	none	none
wobSeed23	5hs	5hs	none	none	none
wobSeed53	5hs	5hs	none	none	none
wobSeed73	5hs	5hs	none	none	none
wobSeed77	5hs	5hs	none	none	none
wobSeed85	5hs	5hs	none	none	none
wobSeed92	5hs	5hs	none	none	none
wobSeed97	5hs	5hs	none	none	none
wobSeed10	5hs	none	none	none	none
wobSeed101	5hs	none	none	none	none
wobSeed114	5hs	none	none	none	none
wobSeed117	5hs	none	none	none	none
wobSeed119	5hs	none	none	none	none
wobSeed130	5hs	none	none	none	none
wobSeed136	5hs	none	none	none	none
wobSeed138	5hs	none	none	none	none
wobSeed141	5hs	none	none	none	none
wobSeed16	5hs	none	none	none	none
wobSeed18	5hs	none	none	none	none
wobSeed20	5hs	none	none	none	none
wobSeed21	5hs	none	none	none	none
wobSeed40	5hs	none	none	none	none
wobSeed42	5hs	none	none	none	none
wobSeed45	5hs	none	none	none	none
wobSeed5	5hs	none	none	none	none
wobSeed58	5hs	none	none	none	none
wobSeed68	5hs	none	none	none	none
wobSeed82	5hs	none	none	none	none
wobSeed90	5hs	none	none	none	none
wobSeed93	5hs	none	none	none	none
wobSeed17	full	5hs	discarded	discarded	none
wobSeed39	full	5hs	discarded	discarded	none
wobSeed89	full	5hs	discarded	discarded	none
wobSeed65	full	5hs	5hs	none	none
wobSeed100	full	5hs	none	none	none
wobSeed113	full	5hs	none	none	none
wobSeed13	full	5hs	none	none	none
wobSeed25	full	5hs	none	none	none
wobSeed28	full	5hs	none	none	none
wobSeed29	full	5hs	none	none	none
wobSeed31	full	5hs	none	none	none
wobSeed36	full	5hs	none	none	none
wobSeed37	full	5hs	none	none	none
wobSeed38	full	5hs	none	none	none
wobSeed4	full	5hs	none	none	none
wobSeed41	full	5hs	none	none	none
wobSeed47	full	5hs	none	none	none
wobSeed48	full	5hs	none	none	none
wobSeed49	full	5hs	none	none	none
wobSeed66	full	5hs	none	none	none
wobSeed7	full	5hs	none	none	none
wobSeed76	full	5hs	none	none	none
wobSeed81	full	5hs	none	none	none
wobSeed26	full	full	none	none	none
wobSeed2	full	none	none	none	none
wobSeed22	full	none	none	none	none
wobSeed27	full	none	none	none	none
wobSeed30	full	none	none	none	none
wobSeed32	full	none	none	none	none
wobSeed33	full	none	none	none	none
wobSeed34	full	none	none	none	none
wobSeed43	full	none	none	none	none
wobSeed44	full	none	none	none	none
wobSeed46	full	none	none	none	none
wobSeed61	full	none	none	none	none
wobSeed64	full	none	none	none	none
wobSeed69	full	none	none	none	none
wobSeed74	full	none	none	none	none
wobSeed9	full	none	none	none	none
wobSeed103	none	5hs	none	none	none
wobSeed12	none	5hs	none	none	none
wobSeed124	none	5hs	none	none	none
wobSeed127	none	5hs	none	none	none
wobSeed143	none	5hs	none	none	none
wobSeed144	none	5hs	none	none	none
wobSeed52	none	5hs	none	none	none
wobSeed55	none	5hs	none	none	none
wobSeed57	none	5hs	none	none	none
wobSeed71	none	5hs	none	none	none
wobSeed79	none	5hs	none	none	none
wobSeed95	none	5hs	none	none	none
wobSeed104	none	none	none	none	none
wobSeed105	none	none	none	none	none
wobSeed106	none	none	none	none	none
wobSeed107	none	none	none	none	none
wobSeed11	none	none	none	none	none
wobSeed112	none	none	none	none	none
wobSeed115	none	none	none	none	none
wobSeed118	none	none	none	none	none
wobSeed123	none	none	none	none	none
wobSeed126	none	none	none	none	none
wobSeed128	none	none	none	none	none
wobSeed129	none	none	none	none	none
wobSeed131	none	none	none	none	none
wobSeed139	none	none	none	none	none
wobSeed140	none	none	none	none	none
wobSeed142	none	none	none	none	none
wobSeed19	none	none	none	none	none
wobSeed24	none	none	none	none	none
wobSeed3	none	none	none	none	none
wobSeed35	none	none	none	none	none
wobSeed51	none	none	none	none	none
wobSeed54	none	none	none	none	none
wobSeed56	none	none	none	none	none
wobSeed59	none	none	none	none	none
wobSeed6	none	none	none	none	none
wobSeed60	none	none	none	none	none
wobSeed62	none	none	none	none	none
wobSeed67	none	none	none	none	none
wobSeed70	none	none	none	none	none
wobSeed75	none	none	none	none	none
wobSeed78	none	none	none	none	none
wobSeed8	none	none	none	none	none
wobSeed80	none	none	none	none	none
wobSeed83	none	none	none	none	none
wobSeed84	none	none	none	none	none
wobSeed86	none	none	none	none	none
wobSeed88	none	none	none	none	none
wobSeed91	none	none	none	none	none
wobSeed94	none	none	none	none	none
wobSeed96	none	none	none	none	none
wobSeed98	none	none	none	none	none
wobSeed102	3hs	3hs	none	none	none
wobSeed122	3hs	none	none	none	none
wobSeed50	3hs	none	none	none	none
wobSeed99	3hs	none	none	none	none
