# Supplementary material for: Comprehensive study of nuclear receptor DNA binding provides a revised framework for understanding receptor specificity
Source: Nat Commun. 2019 Jun 7;10:2514. doi: 10.1038/s41467-019-10264-3 (PMC6555819; doi:10.1038/s41467-019-10264-3)
Supplement: Supplementary file 10 — Source Data [file 41467_2019_10264_MOESM10_ESM.xlsx]

## Sheet: Figure 1D
Figure 1D
PBM Probe IDs	RARb:RXRa (Ab=anti-RXR) z-scores	RARb:RXRa (Ab=anti-His) z-scores
NRC3_wobSeed36_DR1_A24C_o1	2.28233	2.03393
NRC3_wobSeed109_DR4_G17C_o1	5.81366	5.76976
NRC3_wobSeed41_DR1_C24G_o1	4.06693	3.77383
NRC3_wobSeed8_DR0_T18G_o1	-0.174044	-0.165417
NRC3_wobSeed17_DR0_T13G_o1	3.16942	3.13872
NRC3_wobSeed45_DR1_A7G_o1	3.9678	3.67203
NRC3_wobSeed11_DR0_C22T_o1	1.3749	1.28067
NRC3_wobSeed128_DR5_G10A_o1	0.979161	0.622164
NRC3_wobSeed82_DR3_A18C_o1	3.78511	3.85321
NRC3_wobSeed117_DR4_G10A_o1	0.214429	0.619521
NRC3_wobSeed101_DR4_A24G_o1	3.98204	3.89388
NRC3_wobSeed104_DR4_A24G_o1	0.0696692	-0.27637
NRC3_wobSeed63_DR2_C7G_o1	4.23935	4.19643
NRC3_wobSeed10_DR0_C5A_o1	4.19807	4.15166
NRC3_wobSeed135_DR5_A5G_o1	3.74514	3.72394
NRC3_wobSeed4_DR0_T25A_o1	3.67634	3.62784
NRC3_wobSeed57_DR2_G25C_o1	1.78905	1.8745
NRC3_wobSeed64_DR2_T16C_o1	4.20375	4.1713
NRC3_wobSeed91_DR3_G13A_o1	0.166936	-0.0155904
NRC3_wobSeed21_DR0_G16A_o1	5.27743	5.11264
NRC3_wobSeed115_DR4_A18T_o1	0.330394	0.242233
NRC3_wobSeed89_DR3_A14G_o1	3.63035	3.51336
NRC3_wobSeed87_DR3_A21C_o1	4.33925	4.1981
NRC3_wobSeed101_DR4_A19G_o1	3.6708	3.61325
NRC3_wobSeed114_DR4_G21C_o1	4.73019	4.31736
NRC3_wobSeed55_DR2_A17T_o1	0.594799	-0.0599275
NRC3_wobSeed113_DR4_A24C_o1	0.827731	0.803687
NRC3_wobSeed87_DR3_T8G_o1	5.77647	5.32633
NRC3_wobSeed102_DR4_A29T_o1	1.17029	1.58869
NRC3_wobSeed46_DR1_A5G_o1	3.46911	2.92319
NRC3_wobSeed120_DR4_G21C_o1	1.14111	1.25236
NRC3_wobSeed64_DR2_G17T_o1	3.98584	3.85187
NRC3_wobSeed61_DR2_T12A_o1	2.42906	2.56839
NRC3_wobSeed127_DR5_A5C_o1	0.584406	0.41586
NRC3_wobSeed142_DR5_o1	1.41261	1.35287
NRC3_wobSeed119_DR4_o1	1.70382	2.02895
NRC3_wobSeed114_DR4_G11A_o1	0.103335	-0.0269105
NRC3_wobSeed80_DR3_A14C_o1	0.236278	-0.089257
NRC3_wobSeed103_DR4_A9T_o1	0.143913	0.16074
NRC3_wobSeed21_DR0_T5C_o1	5.71365	5.60828
NRC3_wobSeed109_DR4_G20A_o1	5.21421	5.00879
NRC3_wobSeed64_DR2_T8C_o1	4.04397	3.8252
NRC3_wobSeed40_DR1_T25G_o1	4.43767	4.30364
NRC3_wobSeed82_DR3_T12C_o1	1.23069	1.31082
NRC3_wobSeed135_DR5_G17T_o1	3.71622	3.47709
NRC3_wobSeed10_DR0_A20T_o1	4.56226	3.96591
NRC3_wobSeed9_DR0_T8G_o1	2.7985	2.83955
NRC3_wobSeed139_DR5_C8A_o1	3.06986	2.8957
NRC3_wobSeed50_DR2_T12G_o1	3.38698	3.30009
NRC3_wobSeed83_DR3_T8C_o1	0.606194	0.793861
NRC3_wobSeed117_DR4_G21A_o1	5.51193	5.53961
NRC3_wobSeed60_DR2_T20G_o1	0.711436	0.562863
NRC3_wobSeed135_DR5_G10C_o1	-0.0321697	-0.234638
NRC3_wobSeed98_DR4_C25T_o1	3.33649	3.23257
NRC3_wobSeed97_DR4_A24T_o1	4.95597	4.46511
NRC3_wobSeed89_DR3_T6A_o1	3.76023	3.5649
NRC3_wobSeed25_DR1_A22T_o1	6.21071	5.76656
NRC3_wobSeed101_DR4_T22A_o1	3.73104	3.56405
NRC3_wobSeed83_DR3_T12C_o1	0.501625	0.706234
NRC3_wobSeed89_DR3_G20A_o1	1.04025	0.993479
NRC3_wobSeed10_DR0_G16C_o1	4.14168	3.95454
NRC3_wobSeed21_DR0_C13G_o1	1.75506	1.59106
NRC3_wobSeed84_DR3_G9C_o1	1.62114	1.69693
NRC3_wobSeed92_DR3_T7G_o1	1.358	1.19508
NRC3_wobSeed35_DR1_G13C_o1	3.56656	3.541
NRC3_wobSeed120_DR4_G20T_o1	1.10861	0.933032
NRC3_wobSeed51_DR2_C13A_o1	2.26564	2.37512
NRC3_wobSeed78_DR3_C8G_o1	1.8075	2.03033
NRC3_wobSeed44_DR1_G22A_o1	2.3513	2.0338
NRC3_wobSeed117_DR4_T17G_o1	5.68106	5.35834
NRC3_wobSeed93_DR3_G20C_o1	5.29443	4.90921
NRC3_wobSeed143_DR5_T26G_o1	2.7575	2.61732
NRC3_wobSeed90_DR3_A28T_o1	4.37571	4.35936
NRC3_wobSeed111_DR4_G20T_o1	2.87419	3.10122
NRC3_wobSeed141_DR5_A25C_o1	4.7219	4.60986
NRC3_wobSeed125_DR5_A7G_o1	3.95981	3.9112
NRC3_wobSeed59_DR2_A17G_o1	0.905071	0.7885
NRC3_wobSeed25_DR1_G10A_o1	5.39414	5.17279
NRC3_wobSeed37_DR1_A15C_o1	6.26553	5.81379
NRC3_wobSeed103_DR4_T12C_o1	0.193764	-0.0288857
NRC3_wobSeed87_DR3_T12C_o1	0.554349	0.676416
NRC3_wobSeed81_DR3_G11A_o1	0.607978	0.641105
NRC3_wobSeed67_DR2_A7C_o1	0.309416	0.218215
NRC3_wobSeed36_DR1_T19G_o1	1.06761	1.06781
NRC3_wobSeed30_DR1_G16T_o1	0.588005	0.720053
NRC3_wobSeed80_DR3_G10A_o1	0.5988	0.171783
NRC3_wobSeed70_DR2_T12C_o1	0.315502	0.094386
NRC3_wobSeed89_DR3_G28T_o1	3.65058	3.48624
NRC3_wobSeed136_DR5_T16A_o1	4.31833	4.03222
NRC3_wobSeed14_DR0_T18A_o1	4.00875	4.06839
NRC3_wobSeed58_DR2_A8C_o1	1.80479	1.85889
NRC3_wobSeed122_DR5_C30A_o1	4.76769	4.66066
NRC3_wobSeed115_DR4_A19T_o1	0.304609	0.468023
NRC3_wobSeed43_DR1_G18T_o1	1.01205	0.902729
NRC3_wobSeed46_DR1_C7G_o1	3.58687	3.01699
NRC3_wobSeed102_DR4_T22G_o1	0.312616	0.436269
NRC3_wobSeed130_DR5_T12C_o1	1.00561	1.11413
NRC3_wobSeed75_DR3_A18T_o1	1.31831	1.40064
NRC3_wobSeed84_DR3_A28T_o1	1.68251	1.47766
NRC3_wobSeed59_DR2_G26A_o1	0.995544	0.902969
NRC3_wobSeed102_DR4_A14T_o1	1.01205	0.916902
NRC3_wobSeed31_DR1_T8C_o1	2.49828	1.9946
NRC3_wobSeed104_DR4_T6A_o1	1.06886	0.746945
NRC3_wobSeed42_DR1_T12C_o1	1.43646	1.7469
NRC3_wobSeed71_DR2_A27G_o1	2.16393	1.90586
NRC3_wobSeed54_DR2_C21A_o1	0.401822	-0.0304844
NRC3_wobSeed119_DR4_A5T_o1	1.88719	2.09294
NRC3_wobSeed37_DR1_C6A_o1	6.45643	6.27145
NRC3_wobSeed52_DR2_A26T_o1	2.19306	2.34253
NRC3_wobSeed59_DR2_G13C_o1	2.72008	2.8135
NRC3_wobSeed68_DR2_T20G_o1	1.42491	1.23429
NRC3_wobSeed55_DR2_A13T_o1	2.13665	2.02872
NRC3_wobSeed134_DR5_G18A_o1	4.49835	4.05206
NRC3_wobSeed114_DR4_G10A_o1	0.103418	0.0700048
NRC3_wobSeed143_DR5_A9C_o1	0.34342	0.402988
NRC3_wobSeed20_DR0_T18A_o1	1.92286	1.82668
NRC3_wobSeed76_DR3_C7A_o1	4.3289	4.14254
NRC3_wobSeed125_DR5_G11T_o1	1.34547	0.972135
NRC3_wobSeed58_DR2_A9C_o1	1.17179	1.15368
NRC3_wobSeed9_DR0_C19G_o1	0.534958	0.505855
NRC3_wobSeed42_DR1_G24C_o1	5.04868	4.56389
NRC3_wobSeed50_DR2_T5G_o1	3.96073	3.79093
NRC3_wobSeed60_DR2_A17T_o1	0.162437	0.0860546
NRC3_wobSeed98_DR4_A14G_o1	3.39662	3.35143
NRC3_wobSeed105_DR4_T21C_o1	-0.464276	-0.322321
NRC3_wobSeed127_DR5_A14G_o1	0.466052	-0.355969
NRC3_wobSeed35_DR1_T7C_o1	2.1024	2.16789
NRC3_wobSeed85_DR3_T25A_o1	5.49597	5.59629
NRC3_wobSeed84_DR3_C13G_o1	1.75767	1.62642
NRC3_wobSeed125_DR5_C4T_o1	4.45755	4.3647
NRC3_wobSeed95_DR3_A5G_o1	2.15642	2.21113
NRC3_wobSeed66_DR2_C20T_o1	5.07758	4.95223
NRC3_wobSeed71_DR2_T19A_o1	1.94827	1.97109
NRC3_wobSeed64_DR2_T24A_o1	3.75276	3.90232
NRC3_wobSeed29_DR1_T19A_o1	3.84314	3.74231
NRC3_wobSeed116_DR4_A17C_o1	1.92862	1.83372
NRC3_wobSeed56_DR2_A14C_o1	0.210578	-0.126082
NRC3_wobSeed109_DR4_T22G_o1	5.46445	5.44329
NRC3_wobSeed66_DR2_G25A_o1	4.64	4.54419
NRC3_wobSeed108_DR4_A15T_o1	0.805083	0.760041
NRC3_wobSeed92_DR3_G4T_o1	1.63113	1.53608
NRC3_wobSeed58_DR2_G14A_o1	6.58386	6.32781
NRC3_wobSeed14_DR0_T12G_o1	1.14635	1.53499
NRC3_wobSeed133_DR5_G21A_o1	5.44953	5.40643
NRC3_wobSeed144_DR5_A6C_o1	1.05463	0.906844
NRC3_wobSeed127_DR5_G11C_o1	0.206306	-0.373637
NRC3_wobSeed38_DR1_T5C_o1	3.96409	3.97249
NRC3_wobSeed46_DR1_C20A_o1	1.7316	1.54727
NRC3_wobSeed70_DR2_C21T_o1	1.41286	1.4448
NRC3_wobSeed128_DR5_T24A_o1	-0.0980948	-0.450792
NRC3_wobSeed124_DR5_T23C_o1	0.691118	0.593136
NRC3_wobSeed106_DR4_G15A_o1	3.96032	3.81576
NRC3_wobSeed71_DR2_G11T_o1	0.0365799	0.210239
NRC3_wobSeed49_DR2_G11T_o1	4.81594	4.6813
NRC3_wobSeed111_DR4_A5C_o1	3.00019	3.11305
NRC3_wobSeed61_DR2_T12C_o1	2.42305	2.41251
NRC3_wobSeed77_DR3_G9T_o1	2.1755	2.16284
NRC3_wobSeed46_DR1_G10A_o1	2.07735	1.90217
NRC3_wobSeed23_DR0_G8C_o1	2.21151	2.47139
NRC3_wobSeed24_DR0_A6T_o1	1.59325	1.40158
NRC3_wobSeed49_DR2_A15T_o1	5.37541	5.20154
NRC3_wobSeed128_DR5_A25C_o1	0.185752	-0.362132
NRC3_wobSeed76_DR3_A27C_o1	4.25188	4.17293
NRC3_wobSeed28_DR1_A14T_o1	3.33923	3.39065
NRC3_wobSeed142_DR5_G19A_o1	1.72231	1.45668
NRC3_wobSeed28_DR1_T19G_o1	1.63351	1.61439
NRC3_wobSeed93_DR3_G25C_o1	5.32429	5.11169
NRC3_wobSeed103_DR4_A25T_o1	-0.128452	-0.265321
NRC3_wobSeed43_DR1_G13T_o1	1.86997	1.59647
NRC3_wobSeed86_DR3_T21G_o1	3.45352	3.48578
NRC3_wobSeed54_DR2_o1	2.02494	2.16362
NRC3_wobSeed77_DR3_A25T_o1	4.54984	4.33823
NRC3_wobSeed25_DR1_G24T_o1	6.37369	5.80067
NRC3_wobSeed60_DR2_A25C_o1	1.33587	1.29068
NRC3_wobSeed27_DR1_C20A_o1	1.0773	1.1274
NRC3_wobSeed54_DR2_G7C_o1	2.50195	2.49006
NRC3_wobSeed30_DR1_C24A_o1	3.63295	3.60932
NRC3_wobSeed104_DR4_T6G_o1	1.10126	0.757641
NRC3_wobSeed10_DR0_A7T_o1	3.56276	3.23213
NRC3_wobSeed5_DR0_C8A_o1	5.9409	5.73306
NRC3_wobSeed116_DR4_A6C_o1	2.17544	2.13902
NRC3_wobSeed34_DR1_G14A_o1	6.81334	6.44307
NRC3_wobSeed79_DR3_A23T_o1	0.499858	-0.227613
NRC3_wobSeed4_DR0_C7T_o1	3.39714	3.5822
NRC3_wobSeed136_DR5_T12C_o1	0.85285	0.927112
NRC3_wobSeed5_DR0_C4G_o1	4.70765	4.43638
NRC3_wobSeed36_DR1_C7G_o1	2.69755	2.38513
NRC3_wobSeed141_DR5_A24C_o1	5.92184	5.85866
NRC3_wobSeed85_DR3_C22T_o1	5.07274	5.23625
NRC3_wobSeed135_DR5_G4C_o1	3.8984	3.89423
NRC3_wobSeed8_DR0_A25T_o1	0.985929	0.836924
NRC3_wobSeed132_DR5_G21T_o1	0.535026	0.142966
NRC3_wobSeed116_DR4_A17T_o1	2.05686	1.99242
NRC3_wobSeed77_DR3_T22C_o1	5.38681	5.09503
NRC3_wobSeed47_DR1_C7T_o1	2.29893	2.40293
NRC3_wobSeed109_DR4_T26C_o1	6.34978	5.90572
NRC3_wobSeed139_DR5_C26A_o1	0.537986	0.289877
NRC3_wobSeed77_DR3_C16A_o1	4.35698	4.08742
NRC3_wobSeed129_DR5_A25T_o1	-0.247854	-0.153325
NRC3_wobSeed7_DR0_A22C_o1	2.30356	2.17524
NRC3_wobSeed126_DR5_C12A_o1	1.62665	1.61202
NRC3_wobSeed134_DR5_A14C_o1	0.216918	0.253705
NRC3_wobSeed50_DR2_T20A_o1	1.52866	1.44162
NRC3_wobSeed130_DR5_C19T_o1	4.21151	3.78366
NRC3_wobSeed125_DR5_T24A_o1	4.14659	3.88863
NRC3_wobSeed102_DR4_T26A_o1	1.77646	1.7895
NRC3_wobSeed38_DR1_T19G_o1	3.76838	3.8693
NRC3_wobSeed134_DR5_G11C_o1	-0.590896	-0.434075
NRC3_wobSeed107_DR4_A9G_o1	1.05011	1.07541
NRC3_wobSeed72_DR2_G27A_o1	2.75249	2.59937
NRC3_wobSeed55_DR2_G25C_o1	1.092	0.505064
NRC3_wobSeed45_DR1_G4C_o1	5.7171	5.3694
NRC3_wobSeed84_DR3_G15T_o1	1.89	2.01558
NRC3_wobSeed109_DR4_C23T_o1	5.6081	5.35251
NRC3_wobSeed35_DR1_A21T_o1	0.150506	0.228168
NRC3_wobSeed126_DR5_C4T_o1	2.01089	2.02913
NRC3_wobSeed117_DR4_A29T_o1	5.96914	5.99481
NRC3_wobSeed6_DR0_A24T_o1	2.63332	2.74669
NRC3_wobSeed5_DR0_T5C_o1	4.60501	4.17858
NRC3_wobSeed116_DR4_A9T_o1	-0.249847	-0.282359
NRC3_wobSeed36_DR1_C22G_o1	2.2111	1.89789
NRC3_wobSeed103_DR4_A14C_o1	0.329824	0.132204
NRC3_wobSeed77_DR3_A18T_o1	4.43613	4.12984
NRC3_wobSeed75_DR3_G8T_o1	2.99713	3.2393
NRC3_wobSeed9_DR0_C5G_o1	2.90095	2.98965
NRC3_wobSeed52_DR2_C13A_o1	1.92032	2.04651
NRC3_wobSeed9_DR0_T12A_o1	2.29195	2.40989
NRC3_wobSeed30_DR1_G17A_o1	0.491063	0.288964
NRC3_wobSeed83_DR3_T5C_o1	0.884463	1.05181
NRC3_wobSeed74_DR3_T9G_o1	5.21866	4.97749
NRC3_wobSeed129_DR5_C5A_o1	0.184634	0.396514
NRC3_wobSeed100_DR4_G21C_o1	-0.0577253	0.0151896
NRC3_wobSeed41_DR1_C20G_o1	1.58095	1.58078
NRC3_wobSeed77_DR3_T12G_o1	1.69197	1.93149
NRC3_wobSeed3_DR0_T18G_o1	1.57183	1.58563
NRC3_wobSeed27_DR1_G10C_o1	4.59356	4.32895
NRC3_wobSeed133_DR5_T27C_o1	5.56261	5.53423
NRC3_wobSeed61_DR2_C7T_o1	6.09839	5.8428
NRC3_wobSeed75_DR3_G20C_o1	1.23143	1.27851
NRC3_wobSeed123_DR5_C29G_o1	3.0132	3.17779
NRC3_wobSeed26_DR1_T8C_o1	5.49103	5.00245
NRC3_wobSeed47_DR1_T19A_o1	2.14613	2.24886
NRC3_wobSeed83_DR3_G19T_o1	0.208289	0.269071
NRC3_wobSeed139_DR5_C4G_o1	0.934164	0.77633
NRC3_wobSeed33_DR1_G17T_o1	0.179191	0.454915
NRC3_wobSeed45_DR1_T5C_o1	5.71021	5.35597
NRC3_wobSeed97_DR4_C23A_o1	4.77648	4.73325
NRC3_wobSeed55_DR2_A5T_o1	0.977804	0.519546
NRC3_wobSeed74_DR3_C28T_o1	4.34523	4.31575
NRC3_wobSeed111_DR4_G20C_o1	2.87382	2.91487
NRC3_wobSeed21_DR0_A19C_o1	6.55976	6.27387
NRC3_wobSeed47_DR1_A26C_o1	2.31966	2.5546
NRC3_wobSeed44_DR1_T12A_o1	-0.425378	-0.459669
NRC3_wobSeed33_DR1_T19C_o1	0.337131	0.449857
NRC3_wobSeed99_DR4_G10C_o1	4.12031	4.04078
NRC3_wobSeed102_DR4_T22C_o1	-0.0696571	-0.0163118
NRC3_wobSeed119_DR4_A19T_o1	1.66352	1.66755
NRC3_wobSeed78_DR3_C12T_o1	4.14699	4.16268
NRC3_wobSeed111_DR4_A22T_o1	3.63965	3.90016
NRC3_wobSeed91_DR3_A7G_o1	0.0562402	0.00397426
NRC3_wobSeed35_DR1_A26T_o1	2.14271	2.28742
NRC3_wobSeed103_DR4_G27T_o1	0.261922	0.235129
NRC3_wobSeed122_DR5_G11A_o1	4.20623	4.0204
NRC3_wobSeed136_DR5_o1	4.13546	3.8926
NRC3_wobSeed40_DR1_A21C_o1	4.1502	3.9608
NRC3_wobSeed124_DR5_C24A_o1	-0.0694771	0.0435424
NRC3_wobSeed27_DR1_A21G_o1	2.57156	2.31456
NRC3_wobSeed50_DR2_A26C_o1	4.01388	3.84843
NRC3_wobSeed27_DR1_A15T_o1	2.51944	2.4923
NRC3_wobSeed7_DR0_G10A_o1	2.23408	1.89351
NRC3_wobSeed105_DR4_A14T_o1	0.431983	0.681741
NRC3_wobSeed67_DR2_G11T_o1	0.2175	0.0807847
NRC3_wobSeed130_DR5_T4G_o1	4.71325	4.3281
NRC3_wobSeed134_DR5_T17A_o1	4.19746	4.10644
NRC3_wobSeed100_DR4_G27T_o1	4.0829	3.90602
NRC3_wobSeed89_DR3_T21G_o1	3.55811	3.57516
NRC3_wobSeed9_DR0_T4C_o1	2.50627	2.39732
NRC3_wobSeed54_DR2_C21G_o1	0.379576	0.122147
NRC3_wobSeed116_DR4_C15A_o1	2.20533	2.02828
NRC3_wobSeed68_DR2_A14C_o1	-0.789684	-0.465386
NRC3_wobSeed129_DR5_G26T_o1	0.694317	0.676179
NRC3_wobSeed117_DR4_G20C_o1	5.53558	5.40097
NRC3_wobSeed136_DR5_G11T_o1	1.7917	1.76135
NRC3_wobSeed139_DR5_T12A_o1	-0.802384	-1.01065
NRC3_wobSeed91_DR3_G16C_o1	0.133646	0.0133685
NRC3_wobSeed6_DR0_A9G_o1	2.7965	2.68854
NRC3_wobSeed46_DR1_T26C_o1	3.80036	3.09272
NRC3_wobSeed30_DR1_G18T_o1	1.61326	1.61452
NRC3_wobSeed51_DR2_A16G_o1	3.03608	2.97551
NRC3_wobSeed121_DR5_A5C_o1	6.18319	5.65379
NRC3_wobSeed87_DR3_G10C_o1	-0.0814393	0.0119307
NRC3_wobSeed102_DR4_C25G_o1	1.37379	1.18409
NRC3_wobSeed64_DR2_C7A_o1	4.49348	3.86731
NRC3_wobSeed141_DR5_A17G_o1	4.96526	4.64022
NRC3_wobSeed53_DR2_T21A_o1	4.97797	4.56673
NRC3_wobSeed56_DR2_A17T_o1	-0.535251	-0.50911
NRC3_wobSeed138_DR5_G21T_o1	4.21072	4.18657
NRC3_wobSeed63_DR2_A6G_o1	4.53459	4.37551
NRC3_wobSeed17_DR0_T22C_o1	3.88191	3.69728
NRC3_wobSeed19_DR0_A5G_o1	1.50674	1.3765
NRC3_wobSeed64_DR2_C7G_o1	3.97957	3.88557
NRC3_wobSeed50_DR2_A6G_o1	3.77226	3.50759
NRC3_wobSeed28_DR1_A6C_o1	4.73872	4.41135
NRC3_wobSeed12_DR0_A6C_o1	1.77466	1.79223
NRC3_wobSeed36_DR1_A26C_o1	2.62919	2.36141
NRC3_wobSeed27_DR1_C4A_o1	4.92833	4.73612
NRC3_wobSeed135_DR5_C13G_o1	0.0991623	-0.00347923
NRC3_wobSeed49_DR2_T26C_o1	6.17272	5.6722
NRC3_wobSeed111_DR4_A29G_o1	3.25146	3.09794
NRC3_wobSeed50_DR2_G16A_o1	4.19235	4.20251
NRC3_wobSeed86_DR3_A28C_o1	3.50628	3.50575
NRC3_wobSeed53_DR2_T12A_o1	1.0321	1.02412
NRC3_wobSeed126_DR5_C4A_o1	1.93038	1.92311
NRC3_wobSeed134_DR5_C27G_o1	4.93824	4.60254
NRC3_wobSeed9_DR0_A24C_o1	2.78582	2.951
NRC3_wobSeed9_DR0_G11C_o1	2.80758	2.82201
NRC3_wobSeed51_DR2_C26A_o1	3.10851	3.19596
NRC3_wobSeed110_DR4_T5C_o1	4.49995	4.47196
NRC3_wobSeed132_DR5_A30G_o1	0.7872	0.808078
NRC3_wobSeed75_DR3_A25T_o1	3.48571	3.43733
NRC3_wobSeed5_DR0_A22T_o1	4.46439	4.37503
NRC3_wobSeed32_DR1_A22C_o1	2.34773	2.10246
NRC3_wobSeed44_DR1_A14G_o1	0.140509	0.13605
NRC3_wobSeed82_DR3_A28T_o1	4.26603	4.18311
NRC3_wobSeed34_DR1_T19G_o1	3.87293	4.09775
NRC3_wobSeed76_DR3_C12A_o1	4.19757	4.08934
NRC3_wobSeed25_DR1_A5T_o1	7.17593	6.11663
NRC3_wobSeed16_DR0_A20T_o1	3.50898	3.61696
NRC3_wobSeed69_DR2_T20C_o1	5.15122	5.01589
NRC3_wobSeed6_DR0_G11T_o1	2.54702	2.47732
NRC3_wobSeed74_DR3_A6C_o1	4.30683	4.18895
NRC3_wobSeed37_DR1_G4T_o1	6.50915	6.13709
NRC3_wobSeed124_DR5_A6T_o1	3.57475	3.29788
NRC3_wobSeed133_DR5_A30G_o1	5.5401	5.52596
NRC3_wobSeed98_DR4_A26C_o1	3.74679	3.7217
NRC3_wobSeed98_DR4_G18T_o1	2.86353	2.74738
NRC3_wobSeed26_DR1_T12C_o1	5.53404	5.11712
NRC3_wobSeed139_DR5_G18C_o1	0.684487	0.601639
NRC3_wobSeed57_DR2_G23C_o1	2.33793	2.33006
NRC3_wobSeed61_DR2_G15A_o1	6.17421	5.71765
NRC3_wobSeed103_DR4_G11A_o1	-0.00227549	0.110445
NRC3_wobSeed126_DR5_T5C_o1	1.82491	1.96318
NRC3_wobSeed49_DR2_G11C_o1	4.42196	4.0456
NRC3_wobSeed99_DR4_G8A_o1	4.47413	4.70001
NRC3_wobSeed116_DR4_T22C_o1	2.30663	2.08972
NRC3_wobSeed31_DR1_A21G_o1	1.08111	0.490193
NRC3_wobSeed87_DR3_A5C_o1	4.15269	4.28605
NRC3_wobSeed144_DR5_A29T_o1	0.949129	0.742192
NRC3_wobSeed12_DR0_C7G_o1	1.32384	1.73941
NRC3_wobSeed21_DR0_G10C_o1	0.497116	0.450857
NRC3_wobSeed118_DR4_A14C_o1	0.775016	0.498737
NRC3_wobSeed55_DR2_T8G_o1	0.99367	0.600361
NRC3_wobSeed69_DR2_A7C_o1	3.06574	3.25701
NRC3_wobSeed129_DR5_A30T_o1	0.214085	0.232599
NRC3_wobSeed128_DR5_G22A_o1	-0.358185	-0.688349
NRC3_wobSeed42_DR1_G9C_o1	3.08565	3.56335
NRC3_wobSeed87_DR3_T8C_o1	4.18409	4.15365
NRC3_wobSeed92_DR3_T12A_o1	-0.349393	-0.392297
NRC3_wobSeed18_DR0_G9T_o1	1.16444	1.13355
NRC3_wobSeed130_DR5_A8T_o1	1.65027	1.72286
NRC3_wobSeed89_DR3_G18T_o1	1.5337	1.6979
NRC3_wobSeed53_DR2_G19A_o1	4.6397	4.51653
NRC3_wobSeed31_DR1_A22C_o1	1.9105	1.61402
NRC3_wobSeed8_DR0_C13A_o1	1.61587	1.65544
NRC3_wobSeed37_DR1_A15G_o1	6.07434	5.78797
NRC3_wobSeed54_DR2_A16G_o1	3.44783	3.20708
NRC3_wobSeed59_DR2_C24T_o1	0.915898	0.655823
NRC3_wobSeed112_DR4_A29T_o1	3.35628	3.2284
NRC3_wobSeed2_DR0_C23T_o1	4.28826	4.3474
NRC3_wobSeed12_DR0_T8C_o1	2.15583	1.95543
NRC3_wobSeed138_DR5_A27T_o1	4.57493	4.18059
NRC3_wobSeed16_DR0_A14T_o1	-0.663269	-0.665172
NRC3_wobSeed132_DR5_G18A_o1	0.982947	0.878996
NRC3_wobSeed123_DR5_C16G_o1	2.65234	2.88387
NRC3_wobSeed100_DR4_T5G_o1	4.12208	3.93061
NRC3_wobSeed73_DR3_C15A_o1	5.12222	4.96464
NRC3_wobSeed122_DR5_T23A_o1	1.68457	1.73012
NRC3_wobSeed51_DR2_T27C_o1	3.56699	3.42571
NRC3_wobSeed114_DR4_T18C_o1	4.98025	4.60793
NRC3_wobSeed87_DR3_A5T_o1	4.18325	3.95517
NRC3_wobSeed80_DR3_T12C_o1	0.482957	-0.154337
NRC3_wobSeed63_DR2_T24C_o1	4.58563	4.47316
NRC3_wobSeed20_DR0_A15T_o1	1.54743	1.30013
NRC3_wobSeed80_DR3_A27G_o1	0.0806766	-0.300897
NRC3_wobSeed112_DR4_G19T_o1	3.24638	3.1124
NRC3_wobSeed15_DR0_A24G_o1	4.18207	3.96579
NRC3_wobSeed50_DR2_C13A_o1	3.32878	3.27371
NRC3_wobSeed71_DR2_A22G_o1	1.80787	1.95111
NRC3_wobSeed137_DR5_T12A_o1	1.21869	1.17068
NRC3_wobSeed50_DR2_G18C_o1	0.580375	0.785967
NRC3_wobSeed23_DR0_G16A_o1	2.45991	2.35826
NRC3_wobSeed133_DR5_A15T_o1	5.45787	5.24579
NRC3_wobSeed78_DR3_o1	1.51576	1.79834
NRC3_wobSeed30_DR1_A6C_o1	3.93058	3.86697
NRC3_wobSeed85_DR3_C7G_o1	5.50896	5.43053
NRC3_wobSeed37_DR1_G22A_o1	6.6627	6.45372
NRC3_wobSeed104_DR4_G7T_o1	1.34789	1.18656
NRC3_wobSeed114_DR4_T15G_o1	4.47678	4.31303
NRC3_wobSeed52_DR2_G25C_o1	1.95989	2.18086
NRC3_wobSeed61_DR2_T20G_o1	5.58966	5.42324
NRC3_wobSeed100_DR4_G20C_o1	-0.248262	-0.0135043
NRC3_wobSeed71_DR2_A14T_o1	-0.58469	-0.453785
NRC3_wobSeed127_DR5_G21C_o1	0.498588	-0.0953395
NRC3_wobSeed32_DR1_A25T_o1	2.22498	1.88075
NRC3_wobSeed119_DR4_G10T_o1	-0.445285	-0.576462
NRC3_wobSeed89_DR3_G11A_o1	3.73809	3.48737
NRC3_wobSeed130_DR5_T27C_o1	4.32499	3.99163
NRC3_wobSeed119_DR4_T21C_o1	1.55249	1.55207
NRC3_wobSeed4_DR0_T8G_o1	3.88625	3.72891
NRC3_wobSeed51_DR2_T5G_o1	3.46811	3.3869
NRC3_wobSeed17_DR0_A9G_o1	3.81685	3.44892
NRC3_wobSeed34_DR1_T25C_o1	4.31177	3.97724
NRC3_wobSeed104_DR4_A25T_o1	1.19008	0.828014
NRC3_wobSeed144_DR5_T8C_o1	1.31521	0.81892
NRC3_wobSeed142_DR5_T15G_o1	2.15162	2.13836
NRC3_wobSeed131_DR5_C16T_o1	1.21932	1.40094
NRC3_wobSeed77_DR3_G10A_o1	0.825057	0.669153
NRC3_wobSeed37_DR1_A25T_o1	6.45531	6.2625
NRC3_wobSeed73_DR3_C13G_o1	4.628	4.15943
NRC3_wobSeed37_DR1_A9C_o1	5.18567	5.34972
NRC3_wobSeed118_DR4_C6T_o1	1.86492	1.97352
NRC3_wobSeed59_DR2_A9T_o1	1.31567	1.01712
NRC3_wobSeed112_DR4_G20C_o1	3.22805	3.17402
NRC3_wobSeed2_DR0_A14C_o1	2.7572	2.81203
NRC3_wobSeed2_DR0_T12A_o1	4.08836	4.07611
NRC3_wobSeed50_DR2_G10A_o1	3.93349	3.90502
NRC3_wobSeed141_DR5_T28C_o1	4.62673	4.48897
NRC3_wobSeed36_DR1_G11C_o1	1.78576	1.67954
NRC3_wobSeed136_DR5_T8C_o1	4.04315	3.72329
NRC3_wobSeed7_DR0_G19A_o1	1.05852	0.511328
NRC3_wobSeed121_DR5_C24T_o1	5.15354	4.98302
NRC3_wobSeed46_DR1_A9T_o1	2.16136	1.91984
NRC3_wobSeed3_DR0_G17A_o1	0.61242	0.496533
NRC3_wobSeed82_DR3_A23T_o1	4.08246	3.7942
NRC3_wobSeed94_DR3_G26A_o1	2.32465	2.17724
NRC3_wobSeed97_DR4_A19C_o1	5.11984	5.16918
NRC3_wobSeed61_DR2_A9T_o1	2.39964	2.49241
NRC3_wobSeed18_DR0_A6G_o1	4.97105	4.70718
NRC3_wobSeed14_DR0_T23A_o1	4.06459	3.96652
NRC3_wobSeed87_DR3_G10T_o1	0.899485	0.760484
NRC3_wobSeed41_DR1_T8C_o1	3.94609	3.8279
NRC3_wobSeed77_DR3_T24A_o1	5.11441	4.47529
NRC3_wobSeed20_DR0_G11C_o1	-0.627853	-0.854905
NRC3_wobSeed58_DR2_G6C_o1	4.76559	4.59873
NRC3_wobSeed5_DR0_T21G_o1	4.33905	4.44918
NRC3_wobSeed78_DR3_C4G_o1	1.64488	1.70085
NRC3_wobSeed21_DR0_A9T_o1	0.408267	0.382523
NRC3_wobSeed10_DR0_T22C_o1	4.68972	4.40354
NRC3_wobSeed76_DR3_G26A_o1	3.98162	3.59437
NRC3_wobSeed34_DR1_T12A_o1	1.19421	1.31263
NRC3_wobSeed21_DR0_C6A_o1	5.40808	5.28715
NRC3_wobSeed121_DR5_G22A_o1	4.59071	4.63687
NRC3_wobSeed117_DR4_A24T_o1	5.6992	5.51633
NRC3_wobSeed99_DR4_A19T_o1	1.39669	1.55561
NRC3_wobSeed12_DR0_C4T_o1	2.02318	1.78076
NRC3_wobSeed56_DR2_o1	0.349822	-0.0972424
NRC3_wobSeed74_DR3_A27C_o1	3.99163	3.98523
NRC3_wobSeed2_DR0_G10T_o1	4.39031	4.50241
NRC3_wobSeed29_DR1_C13T_o1	2.8801	2.01692
NRC3_wobSeed47_DR1_C13A_o1	-0.252204	-0.335354
NRC3_wobSeed133_DR5_G11T_o1	4.09697	4.04547
NRC3_wobSeed29_DR1_T22G_o1	5.18989	4.32054
NRC3_wobSeed33_DR1_A14G_o1	1.09075	1.33599
NRC3_wobSeed65_DR2_G17A_o1	3.04418	2.90958
NRC3_wobSeed104_DR4_G21C_o1	-0.390842	-0.964277
NRC3_wobSeed32_DR1_T6G_o1	2.17775	1.7749
NRC3_wobSeed106_DR4_A29T_o1	3.25724	3.39814
NRC3_wobSeed134_DR5_T5C_o1	4.70107	4.55306
NRC3_wobSeed118_DR4_C6A_o1	1.76371	1.82376
NRC3_wobSeed66_DR2_G23A_o1	4.65004	4.47438
NRC3_wobSeed71_DR2_G16C_o1	1.98522	2.04495
NRC3_wobSeed101_DR4_T12G_o1	1.17124	1.05009
NRC3_wobSeed3_DR0_G23T_o1	3.84117	3.7272
NRC3_wobSeed109_DR4_G10A_o1	2.92249	3.01727
NRC3_wobSeed6_DR0_T18A_o1	0.31511	0.225149
NRC3_wobSeed53_DR2_G10A_o1	1.05723	0.957166
NRC3_wobSeed109_DR4_T12A_o1	2.8007	3.0008
NRC3_wobSeed43_DR1_A5T_o1	1.42392	1.19373
NRC3_wobSeed2_DR0_A14T_o1	2.64504	2.73518
NRC3_wobSeed9_DR0_G11A_o1	2.19412	2.43284
NRC3_wobSeed68_DR2_G18A_o1	1.05272	0.869189
NRC3_wobSeed72_DR2_A9G_o1	2.58778	2.51892
NRC3_wobSeed101_DR4_T16C_o1	4.13332	3.91386
NRC3_wobSeed86_DR3_G10C_o1	-0.332166	-0.313076
NRC3_wobSeed16_DR0_G16T_o1	3.39556	3.30576
NRC3_wobSeed135_DR5_T12C_o1	0.557335	0.417551
NRC3_wobSeed35_DR1_C20A_o1	-0.284034	-0.178291
NRC3_wobSeed37_DR1_G11T_o1	5.61544	5.29162
NRC3_wobSeed59_DR2_A6T_o1	1.88058	1.93248
NRC3_wobSeed20_DR0_G16A_o1	1.74529	1.47098
NRC3_wobSeed136_DR5_A28T_o1	4.00839	4.04367
NRC3_wobSeed69_DR2_C13A_o1	0.676826	0.550498
NRC3_wobSeed43_DR1_T23A_o1	1.52002	1.22307
NRC3_wobSeed32_DR1_G17A_o1	-0.00762324	-0.395308
NRC3_wobSeed84_DR3_T22G_o1	1.27928	1.11358
NRC3_wobSeed106_DR4_T28G_o1	3.24681	3.3118
NRC3_wobSeed88_DR3_C13T_o1	0.568114	0.514704
NRC3_wobSeed62_DR2_T8G_o1	4.90365	4.6998
NRC3_wobSeed98_DR4_C25A_o1	3.99763	3.73476
NRC3_wobSeed141_DR5_A25T_o1	4.31015	4.29591
NRC3_wobSeed128_DR5_A29T_o1	0.75325	0.264856
NRC3_wobSeed95_DR3_A6C_o1	1.77688	1.84644
NRC3_wobSeed32_DR1_G7A_o1	2.37527	1.82309
NRC3_wobSeed101_DR4_C15A_o1	3.70103	3.58046
NRC3_wobSeed58_DR2_G14T_o1	2.3693	2.11522
NRC3_wobSeed7_DR0_C4G_o1	1.94198	2.08628
NRC3_wobSeed46_DR1_T23C_o1	3.76264	3.05707
NRC3_wobSeed69_DR2_A22G_o1	5.12859	4.84806
NRC3_wobSeed138_DR5_A30T_o1	4.14243	4.27841
NRC3_wobSeed33_DR1_C7A_o1	2.31238	2.42797
NRC3_wobSeed111_DR4_A6T_o1	2.85273	3.01923
NRC3_wobSeed25_DR1_T19A_o1	4.36512	4.18578
NRC3_wobSeed130_DR5_G14A_o1	6.41501	6.31314
NRC3_wobSeed102_DR4_G7T_o1	1.8064	2.02165
NRC3_wobSeed3_DR0_G11T_o1	2.99873	3.21944
NRC3_wobSeed74_DR3_G10C_o1	4.1435	3.98129
NRC3_wobSeed108_DR4_A27T_o1	0.962023	0.796397
NRC3_wobSeed54_DR2_G18C_o1	-0.115328	-0.600123
NRC3_wobSeed132_DR5_A17G_o1	1.16461	0.70267
NRC3_wobSeed9_DR0_A20T_o1	-0.0339991	0.387221
NRC3_wobSeed142_DR5_G22C_o1	0.430513	0.481177
NRC3_wobSeed121_DR5_T29G_o1	5.89601	5.73865
NRC3_wobSeed72_DR2_C21A_o1	1.79582	1.53745
NRC3_wobSeed88_DR3_T25C_o1	3.84113	3.69644
NRC3_wobSeed106_DR4_A7C_o1	1.91685	1.95398
NRC3_wobSeed134_DR5_A29T_o1	4.59471	4.58238
NRC3_wobSeed69_DR2_T16A_o1	5.29011	5.08209
NRC3_wobSeed39_DR1_A14C_o1	0.412609	0.349559
NRC3_wobSeed52_DR2_G11C_o1	1.75293	1.6683
NRC3_wobSeed14_DR0_C13A_o1	0.153073	0.259022
NRC3_wobSeed35_DR1_C4T_o1	2.72868	2.58474
NRC3_wobSeed70_DR2_G19T_o1	2.16003	1.92538
NRC3_wobSeed112_DR4_A24T_o1	3.11895	3.07545
NRC3_wobSeed28_DR1_G10C_o1	5.04734	4.76749
NRC3_wobSeed115_DR4_C8G_o1	1.59066	1.64452
NRC3_wobSeed144_DR5_G21C_o1	0.727104	0.468797
NRC3_wobSeed90_DR3_G11A_o1	-0.150925	-0.0727394
NRC3_wobSeed91_DR3_C26G_o1	0.28559	0.243961
NRC3_wobSeed97_DR4_T22C_o1	4.96738	4.83102
NRC3_wobSeed113_DR4_G10T_o1	2.92676	2.5246
NRC3_wobSeed86_DR3_G15T_o1	3.97954	3.84682
NRC3_wobSeed6_DR0_C4G_o1	2.80859	2.86498
NRC3_wobSeed111_DR4_A14T_o1	-0.220041	-0.304046
NRC3_wobSeed19_DR0_A20C_o1	0.986589	0.800482
NRC3_wobSeed74_DR3_C4G_o1	4.16221	4.10483
NRC3_wobSeed41_DR1_A5C_o1	4.22387	3.87575
NRC3_wobSeed49_DR2_A5G_o1	5.98392	5.58672
NRC3_wobSeed87_DR3_G24C_o1	4.28092	4.18023
NRC3_wobSeed54_DR2_G19T_o1	0.58192	0.275177
NRC3_wobSeed98_DR4_o1	4.04717	4.0216
NRC3_wobSeed33_DR1_A21G_o1	1.01316	0.7459
NRC3_wobSeed56_DR2_A23T_o1	0.0816478	0.0182922
NRC3_wobSeed72_DR2_A14C_o1	1.28102	1.04056
NRC3_wobSeed106_DR4_T16G_o1	3.60861	3.67591
NRC3_wobSeed126_DR5_A30T_o1	1.60142	1.55394
NRC3_wobSeed63_DR2_A20G_o1	4.32475	4.42696
NRC3_wobSeed121_DR5_A27C_o1	5.88143	5.61693
NRC3_wobSeed45_DR1_A20T_o1	6.17324	5.68363
NRC3_wobSeed144_DR5_T13A_o1	0.187784	-0.420526
NRC3_wobSeed60_DR2_G11T_o1	0.835203	0.988388
NRC3_wobSeed115_DR4_G11A_o1	-0.168016	-0.244364
NRC3_wobSeed5_DR0_G10A_o1	1.05256	1.17513
NRC3_wobSeed56_DR2_C4T_o1	0.0705393	-0.109094
NRC3_wobSeed136_DR5_G10T_o1	0.686754	0.880106
NRC3_wobSeed18_DR0_A22C_o1	4.95579	4.73923
NRC3_wobSeed60_DR2_G18C_o1	0.183931	-0.0423455
NRC3_wobSeed45_DR1_A16G_o1	5.5033	5.31624
NRC3_wobSeed58_DR2_A7T_o1	3.44614	3.31839
NRC3_wobSeed139_DR5_C19T_o1	0.741342	0.665504
NRC3_wobSeed44_DR1_G8C_o1	1.1009	0.880106
NRC3_wobSeed73_DR3_G26A_o1	5.52488	5.297
NRC3_wobSeed87_DR3_G19T_o1	4.14658	4.2187
NRC3_wobSeed95_DR3_G19A_o1	2.16763	2.06341
NRC3_wobSeed25_DR1_o1	6.54003	6.04035
NRC3_wobSeed22_DR0_G10T_o1	0.945969	0.769253
NRC3_wobSeed17_DR0_C19A_o1	1.46121	1.28904
NRC3_wobSeed23_DR0_C13G_o1	-0.14931	0.307138
NRC3_wobSeed96_DR3_G19C_o1	-0.0794271	-0.436751
NRC3_wobSeed82_DR3_A8G_o1	2.88114	2.9353
NRC3_wobSeed109_DR4_G27T_o1	5.70353	5.68053
NRC3_wobSeed29_DR1_A26G_o1	4.99451	4.22496
NRC3_wobSeed123_DR5_A20G_o1	2.93377	2.87904
NRC3_wobSeed30_DR1_C12G_o1	4.0173	3.53655
NRC3_wobSeed6_DR0_C12G_o1	3.19266	3.17451
NRC3_wobSeed89_DR3_C26T_o1	3.99973	3.46789
NRC3_wobSeed127_DR5_T16C_o1	0.706112	0.224612
NRC3_wobSeed123_DR5_G22C_o1	0.74821	1.02149
NRC3_wobSeed119_DR4_C28A_o1	1.77378	1.81956
NRC3_wobSeed122_DR5_A14C_o1	4.27681	4.15804
NRC3_wobSeed130_DR5_o1	4.23953	4.0514
NRC3_wobSeed32_DR1_T20G_o1	1.56977	1.35508
NRC3_wobSeed113_DR4_T12G_o1	3.36133	2.68711
NRC3_wobSeed51_DR2_G10T_o1	2.78666	2.88374
NRC3_wobSeed100_DR4_G10T_o1	4.34052	3.87451
NRC3_wobSeed93_DR3_A7C_o1	3.577	3.53654
NRC3_wobSeed109_DR4_A28G_o1	5.85952	5.72319
NRC3_wobSeed38_DR1_G22A_o1	4.12725	4.24188
NRC3_wobSeed19_DR0_G6A_o1	1.40971	1.12654
NRC3_wobSeed131_DR5_C4A_o1	1.69265	1.98142
NRC3_wobSeed106_DR4_A7G_o1	1.84723	1.9428
NRC3_wobSeed144_DR5_G7T_o1	1.4056	1.40501
NRC3_wobSeed107_DR4_A16C_o1	1.18489	1.28375
NRC3_wobSeed135_DR5_C7T_o1	3.97234	3.97185
NRC3_wobSeed27_DR1_T26G_o1	5.0386	4.71897
NRC3_wobSeed112_DR4_A14C_o1	-0.841842	-0.536986
NRC3_wobSeed143_DR5_G8A_o1	2.49173	2.61519
NRC3_wobSeed127_DR5_C30G_o1	0.934858	0.397242
NRC3_wobSeed72_DR2_A14G_o1	2.05601	1.93499
NRC3_wobSeed143_DR5_C7T_o1	2.65025	2.65388
NRC3_wobSeed129_DR5_A9G_o1	0.238977	0.441876
NRC3_wobSeed48_DR1_G5T_o1	1.09375	1.06538
NRC3_wobSeed11_DR0_T8C_o1	1.72611	1.60161
NRC3_wobSeed55_DR2_C27A_o1	0.913453	0.530299
NRC3_wobSeed131_DR5_A17T_o1	4.16576	3.82737
NRC3_wobSeed68_DR2_A27C_o1	1.5019	1.27135
NRC3_wobSeed39_DR1_A15C_o1	4.30712	4.29235
NRC3_wobSeed120_DR4_G10C_o1	1.42947	1.26691
NRC3_wobSeed55_DR2_A22G_o1	0.85439	0.2272
NRC3_wobSeed33_DR1_C7G_o1	2.36646	2.55428
NRC3_wobSeed85_DR3_C6G_o1	6.03617	5.90344
NRC3_wobSeed26_DR1_G18T_o1	4.19797	4.04149
NRC3_wobSeed101_DR4_G27A_o1	3.85739	3.85572
NRC3_wobSeed85_DR3_A23G_o1	4.81837	4.81041
NRC3_wobSeed63_DR2_A17T_o1	4.40071	4.28585
NRC3_wobSeed30_DR1_A25C_o1	3.44735	3.51028
NRC3_wobSeed62_DR2_T5C_o1	3.58828	3.50297
NRC3_wobSeed38_DR1_A15T_o1	4.16017	4.36687
NRC3_wobSeed53_DR2_A14T_o1	0.733042	0.572625
NRC3_wobSeed21_DR0_G4A_o1	5.64388	5.63216
NRC3_wobSeed100_DR4_T29C_o1	4.49366	4.1239
NRC3_wobSeed45_DR1_C22T_o1	5.36576	5.22721
NRC3_wobSeed1_DR0_G10T_o1	4.62041	4.41805
NRC3_wobSeed126_DR5_G16T_o1	1.40795	1.38974
NRC3_wobSeed10_DR0_G11C_o1	-0.370819	0.0406287
NRC3_wobSeed81_DR3_G19T_o1	0.189706	0.525982
NRC3_wobSeed3_DR0_T5C_o1	3.40541	3.38111
NRC3_wobSeed70_DR2_G10C_o1	-0.038327	-0.204221
NRC3_wobSeed15_DR0_G21A_o1	4.16823	4.48657
NRC3_wobSeed44_DR1_T19C_o1	2.07594	1.76785
NRC3_wobSeed124_DR5_C7G_o1	3.29066	3.16874
NRC3_wobSeed95_DR3_A14C_o1	0.632139	0.575463
NRC3_wobSeed126_DR5_G20T_o1	0.800061	0.725105
NRC3_wobSeed140_DR5_T19G_o1	1.76327	1.3317
NRC3_wobSeed17_DR0_T13C_o1	4.86761	4.6865
NRC3_wobSeed68_DR2_G11C_o1	-0.824962	-0.752133
NRC3_wobSeed40_DR1_G11C_o1	-0.394531	-0.657038
NRC3_wobSeed21_DR0_A24T_o1	5.60062	5.50796
NRC3_wobSeed8_DR0_C13G_o1	0.507194	0.351282
NRC3_wobSeed132_DR5_T8G_o1	3.23541	3.22549
NRC3_wobSeed136_DR5_A14T_o1	0.426576	0.429401
NRC3_wobSeed27_DR1_G22C_o1	5.59076	5.33166
NRC3_wobSeed39_DR1_T12A_o1	1.0688	1.0514
NRC3_wobSeed5_DR0_G9C_o1	3.35022	3.59632
NRC3_wobSeed26_DR1_C22A_o1	5.76813	5.28559
NRC3_wobSeed110_DR4_A15G_o1	3.68323	3.70883
NRC3_wobSeed79_DR3_G22A_o1	0.878558	0.0775597
NRC3_wobSeed76_DR3_A23T_o1	0.339357	0.329886
NRC3_wobSeed138_DR5_T12G_o1	1.52899	1.52226
NRC3_wobSeed85_DR3_A27G_o1	5.84068	5.8726
NRC3_wobSeed34_DR1_A26T_o1	3.90034	3.77171
NRC3_wobSeed1_DR0_A9G_o1	5.43907	5.12491
NRC3_wobSeed24_DR0_T21G_o1	1.10376	0.964756
NRC3_wobSeed106_DR4_G25T_o1	3.13293	2.89779
NRC3_wobSeed135_DR5_A18T_o1	3.812	3.86376
NRC3_wobSeed12_DR0_C4G_o1	1.83598	1.7904
NRC3_wobSeed40_DR1_A24C_o1	3.92709	3.86995
NRC3_wobSeed55_DR2_A7C_o1	0.877827	0.0901772
NRC3_wobSeed13_DR0_A9G_o1	5.82024	5.30331
NRC3_wobSeed144_DR5_A9G_o1	0.440055	0.117472
NRC3_wobSeed106_DR4_T12G_o1	1.06621	1.09123
NRC3_wobSeed62_DR2_G10A_o1	0.00574519	0.303936
NRC3_wobSeed103_DR4_A9G_o1	0.469007	0.225855
NRC3_wobSeed143_DR5_G19A_o1	2.71114	2.51609
NRC3_wobSeed96_DR3_G28T_o1	0.553464	0.534062
NRC3_wobSeed96_DR3_C17G_o1	1.58988	1.71835
NRC3_wobSeed136_DR5_C13T_o1	1.16984	1.05323
NRC3_wobSeed3_DR0_C4G_o1	3.92662	3.74766
NRC3_wobSeed68_DR2_A14G_o1	0.0310811	0.273058
NRC3_wobSeed98_DR4_A28C_o1	3.86369	3.77206
NRC3_wobSeed66_DR2_G11A_o1	0.209754	-0.0273597
NRC3_wobSeed51_DR2_A14T_o1	2.50503	2.67706
NRC3_wobSeed79_DR3_T12A_o1	0.575793	-0.0596494
NRC3_wobSeed35_DR1_T7A_o1	2.35414	2.48601
NRC3_wobSeed121_DR5_A6C_o1	5.90908	5.60608
NRC3_wobSeed35_DR1_C23T_o1	1.90837	1.74907
NRC3_wobSeed93_DR3_G19T_o1	5.36071	5.0785
NRC3_wobSeed103_DR4_A7C_o1	0.424325	0.463896
NRC3_wobSeed69_DR2_A8G_o1	4.34448	4.13486
NRC3_wobSeed71_DR2_A9T_o1	-0.69595	-0.612179
NRC3_wobSeed80_DR3_A27C_o1	0.122721	-0.0300994
NRC3_wobSeed109_DR4_T5G_o1	5.78096	5.52568
NRC3_wobSeed102_DR4_A9T_o1	1.03038	1.12915
NRC3_wobSeed121_DR5_A27T_o1	5.74523	5.37934
NRC3_wobSeed92_DR3_T16C_o1	1.89659	1.65377
NRC3_wobSeed60_DR2_C7T_o1	1.8117	1.60138
NRC3_wobSeed12_DR0_C21A_o1	1.78622	1.94892
NRC3_wobSeed123_DR5_G21T_o1	1.05525	1.17041
NRC3_wobSeed116_DR4_T7G_o1	1.95457	1.90886
NRC3_wobSeed1_DR0_A22T_o1	5.41501	5.32847
NRC3_wobSeed142_DR5_A9G_o1	1.32293	1.28269
NRC3_wobSeed39_DR1_C20G_o1	3.8027	3.84668
NRC3_wobSeed86_DR3_T18G_o1	3.9223	3.96401
NRC3_wobSeed119_DR4_G27T_o1	1.96666	1.98541
NRC3_wobSeed81_DR3_C5A_o1	1.26767	1.299
NRC3_wobSeed100_DR4_A19T_o1	0.324118	0.531636
NRC3_wobSeed73_DR3_G17C_o1	4.97372	4.7614
NRC3_wobSeed128_DR5_G19A_o1	0.780513	0.466538
NRC3_wobSeed68_DR2_G18C_o1	1.23991	0.817551
NRC3_wobSeed89_DR3_G10C_o1	3.74402	3.56813
NRC3_wobSeed135_DR5_G10A_o1	0.11033	0.312048
NRC3_wobSeed47_DR1_A15T_o1	1.46267	1.42496
NRC3_wobSeed41_DR1_A15T_o1	2.82412	2.54011
NRC3_wobSeed34_DR1_G11T_o1	2.31264	2.05951
NRC3_wobSeed128_DR5_A26T_o1	0.347625	0.0575338
NRC3_wobSeed71_DR2_T19G_o1	2.38838	2.32158
NRC3_wobSeed66_DR2_G25T_o1	4.32052	4.23812
NRC3_wobSeed43_DR1_G11C_o1	0.00811663	-0.166125
NRC3_wobSeed4_DR0_A20T_o1	0.327142	0.387816
NRC3_wobSeed133_DR5_G10A_o1	1.91967	1.86335
NRC3_wobSeed27_DR1_C6T_o1	5.04941	4.95514
NRC3_wobSeed128_DR5_A28T_o1	0.777394	0.363416
NRC3_wobSeed67_DR2_A16C_o1	0.497479	0.655354
NRC3_wobSeed54_DR2_G17A_o1	3.59516	3.3466
NRC3_wobSeed72_DR2_T23A_o1	2.56596	2.73183
NRC3_wobSeed133_DR5_A14T_o1	1.63242	1.80992
NRC3_wobSeed53_DR2_A17G_o1	5.24576	4.75295
NRC3_wobSeed48_DR1_A6G_o1	1.1825	1.23359
NRC3_wobSeed82_DR3_G19C_o1	4.05153	3.86728
NRC3_wobSeed124_DR5_C7T_o1	3.61345	3.3296
NRC3_wobSeed143_DR5_A27C_o1	2.61877	2.65842
NRC3_wobSeed40_DR1_C7G_o1	4.2244	4.15649
NRC3_wobSeed53_DR2_C8A_o1	6.39605	6.37096
NRC3_wobSeed12_DR0_A14T_o1	0.362135	0.554006
NRC3_wobSeed35_DR1_G18A_o1	-0.0748003	-0.431848
NRC3_wobSeed21_DR0_A7C_o1	3.62215	3.62771
NRC3_wobSeed126_DR5_G7C_o1	1.97602	2.14005
NRC3_wobSeed78_DR3_C24G_o1	1.18761	1.11451
NRC3_wobSeed114_DR4_A14C_o1	0.0820562	0.138563
NRC3_wobSeed139_DR5_C28A_o1	0.520584	0.436548
NRC3_wobSeed74_DR3_T5A_o1	4.31209	4.34853
NRC3_wobSeed126_DR5_T23C_o1	0.276253	0.563714
NRC3_wobSeed52_DR2_T20C_o1	0.20752	0.285965
NRC3_wobSeed20_DR0_A24C_o1	2.67947	2.42571
NRC3_wobSeed16_DR0_G21A_o1	3.78057	3.80866
NRC3_wobSeed111_DR4_G11A_o1	-0.302772	-0.365201
NRC3_wobSeed112_DR4_C6A_o1	2.90281	3.13871
NRC3_wobSeed123_DR5_A20C_o1	1.43952	1.62604
NRC3_wobSeed1_DR0_G10C_o1	4.37731	4.20369
NRC3_wobSeed4_DR0_C12G_o1	3.81249	3.60485
NRC3_wobSeed44_DR1_A21T_o1	2.00176	1.96328
NRC3_wobSeed34_DR1_T19A_o1	3.94156	3.79907
NRC3_wobSeed111_DR4_C7G_o1	2.97145	2.8138
NRC3_wobSeed72_DR2_G16T_o1	1.21818	0.93519
NRC3_wobSeed101_DR4_A26C_o1	3.86402	3.74161
NRC3_wobSeed33_DR1_T12G_o1	1.83661	2.3126
NRC3_wobSeed122_DR5_G15A_o1	4.72199	4.48387
NRC3_wobSeed57_DR2_T24A_o1	1.56379	1.5868
NRC3_wobSeed102_DR4_G10C_o1	0.933013	0.991045
NRC3_wobSeed131_DR5_A19T_o1	1.03298	1.21929
NRC3_wobSeed77_DR3_T5C_o1	4.46712	4.18628
NRC3_wobSeed13_DR0_A15C_o1	6.42732	6.28369
NRC3_wobSeed54_DR2_G17C_o1	1.1512	0.976447
NRC3_wobSeed123_DR5_G8C_o1	2.42809	2.49219
NRC3_wobSeed117_DR4_T17A_o1	5.65792	5.29493
NRC3_wobSeed125_DR5_G11C_o1	0.102591	-0.0285189
NRC3_wobSeed129_DR5_C19A_o1	0.928467	1.09273
NRC3_wobSeed129_DR5_T6G_o1	-0.363223	-0.248246
NRC3_wobSeed72_DR2_T8G_o1	3.58129	3.525
NRC3_wobSeed126_DR5_G10C_o1	1.07982	1.10556
NRC3_wobSeed135_DR5_T27A_o1	3.97694	3.98377
NRC3_wobSeed89_DR3_G19A_o1	0.919878	0.725943
NRC3_wobSeed16_DR0_G16A_o1	3.36866	3.3678
NRC3_wobSeed28_DR1_G24T_o1	4.78826	4.31919
NRC3_wobSeed2_DR0_T8G_o1	4.54492	4.49738
NRC3_wobSeed25_DR1_A6T_o1	6.70989	6.09527
NRC3_wobSeed74_DR3_G20A_o1	1.63298	1.55959
NRC3_wobSeed111_DR4_A24G_o1	2.82785	2.85372
NRC3_wobSeed61_DR2_A26C_o1	5.82692	5.56962
NRC3_wobSeed40_DR1_G18C_o1	4.40978	4.27745
NRC3_wobSeed114_DR4_T28C_o1	4.60069	4.3488
NRC3_wobSeed98_DR4_A19G_o1	3.62344	3.48459
NRC3_wobSeed60_DR2_G18A_o1	0.0761895	0.0475682
NRC3_wobSeed116_DR4_o1	2.13426	2.19685
NRC3_wobSeed89_DR3_T13A_o1	3.38622	2.98401
NRC3_wobSeed28_DR1_A16T_o1	0.201555	0.265562
NRC3_wobSeed5_DR0_C4T_o1	4.50054	4.34504
NRC3_wobSeed102_DR4_A29C_o1	1.58064	1.74082
NRC3_wobSeed137_DR5_T6C_o1	2.37898	2.23764
NRC3_wobSeed94_DR3_G19A_o1	1.48533	1.50546
NRC3_wobSeed111_DR4_A17T_o1	3.44245	3.48705
NRC3_wobSeed54_DR2_C12G_o1	2.8508	2.62003
NRC3_wobSeed115_DR4_T26A_o1	0.609079	0.51167
NRC3_wobSeed59_DR2_A23G_o1	0.74903	0.435013
NRC3_wobSeed120_DR4_G19T_o1	0.805565	0.880106
NRC3_wobSeed6_DR0_C19G_o1	0.143905	-0.0155728
NRC3_wobSeed51_DR2_A17C_o1	1.26947	1.25868
NRC3_wobSeed44_DR1_C20G_o1	2.21787	2.15886
NRC3_wobSeed41_DR1_G18T_o1	2.46625	2.25738
NRC3_wobSeed45_DR1_C6A_o1	5.40291	4.93136
NRC3_wobSeed97_DR4_A18C_o1	5.49595	5.3338
NRC3_wobSeed17_DR0_G7C_o1	3.85498	3.56929
NRC3_wobSeed65_DR2_A22C_o1	0.912504	0.958628
NRC3_wobSeed77_DR3_A25C_o1	4.7774	4.63714
NRC3_wobSeed85_DR3_A16C_o1	5.94582	5.74899
NRC3_wobSeed3_DR0_G11A_o1	3.18923	2.98058
NRC3_wobSeed57_DR2_C5A_o1	1.67496	1.73363
NRC3_wobSeed126_DR5_G22C_o1	-0.0277606	0.230967
NRC3_wobSeed35_DR1_A15T_o1	0.564212	0.583138
NRC3_wobSeed68_DR2_G18T_o1	1.32351	0.973232
NRC3_wobSeed133_DR5_A29T_o1	5.4762	5.35428
NRC3_wobSeed77_DR3_T5G_o1	4.68138	4.43072
NRC3_wobSeed65_DR2_G11C_o1	1.8927	1.67907
NRC3_wobSeed9_DR0_A20C_o1	0.306762	0.553511
NRC3_wobSeed32_DR1_G23C_o1	2.34522	1.99151
NRC3_wobSeed71_DR2_A27C_o1	2.21932	2.31335
NRC3_wobSeed101_DR4_C13G_o1	0.530492	0.473401
NRC3_wobSeed110_DR4_G17A_o1	4.46351	4.34501
NRC3_wobSeed143_DR5_G11C_o1	-0.824889	-0.937101
NRC3_wobSeed69_DR2_C6G_o1	4.84716	4.71166
NRC3_wobSeed36_DR1_T8G_o1	4.23743	3.6772
NRC3_wobSeed60_DR2_A6T_o1	1.72882	1.87866
NRC3_wobSeed32_DR1_A16T_o1	-0.108538	-0.521669
NRC3_wobSeed144_DR5_T19A_o1	1.33048	1.42871
NRC3_wobSeed108_DR4_A19G_o1	1.0011	0.873612
NRC3_wobSeed79_DR3_C28T_o1	1.04562	0.544848
NRC3_wobSeed97_DR4_C29G_o1	6.26514	6.10678
NRC3_wobSeed110_DR4_A24G_o1	4.18382	4.35104
NRC3_wobSeed109_DR4_C7A_o1	6.86598	6.52123
NRC3_wobSeed39_DR1_A6G_o1	4.09278	4.21408
NRC3_wobSeed112_DR4_A27T_o1	2.84338	2.93198
NRC3_wobSeed80_DR3_G25C_o1	0.429083	0.0364026
NRC3_wobSeed16_DR0_G5T_o1	3.90843	3.96704
NRC3_wobSeed2_DR0_C21T_o1	4.19919	4.20681
NRC3_wobSeed118_DR4_A19G_o1	1.57725	1.43889
NRC3_wobSeed36_DR1_G17C_o1	0.487841	0.45988
NRC3_wobSeed58_DR2_C13T_o1	1.43309	1.39256
NRC3_wobSeed75_DR3_C6G_o1	3.55356	3.58298
NRC3_wobSeed51_DR2_G11T_o1	2.82689	3.04788
NRC3_wobSeed18_DR0_C7A_o1	5.83621	5.67113
NRC3_wobSeed22_DR0_G20A_o1	4.29644	3.9416
NRC3_wobSeed73_DR3_A6C_o1	5.98019	5.49352
NRC3_wobSeed127_DR5_G24C_o1	2.02413	2.12887
NRC3_wobSeed30_DR1_G7T_o1	3.87411	3.89725
NRC3_wobSeed72_DR2_A26G_o1	2.61674	2.75069
NRC3_wobSeed103_DR4_G10A_o1	0.373897	0.274414
NRC3_wobSeed10_DR0_A25T_o1	4.55793	4.27069
NRC3_wobSeed139_DR5_A14G_o1	-0.571296	-0.536273
NRC3_wobSeed136_DR5_G21C_o1	3.77954	3.86542
NRC3_wobSeed139_DR5_G22C_o1	0.0892713	-0.0066928
NRC3_wobSeed11_DR0_G16T_o1	0.60484	0.481756
NRC3_wobSeed121_DR5_A19C_o1	5.37464	5.15329
NRC3_wobSeed132_DR5_G10C_o1	-0.603903	-0.517291
NRC3_wobSeed86_DR3_o1	3.55421	3.57957
NRC3_wobSeed19_DR0_G17C_o1	1.01205	0.512584
NRC3_wobSeed45_DR1_A14G_o1	2.54159	2.57371
NRC3_wobSeed10_DR0_T4C_o1	4.61389	4.1638
NRC3_wobSeed43_DR1_C8T_o1	1.37237	1.32041
NRC3_wobSeed121_DR5_C30G_o1	5.89392	5.63391
NRC3_wobSeed106_DR4_A29C_o1	3.30304	3.27977
NRC3_wobSeed102_DR4_G20A_o1	-0.072162	-0.159559
NRC3_wobSeed15_DR0_C19T_o1	3.90541	4.13751
NRC3_wobSeed75_DR3_G16A_o1	4.54049	4.47036
NRC3_wobSeed97_DR4_A6T_o1	6.32634	5.99262
NRC3_wobSeed38_DR1_C4A_o1	4.21525	4.28993
NRC3_wobSeed2_DR0_G17T_o1	3.02949	3.20833
NRC3_wobSeed135_DR5_A23G_o1	4.14177	3.90961
NRC3_wobSeed54_DR2_A6T_o1	2.41074	2.52185
NRC3_wobSeed108_DR4_G10T_o1	-0.05855	-0.195336
NRC3_wobSeed3_DR0_G10A_o1	2.69107	2.73173
NRC3_wobSeed133_DR5_T27A_o1	5.78181	5.43061
NRC3_wobSeed105_DR4_G20C_o1	-0.0607031	-0.038117
NRC3_wobSeed28_DR1_G9A_o1	5.2184	4.88441
NRC3_wobSeed66_DR2_A4C_o1	4.59478	4.26131
NRC3_wobSeed124_DR5_G28A_o1	3.12348	2.89453
NRC3_wobSeed58_DR2_G19T_o1	4.13232	3.96713
NRC3_wobSeed62_DR2_T8A_o1	4.63182	4.68615
NRC3_wobSeed74_DR3_T5G_o1	4.11924	4.09816
NRC3_wobSeed62_DR2_T16A_o1	3.54537	3.49173
NRC3_wobSeed114_DR4_G17C_o1	4.90085	4.57719
NRC3_wobSeed62_DR2_T16C_o1	3.88453	3.98939
NRC3_wobSeed93_DR3_T12G_o1	1.72513	1.46819
NRC3_wobSeed96_DR3_T12G_o1	0.00320694	-0.177577
NRC3_wobSeed51_DR2_T27A_o1	3.54142	3.36204
NRC3_wobSeed54_DR2_G15C_o1	2.80854	2.84745
NRC3_wobSeed65_DR2_T24C_o1	3.1103	3.10939
NRC3_wobSeed72_DR2_T8A_o1	4.00163	3.67279
NRC3_wobSeed77_DR3_G19T_o1	4.39271	4.28167
NRC3_wobSeed5_DR0_C24G_o1	4.38421	4.32876
NRC3_wobSeed100_DR4_T26A_o1	4.43108	4.11749
NRC3_wobSeed116_DR4_T22A_o1	2.21	2.06291
NRC3_wobSeed64_DR2_C6A_o1	3.6841	3.50946
NRC3_wobSeed70_DR2_A15T_o1	1.23061	0.963109
NRC3_wobSeed51_DR2_T27G_o1	3.40492	3.53353
NRC3_wobSeed121_DR5_G11A_o1	3.41081	3.43912
NRC3_wobSeed103_DR4_C17T_o1	0.560167	0.671495
NRC3_wobSeed39_DR1_G4A_o1	4.14615	4.11687
NRC3_wobSeed129_DR5_G10A_o1	0.0601571	0.105813
NRC3_wobSeed59_DR2_G10T_o1	0.946666	0.85046
NRC3_wobSeed59_DR2_C24A_o1	0.719454	0.64865
NRC3_wobSeed90_DR3_G24C_o1	4.37818	4.34137
NRC3_wobSeed59_DR2_T12C_o1	0.795563	0.509976
NRC3_wobSeed38_DR1_T8A_o1	5.47113	5.21351
NRC3_wobSeed110_DR4_G11T_o1	1.61761	1.61526
NRC3_wobSeed67_DR2_G27C_o1	0.797125	0.706941
NRC3_wobSeed130_DR5_T12A_o1	0.79901	0.770353
NRC3_wobSeed134_DR5_T20G_o1	5.23556	5.21149
NRC3_wobSeed123_DR5_G18A_o1	3.26778	3.35446
NRC3_wobSeed11_DR0_C23T_o1	1.60407	1.53003
NRC3_wobSeed63_DR2_A5G_o1	4.47025	4.41144
NRC3_wobSeed7_DR0_A13T_o1	2.58711	2.52616
NRC3_wobSeed112_DR4_A16G_o1	3.25853	3.52174
NRC3_wobSeed29_DR1_C4A_o1	5.4191	4.39729
NRC3_wobSeed90_DR3_C21A_o1	4.3784	4.32399
NRC3_wobSeed60_DR2_T8A_o1	2.21899	2.13562
NRC3_wobSeed92_DR3_A28G_o1	1.57502	1.2801
NRC3_wobSeed119_DR4_G18T_o1	1.64038	1.72599
NRC3_wobSeed89_DR3_T4A_o1	4.12836	3.67651
NRC3_wobSeed71_DR2_C13T_o1	0.105731	0.0489768
NRC3_wobSeed128_DR5_A9C_o1	0.441533	0.245662
NRC3_wobSeed62_DR2_G6C_o1	3.69084	3.6485
NRC3_wobSeed86_DR3_T26G_o1	3.5227	3.47989
NRC3_wobSeed101_DR4_T6C_o1	3.91909	4.02988
NRC3_wobSeed111_DR4_G4A_o1	3.18738	3.31377
NRC3_wobSeed79_DR3_A7T_o1	1.29496	0.797219
NRC3_wobSeed39_DR1_G24C_o1	4.19398	4.30891
NRC3_wobSeed58_DR2_G16A_o1	4.14143	3.85479
NRC3_wobSeed12_DR0_G11T_o1	0.906706	0.864627
NRC3_wobSeed138_DR5_G22A_o1	3.84772	3.75528
NRC3_wobSeed43_DR1_A25T_o1	1.46222	1.14512
NRC3_wobSeed139_DR5_C17G_o1	0.876114	0.697461
NRC3_wobSeed94_DR3_T4C_o1	2.38955	2.41499
NRC3_wobSeed121_DR5_G18A_o1	6.20311	6.1785
NRC3_wobSeed125_DR5_A14G_o1	1.3657	1.02731
NRC3_wobSeed138_DR5_A8C_o1	3.67474	3.24925
NRC3_wobSeed50_DR2_G16T_o1	3.09708	3.18804
NRC3_wobSeed115_DR4_A28C_o1	0.538556	0.452311
NRC3_wobSeed43_DR1_G10A_o1	0.145829	0.179845
NRC3_wobSeed133_DR5_C24T_o1	5.59303	5.15041
NRC3_wobSeed112_DR4_G11T_o1	0.36333	0.45078
NRC3_wobSeed76_DR3_T5C_o1	4.40686	4.12659
NRC3_wobSeed85_DR3_C13T_o1	3.83783	3.81959
NRC3_wobSeed100_DR4_C15A_o1	4.07322	4.10985
NRC3_wobSeed131_DR5_C24T_o1	1.0509	1.04034
NRC3_wobSeed99_DR4_C15A_o1	4.37231	4.1213
NRC3_wobSeed55_DR2_G11A_o1	1.08755	0.0899155
NRC3_wobSeed44_DR1_G23A_o1	2.21415	1.88698
NRC3_wobSeed122_DR5_A19G_o1	4.04121	3.91423
NRC3_wobSeed20_DR0_T18C_o1	1.93736	1.77258
NRC3_wobSeed43_DR1_A5G_o1	1.63497	1.36669
NRC3_wobSeed41_DR1_A14T_o1	3.10158	2.8232
NRC3_wobSeed98_DR4_T8A_o1	4.01094	3.88903
NRC3_wobSeed66_DR2_G9A_o1	5.73531	5.58168
NRC3_wobSeed15_DR0_G11T_o1	1.65157	1.78203
NRC3_wobSeed6_DR0_T22A_o1	3.21548	2.96771
NRC3_wobSeed110_DR4_C26A_o1	4.50037	4.44777
NRC3_wobSeed27_DR1_G7C_o1	4.9399	4.80532
NRC3_wobSeed56_DR2_A23C_o1	0.22217	-0.099272
NRC3_wobSeed137_DR5_C19A_o1	3.05162	2.81245
NRC3_wobSeed20_DR0_G23A_o1	2.15348	1.78617
NRC3_wobSeed15_DR0_A6G_o1	4.07935	3.92201
NRC3_wobSeed100_DR4_C4T_o1	4.81802	4.51367
NRC3_wobSeed96_DR3_G5C_o1	0.974563	0.464752
NRC3_wobSeed55_DR2_G19A_o1	0.721475	-0.0528355
NRC3_wobSeed133_DR5_G4C_o1	5.72624	5.39162
NRC3_wobSeed10_DR0_A20G_o1	4.61192	4.6097
NRC3_wobSeed119_DR4_A9G_o1	2.95501	3.19659
NRC3_wobSeed144_DR5_C15G_o1	0.582012	0.384061
NRC3_wobSeed48_DR1_T12G_o1	0.25251	0.295778
NRC3_wobSeed122_DR5_A6C_o1	4.8761	4.64696
NRC3_wobSeed52_DR2_A6T_o1	2.39861	2.44632
NRC3_wobSeed122_DR5_C26T_o1	4.29559	4.45164
NRC3_wobSeed94_DR3_G10C_o1	0.667304	0.553804
NRC3_wobSeed47_DR1_G24A_o1	2.35783	2.28206
NRC3_wobSeed99_DR4_G8T_o1	4.32949	4.40019
NRC3_wobSeed16_DR0_T12G_o1	0.724003	0.94686
NRC3_wobSeed91_DR3_G20A_o1	-0.0424832	-0.120135
NRC3_wobSeed121_DR5_A4G_o1	5.68397	5.32887
NRC3_wobSeed92_DR3_G11T_o1	0.126713	0.038099
NRC3_wobSeed58_DR2_A7C_o1	2.95164	2.92173
NRC3_wobSeed143_DR5_C15T_o1	2.03326	1.84362
NRC3_wobSeed140_DR5_A22C_o1	1.31337	1.00222
NRC3_wobSeed92_DR3_A9C_o1	-0.0562302	-0.164773
NRC3_wobSeed140_DR5_A6C_o1	1.52062	1.40139
NRC3_wobSeed25_DR1_G10C_o1	5.47547	4.91228
NRC3_wobSeed54_DR2_A26C_o1	2.03498	1.85258
NRC3_wobSeed119_DR4_A9C_o1	-0.234549	-0.318713
NRC3_wobSeed142_DR5_T23C_o1	0.785754	0.578866
NRC3_wobSeed75_DR3_G24C_o1	4.26749	4.39608
NRC3_wobSeed90_DR3_C16A_o1	4.36731	3.94368
NRC3_wobSeed129_DR5_T22C_o1	-0.108072	-0.110789
NRC3_wobSeed87_DR3_A18C_o1	3.98118	3.83544
NRC3_wobSeed95_DR3_A5T_o1	2.28922	2.31803
NRC3_wobSeed60_DR2_G5A_o1	1.61243	1.61146
NRC3_wobSeed142_DR5_T12A_o1	0.328426	0.179604
NRC3_wobSeed74_DR3_A25G_o1	4.62755	4.64719
NRC3_wobSeed104_DR4_G26C_o1	1.11844	0.880106
NRC3_wobSeed54_DR2_A26G_o1	2.27538	2.178
NRC3_wobSeed76_DR3_G11A_o1	4.1731	4.08722
NRC3_wobSeed2_DR0_A6C_o1	4.41934	4.3372
NRC3_wobSeed52_DR2_G19T_o1	0.512787	0.485252
NRC3_wobSeed143_DR5_C29T_o1	2.59363	2.7889
NRC3_wobSeed138_DR5_A4T_o1	4.69292	4.39313
NRC3_wobSeed70_DR2_T23C_o1	2.11261	2.09269
NRC3_wobSeed25_DR1_A23G_o1	6.27341	6.05172
NRC3_wobSeed43_DR1_C8A_o1	3.62337	3.34406
NRC3_wobSeed20_DR0_G4T_o1	2.45276	2.32568
NRC3_wobSeed140_DR5_A16C_o1	1.80519	1.74361
NRC3_wobSeed33_DR1_A26C_o1	2.27541	2.48462
NRC3_wobSeed62_DR2_C24T_o1	3.55392	3.612
NRC3_wobSeed10_DR0_G14C_o1	1.34467	1.29894
NRC3_wobSeed82_DR3_A26G_o1	4.23812	4.11867
NRC3_wobSeed126_DR5_T19C_o1	2.37902	2.47697
NRC3_wobSeed71_DR2_A22T_o1	2.02335	2.13812
NRC3_wobSeed48_DR1_A21C_o1	0.6812	0.515432
NRC3_wobSeed144_DR5_G22C_o1	0.731023	0.427733
NRC3_wobSeed109_DR4_T15C_o1	5.96453	6.03066
NRC3_wobSeed29_DR1_G17T_o1	4.45328	3.93005
NRC3_wobSeed23_DR0_G8A_o1	3.0007	3.07213
NRC3_wobSeed50_DR2_G15C_o1	4.5281	4.22043
NRC3_wobSeed8_DR0_T6A_o1	0.567588	0.518576
NRC3_wobSeed120_DR4_T25G_o1	2.12028	2.23188
NRC3_wobSeed94_DR3_G13T_o1	2.83831	2.83169
NRC3_wobSeed58_DR2_A9G_o1	2.88212	2.70127
NRC3_wobSeed49_DR2_G19A_o1	4.24554	4.07629
NRC3_wobSeed105_DR4_A29C_o1	0.543949	0.569295
NRC3_wobSeed27_DR1_C25T_o1	4.83295	4.52839
NRC3_wobSeed26_DR1_A25T_o1	5.3557	5.1538
NRC3_wobSeed49_DR2_C13G_o1	4.59476	4.31987
NRC3_wobSeed85_DR3_A8G_o1	5.74716	5.42088
NRC3_wobSeed11_DR0_A15C_o1	0.760993	0.363814
NRC3_wobSeed112_DR4_T17A_o1	2.99028	2.90126
NRC3_wobSeed127_DR5_G11A_o1	0.377782	-0.423791
NRC3_wobSeed92_DR3_T16G_o1	1.85036	1.66945
NRC3_wobSeed87_DR3_G24T_o1	4.06497	4.14248
NRC3_wobSeed26_DR1_C24G_o1	5.73872	5.32299
NRC3_wobSeed79_DR3_G11T_o1	1.20119	0.533716
NRC3_wobSeed100_DR4_C23G_o1	0.978677	0.986146
NRC3_wobSeed15_DR0_G17A_o1	3.93841	3.9374
NRC3_wobSeed6_DR0_A20T_o1	-0.213796	-0.156681
NRC3_wobSeed35_DR1_G10T_o1	2.12154	2.2307
NRC3_wobSeed25_DR1_G24C_o1	6.58541	6.0395
NRC3_wobSeed64_DR2_C13A_o1	-0.505386	-0.611817
NRC3_wobSeed138_DR5_A4C_o1	4.67231	4.49516
NRC3_wobSeed75_DR3_G11C_o1	2.595	2.38218
NRC3_wobSeed7_DR0_G23T_o1	1.92138	1.79551
NRC3_wobSeed61_DR2_G23T_o1	5.98524	5.88695
NRC3_wobSeed61_DR2_T24A_o1	5.82975	5.67658
NRC3_wobSeed143_DR5_G24T_o1	2.77679	2.77603
NRC3_wobSeed104_DR4_A17G_o1	0.55579	0.331084
NRC3_wobSeed85_DR3_T12G_o1	4.19706	4.18261
NRC3_wobSeed85_DR3_G11A_o1	3.26813	3.48061
NRC3_wobSeed26_DR1_A6T_o1	5.801	5.41793
NRC3_wobSeed17_DR0_G11T_o1	3.7296	3.48186
NRC3_wobSeed9_DR0_A14C_o1	0.879235	1.09868
NRC3_wobSeed19_DR0_T18A_o1	1.07552	0.880106
NRC3_wobSeed115_DR4_G11T_o1	-0.0815862	-0.0296967
NRC3_wobSeed47_DR1_G11C_o1	-0.463869	-0.531283
NRC3_wobSeed119_DR4_G12A_o1	0.221472	0.250075
NRC3_wobSeed127_DR5_A26T_o1	0.733013	0.0554523
NRC3_wobSeed64_DR2_T15G_o1	3.06893	3.07949
NRC3_wobSeed94_DR3_T21C_o1	1.55543	1.75671
NRC3_wobSeed104_DR4_T12C_o1	1.04681	0.877921
NRC3_wobSeed91_DR3_C8T_o1	0.223119	-0.147278
NRC3_wobSeed136_DR5_G19A_o1	4.12351	4.17897
NRC3_wobSeed112_DR4_T26A_o1	3.16937	3.09717
NRC3_wobSeed138_DR5_G22T_o1	4.20832	3.98489
NRC3_wobSeed42_DR1_A21C_o1	4.7483	4.46719
NRC3_wobSeed104_DR4_G7C_o1	1.03392	0.986708
NRC3_wobSeed73_DR3_T8G_o1	6.79906	6.2202
NRC3_wobSeed64_DR2_G10C_o1	-0.718496	-0.483108
NRC3_wobSeed1_DR0_C13A_o1	5.46663	5.19876
NRC3_wobSeed92_DR3_T21C_o1	1.35829	1.43057
NRC3_wobSeed105_DR4_T26A_o1	0.587292	0.678229
NRC3_wobSeed103_DR4_T28C_o1	0.289617	0.136895
NRC3_wobSeed68_DR2_G10C_o1	-0.245146	-0.510255
NRC3_wobSeed61_DR2_G19A_o1	5.35647	5.2436
NRC3_wobSeed135_DR5_G4A_o1	4.10179	3.84375
NRC3_wobSeed27_DR1_G8T_o1	4.54505	4.38519
NRC3_wobSeed114_DR4_A26G_o1	4.7039	4.50468
NRC3_wobSeed70_DR2_T27G_o1	2.09207	2.01824
NRC3_wobSeed85_DR3_A8T_o1	4.66326	4.61644
NRC3_wobSeed121_DR5_C16T_o1	5.39715	5.07663
NRC3_wobSeed62_DR2_T5A_o1	3.54563	3.55909
NRC3_wobSeed114_DR4_G20A_o1	4.9677	4.51406
NRC3_wobSeed117_DR4_C6A_o1	5.52734	5.52324
NRC3_wobSeed67_DR2_G19A_o1	0.292131	0.0826713
NRC3_wobSeed108_DR4_G17C_o1	1.05728	0.926477
NRC3_wobSeed77_DR3_G9A_o1	4.92704	4.69608
NRC3_wobSeed9_DR0_A9C_o1	2.80603	2.93929
NRC3_wobSeed37_DR1_A14T_o1	3.76502	3.9321
NRC3_wobSeed99_DR4_G16C_o1	4.5073	4.51966
NRC3_wobSeed102_DR4_C17A_o1	1.23598	1.31173
NRC3_wobSeed32_DR1_G7T_o1	2.27756	2.13673
NRC3_wobSeed37_DR1_T19G_o1	5.87118	5.5622
NRC3_wobSeed114_DR4_G10T_o1	1.15859	1.07379
NRC3_wobSeed47_DR1_T18C_o1	2.00729	2.06955
NRC3_wobSeed15_DR0_A9G_o1	3.38632	3.47078
NRC3_wobSeed42_DR1_G24T_o1	4.79006	4.60856
NRC3_wobSeed75_DR3_T5C_o1	3.52163	3.60381
NRC3_wobSeed53_DR2_A24C_o1	4.95468	4.62429
NRC3_wobSeed128_DR5_T23G_o1	0.0916759	-0.104025
NRC3_wobSeed36_DR1_A15C_o1	1.01205	1.02537
NRC3_wobSeed2_DR0_C21A_o1	4.55918	4.49271
NRC3_wobSeed108_DR4_A16G_o1	1.00044	1.0155
NRC3_wobSeed45_DR1_T19A_o1	5.45894	5.23706
NRC3_wobSeed108_DR4_T22C_o1	0.588021	0.694473
NRC3_wobSeed68_DR2_T7C_o1	1.2827	1.21915
NRC3_wobSeed34_DR1_A9G_o1	2.34178	2.13338
NRC3_wobSeed95_DR3_T16A_o1	2.18361	2.10719
NRC3_wobSeed70_DR2_G13T_o1	2.80246	2.4305
NRC3_wobSeed103_DR4_G27A_o1	0.31784	0.136526
NRC3_wobSeed69_DR2_C15G_o1	4.43371	4.54824
NRC3_wobSeed8_DR0_A11T_o1	2.66917	2.59754
NRC3_wobSeed125_DR5_A18C_o1	4.02217	3.9536
NRC3_wobSeed112_DR4_G11C_o1	-1.15525	-1.08877
NRC3_wobSeed139_DR5_A29T_o1	0.672393	0.481815
NRC3_wobSeed70_DR2_A9T_o1	0.463433	0.219004
NRC3_wobSeed6_DR0_T18G_o1	0.261779	0.260002
NRC3_wobSeed45_DR1_C13G_o1	2.30694	2.09456
NRC3_wobSeed96_DR3_G20T_o1	-0.192136	-0.220406
NRC3_wobSeed69_DR2_A21G_o1	5.33058	5.24533
NRC3_wobSeed118_DR4_T22C_o1	0.978665	1.10987
NRC3_wobSeed40_DR1_A14G_o1	1.34345	1.12544
NRC3_wobSeed40_DR1_A14C_o1	-0.274746	-0.335106
NRC3_wobSeed112_DR4_T12A_o1	-0.683806	-0.619941
NRC3_wobSeed134_DR5_G10A_o1	0.126093	0.0360178
NRC3_wobSeed23_DR0_T18C_o1	2.56233	2.4597
NRC3_wobSeed53_DR2_C26G_o1	4.99736	4.72538
NRC3_wobSeed103_DR4_C17G_o1	0.392391	0.564985
NRC3_wobSeed23_DR0_G4A_o1	2.84452	2.81452
NRC3_wobSeed103_DR4_A7T_o1	0.713572	0.710747
NRC3_wobSeed90_DR3_A14T_o1	0.127832	0.21038
NRC3_wobSeed121_DR5_T23A_o1	5.10167	4.87664
NRC3_wobSeed142_DR5_G13T_o1	2.70943	2.49331
NRC3_wobSeed97_DR4_C23T_o1	5.45123	5.21362
NRC3_wobSeed74_DR3_T21C_o1	2.21336	2.42755
NRC3_wobSeed131_DR5_T18C_o1	1.54524	1.79401
NRC3_wobSeed139_DR5_T27C_o1	0.689194	0.624919
NRC3_wobSeed17_DR0_T4G_o1	3.8028	3.62669
NRC3_wobSeed32_DR1_A25C_o1	2.10128	1.85306
NRC3_wobSeed70_DR2_T4A_o1	2.18809	1.85507
NRC3_wobSeed9_DR0_T18C_o1	0.447235	0.507346
NRC3_wobSeed34_DR1_T23A_o1	4.21136	3.84722
NRC3_wobSeed60_DR2_C4T_o1	2.12522	1.89736
NRC3_wobSeed68_DR2_C21G_o1	1.26219	1.04938
NRC3_wobSeed30_DR1_C4G_o1	3.9169	3.81931
NRC3_wobSeed131_DR5_A30C_o1	1.50437	1.56967
NRC3_wobSeed134_DR5_C13T_o1	1.4732	1.55548
NRC3_wobSeed109_DR4_T15G_o1	5.70911	5.52882
NRC3_wobSeed33_DR1_T19G_o1	0.57811	0.765847
NRC3_wobSeed97_DR4_T8C_o1	6.25317	6.01396
NRC3_wobSeed35_DR1_G10C_o1	2.15904	2.27984
NRC3_wobSeed22_DR0_T18A_o1	1.32925	1.34302
NRC3_wobSeed116_DR4_T13G_o1	1.31513	1.24414
NRC3_wobSeed136_DR5_C17T_o1	3.9105	3.74014
NRC3_wobSeed20_DR0_G8A_o1	2.6538	2.43142
NRC3_wobSeed97_DR4_G16T_o1	6.04423	5.85594
NRC3_wobSeed79_DR3_G19A_o1	0.974489	0.380506
NRC3_wobSeed31_DR1_A14G_o1	1.31183	0.848049
NRC3_wobSeed49_DR2_G16A_o1	6.57898	6.21561
NRC3_wobSeed139_DR5_C4T_o1	0.767881	0.547825
NRC3_wobSeed56_DR2_T8G_o1	0.178291	-0.25598
NRC3_wobSeed105_DR4_C7G_o1	0.638789	0.530025
NRC3_wobSeed114_DR4_T12G_o1	1.46391	1.44838
NRC3_wobSeed86_DR3_C4G_o1	3.80917	3.72977
NRC3_wobSeed13_DR0_G23C_o1	6.19669	6.173
NRC3_wobSeed14_DR0_G10A_o1	0.371894	0.621093
NRC3_wobSeed26_DR1_C24T_o1	5.23518	5.13237
NRC3_wobSeed95_DR3_A28G_o1	1.94166	2.12306
NRC3_wobSeed38_DR1_G18A_o1	3.78007	3.86894
NRC3_wobSeed36_DR1_C22A_o1	3.19017	2.62491
NRC3_wobSeed13_DR0_C13T_o1	4.49029	4.39021
NRC3_wobSeed28_DR1_T22A_o1	4.85473	4.78424
NRC3_wobSeed120_DR4_A14G_o1	1.48138	1.52236
NRC3_wobSeed128_DR5_A26G_o1	0.113807	-0.0223495
NRC3_wobSeed133_DR5_C7A_o1	6.61259	6.3112
NRC3_wobSeed18_DR0_A15C_o1	5.40841	5.07432
NRC3_wobSeed89_DR3_G19C_o1	1.37017	1.34137
NRC3_wobSeed123_DR5_A25C_o1	0.92746	1.21849
NRC3_wobSeed74_DR3_A6G_o1	4.32141	4.15478
NRC3_wobSeed37_DR1_G11A_o1	4.64458	4.56382
NRC3_wobSeed132_DR5_C26T_o1	0.896438	0.722682
NRC3_wobSeed59_DR2_A22C_o1	0.68931	0.399413
NRC3_wobSeed31_DR1_G24T_o1	2.22909	1.78745
NRC3_wobSeed141_DR5_A9T_o1	0.251785	0.1813
NRC3_wobSeed60_DR2_T26A_o1	1.86638	1.86407
NRC3_wobSeed15_DR0_C7T_o1	4.53701	4.45578
NRC3_wobSeed140_DR5_G27C_o1	1.41878	1.22827
NRC3_wobSeed15_DR0_A20C_o1	4.09859	4.1864
NRC3_wobSeed125_DR5_G17T_o1	3.9934	3.74066
NRC3_wobSeed119_DR4_C28G_o1	1.92622	1.7701
NRC3_wobSeed48_DR1_A9T_o1	0.261738	0.087776
NRC3_wobSeed64_DR2_G10A_o1	0.0360469	0.0185271
NRC3_wobSeed110_DR4_G20C_o1	4.20969	4.27606
NRC3_wobSeed78_DR3_A9C_o1	1.22775	1.22905
NRC3_wobSeed118_DR4_T25G_o1	1.44169	1.68423
NRC3_wobSeed126_DR5_T18A_o1	1.53511	1.67901
NRC3_wobSeed111_DR4_A28G_o1	3.11655	3.01754
NRC3_wobSeed99_DR4_G11T_o1	4.11375	3.76491
NRC3_wobSeed133_DR5_T19C_o1	6.01072	5.70961
NRC3_wobSeed5_DR0_T18C_o1	4.30299	4.15751
NRC3_wobSeed81_DR3_G19A_o1	0.144731	0.282615
NRC3_wobSeed41_DR1_T13G_o1	3.72594	3.35302
NRC3_wobSeed120_DR4_G10T_o1	1.20804	1.19127
NRC3_wobSeed81_DR3_G24T_o1	1.54295	1.73924
NRC3_wobSeed88_DR3_A23G_o1	3.86267	3.74467
NRC3_wobSeed43_DR1_G10C_o1	0.159011	0.0964343
NRC3_wobSeed12_DR0_G10T_o1	0.865231	0.788932
NRC3_wobSeed103_DR4_C4G_o1	0.859683	0.791671
NRC3_wobSeed4_DR0_T5C_o1	3.36016	3.34142
NRC3_wobSeed118_DR4_G11A_o1	0.347434	0.0210223
NRC3_wobSeed88_DR3_C17G_o1	4.4345	4.27966
NRC3_wobSeed90_DR3_A25C_o1	4.49135	4.22429
NRC3_wobSeed82_DR3_G19A_o1	4.02495	3.85401
NRC3_wobSeed65_DR2_T13C_o1	5.04651	4.73343
NRC3_wobSeed105_DR4_T26G_o1	0.747506	0.785883
NRC3_wobSeed44_DR1_A25G_o1	2.33426	2.08744
NRC3_wobSeed128_DR5_A25T_o1	-0.167409	-0.492681
NRC3_wobSeed36_DR1_C4A_o1	2.93733	2.64474
NRC3_wobSeed45_DR1_A25T_o1	5.777	5.41504
NRC3_wobSeed55_DR2_T26G_o1	1.13971	0.822141
NRC3_wobSeed30_DR1_G11C_o1	3.59089	3.41065
NRC3_wobSeed100_DR4_G9A_o1	4.4181	4.23513
NRC3_wobSeed139_DR5_C8T_o1	0.873626	0.535203
NRC3_wobSeed116_DR4_G27C_o1	2.09057	2.02995
NRC3_wobSeed39_DR1_A16C_o1	4.20834	4.1233
NRC3_wobSeed138_DR5_A25G_o1	4.27532	4.26917
NRC3_wobSeed18_DR0_A25C_o1	4.82087	4.52544
NRC3_wobSeed67_DR2_A26C_o1	0.596522	0.41111
NRC3_wobSeed92_DR3_G11C_o1	-0.717739	-0.691574
NRC3_wobSeed27_DR1_A16G_o1	3.61314	3.37882
NRC3_wobSeed133_DR5_C6T_o1	5.67957	5.56203
NRC3_wobSeed51_DR2_A16T_o1	2.10718	2.17471
NRC3_wobSeed92_DR3_T21A_o1	1.53434	1.40686
NRC3_wobSeed23_DR0_C7G_o1	2.75536	2.70611
NRC3_wobSeed69_DR2_A8T_o1	3.21962	3.09518
NRC3_wobSeed11_DR0_A9T_o1	1.62775	1.72713
NRC3_wobSeed137_DR5_T27G_o1	2.45471	2.43013
NRC3_wobSeed115_DR4_C25G_o1	0.661365	0.701267
NRC3_wobSeed51_DR2_A22G_o1	1.02477	1.09218
NRC3_wobSeed120_DR4_G10A_o1	1.00263	1.1361
NRC3_wobSeed14_DR0_C13T_o1	1.09743	1.04101
NRC3_wobSeed96_DR3_G7C_o1	0.683675	0.538816
NRC3_wobSeed2_DR0_G11C_o1	4.21137	4.19961
NRC3_wobSeed9_DR0_T6A_o1	2.78601	2.78321
NRC3_wobSeed51_DR2_C4T_o1	3.29932	3.27925
NRC3_wobSeed43_DR1_A15T_o1	0.0153284	-0.0231156
NRC3_wobSeed125_DR5_C29G_o1	4.49522	4.18524
NRC3_wobSeed32_DR1_G23T_o1	1.93028	1.44515
NRC3_wobSeed28_DR1_C13T_o1	4.62246	4.47349
NRC3_wobSeed133_DR5_T5A_o1	5.46801	5.33922
NRC3_wobSeed51_DR2_G10A_o1	2.59983	2.68071
NRC3_wobSeed18_DR0_T24C_o1	5.05984	4.66241
NRC3_wobSeed10_DR0_G10C_o1	0.568502	0.392524
NRC3_wobSeed66_DR2_T26G_o1	4.64098	4.31124
NRC3_wobSeed113_DR4_T4A_o1	3.60719	3.4232
NRC3_wobSeed23_DR0_G23C_o1	2.59684	2.62713
NRC3_wobSeed124_DR5_A20G_o1	3.25118	3.02783
NRC3_wobSeed91_DR3_G28C_o1	0.263333	0.321385
NRC3_wobSeed119_DR4_A24C_o1	1.60871	1.82565
NRC3_wobSeed96_DR3_A6G_o1	1.10461	1.22589
NRC3_wobSeed44_DR1_G8T_o1	1.28512	1.18779
NRC3_wobSeed48_DR1_A14G_o1	-0.153995	0.0337522
NRC3_wobSeed72_DR2_T13C_o1	5.05041	4.8315
NRC3_wobSeed27_DR1_A9C_o1	4.59927	4.37314
NRC3_wobSeed32_DR1_A14C_o1	1.01476	0.633427
NRC3_wobSeed30_DR1_o1	3.64751	3.47696
NRC3_wobSeed31_DR1_A22G_o1	1.979	1.65898
NRC3_wobSeed132_DR5_C26A_o1	1.01333	0.72199
NRC3_wobSeed46_DR1_o1	3.32795	3.07788
NRC3_wobSeed39_DR1_A6T_o1	3.85414	4.07735
NRC3_wobSeed117_DR4_A7C_o1	3.78512	3.86074
NRC3_wobSeed30_DR1_C20A_o1	0.883108	0.996638
NRC3_wobSeed137_DR5_G7T_o1	2.84811	2.79017
NRC3_wobSeed131_DR5_A19C_o1	0.983932	1.26229
NRC3_wobSeed24_DR0_T8G_o1	1.68155	1.65306
NRC3_wobSeed83_DR3_G20C_o1	0.000435734	0.0072452
NRC3_wobSeed105_DR4_A14C_o1	0.784852	0.732785
NRC3_wobSeed9_DR0_T17G_o1	4.74866	4.80355
NRC3_wobSeed59_DR2_A22G_o1	0.766711	0.495406
NRC3_wobSeed100_DR4_G16A_o1	4.35069	4.14878
NRC3_wobSeed57_DR2_T6G_o1	1.19696	1.32217
NRC3_wobSeed1_DR0_A5T_o1	5.3946	5.1855
NRC3_wobSeed89_DR3_T8A_o1	4.50067	4.09943
NRC3_wobSeed7_DR0_A15T_o1	0.566613	0.0294322
NRC3_wobSeed76_DR3_G9C_o1	4.42859	4.50508
NRC3_wobSeed128_DR5_C13A_o1	0.60943	0.087847
NRC3_wobSeed49_DR2_C21A_o1	4.43039	4.53653
NRC3_wobSeed30_DR1_C8A_o1	4.15894	4.12041
NRC3_wobSeed35_DR1_A6G_o1	2.08151	2.41741
NRC3_wobSeed101_DR4_T22G_o1	3.83831	3.63499
NRC3_wobSeed126_DR5_G16C_o1	1.82309	1.71055
NRC3_wobSeed33_DR1_T8A_o1	2.59147	2.72849
NRC3_wobSeed52_DR2_T20G_o1	0.363589	0.323899
NRC3_wobSeed15_DR0_G23T_o1	4.07798	4.23973
NRC3_wobSeed69_DR2_A14T_o1	0.699131	0.726158
NRC3_wobSeed44_DR1_A25T_o1	2.45117	2.22517
NRC3_wobSeed31_DR1_T25G_o1	2.17107	1.69433
NRC3_wobSeed129_DR5_A30G_o1	0.215453	0.462191
NRC3_wobSeed97_DR4_A4G_o1	6.12382	6.00236
NRC3_wobSeed100_DR4_G11T_o1	4.28247	4.11099
NRC3_wobSeed52_DR2_T5C_o1	2.17039	2.23648
NRC3_wobSeed11_DR0_A15T_o1	0.39228	-0.343552
NRC3_wobSeed82_DR3_T25A_o1	4.47798	4.21856
NRC3_wobSeed20_DR0_G11A_o1	-0.549065	-0.681437
NRC3_wobSeed21_DR0_C21T_o1	5.36133	5.42251
NRC3_wobSeed87_DR3_C13A_o1	-0.168548	-0.151431
NRC3_wobSeed2_DR0_A6T_o1	4.43967	4.63019
NRC3_wobSeed128_DR5_G7C_o1	0.793351	0.733272
NRC3_wobSeed84_DR3_A17G_o1	1.32537	1.31618
NRC3_wobSeed38_DR1_G17T_o1	3.64504	3.6532
NRC3_wobSeed85_DR3_G15A_o1	5.96245	5.75521
NRC3_wobSeed22_DR0_G13A_o1	2.41339	2.26011
NRC3_wobSeed119_DR4_T16C_o1	1.95485	2.08505
NRC3_wobSeed10_DR0_T4A_o1	4.60398	4.39906
NRC3_wobSeed137_DR5_T8A_o1	3.49518	3.21094
NRC3_wobSeed83_DR3_A28T_o1	0.98603	1.32328
NRC3_wobSeed63_DR2_C21T_o1	4.54377	4.38374
NRC3_wobSeed127_DR5_C30T_o1	1.27942	0.564989
NRC3_wobSeed59_DR2_C4G_o1	0.862738	0.883352
NRC3_wobSeed65_DR2_G7T_o1	3.10743	3.17
NRC3_wobSeed75_DR3_C22G_o1	1.78208	1.77832
NRC3_wobSeed24_DR0_C23A_o1	1.10374	0.804472
NRC3_wobSeed37_DR1_T19C_o1	5.88747	5.45259
NRC3_wobSeed73_DR3_A14C_o1	4.16364	3.76162
NRC3_wobSeed116_DR4_C16G_o1	2.20278	2.15982
NRC3_wobSeed113_DR4_G15T_o1	3.51129	3.16463
NRC3_wobSeed127_DR5_G21T_o1	0.535485	-0.253036
NRC3_wobSeed26_DR1_G7T_o1	5.92554	5.5151
NRC3_wobSeed138_DR5_C13A_o1	0.673359	0.512185
NRC3_wobSeed116_DR4_A5T_o1	2.22582	2.10692
NRC3_wobSeed71_DR2_T20C_o1	1.8403	1.82383
NRC3_wobSeed71_DR2_A5C_o1	2.28114	2.13186
NRC3_wobSeed7_DR0_G16T_o1	0.274034	-0.29858
NRC3_wobSeed117_DR4_A29C_o1	5.89504	5.72336
NRC3_wobSeed87_DR3_T12A_o1	0.106852	-0.0151213
NRC3_wobSeed87_DR3_T25A_o1	4.08158	3.95648
NRC3_wobSeed22_DR0_A24G_o1	2.14826	2.15604
NRC3_wobSeed5_DR0_A7G_o1	4.17526	4.06863
NRC3_wobSeed44_DR1_A16T_o1	1.70584	1.58198
NRC3_wobSeed91_DR3_A22T_o1	0.867933	0.887248
NRC3_wobSeed60_DR2_A16T_o1	0.855656	0.763728
NRC3_wobSeed32_DR1_A15C_o1	0.443548	0.573877
NRC3_wobSeed81_DR3_A9G_o1	1.02673	1.22899
NRC3_wobSeed93_DR3_T15C_o1	5.53113	5.26166
NRC3_wobSeed56_DR2_A27C_o1	0.115358	-0.151148
NRC3_wobSeed126_DR5_T19A_o1	3.1113	2.93638
NRC3_wobSeed132_DR5_G18C_o1	0.916292	0.903817
NRC3_wobSeed95_DR3_G22A_o1	2.22194	2.28225
NRC3_wobSeed27_DR1_C20G_o1	2.50562	2.41314
NRC3_wobSeed97_DR4_A9G_o1	5.97161	5.84785
NRC3_wobSeed134_DR5_T23C_o1	4.3973	4.69814
NRC3_wobSeed128_DR5_A20G_o1	1.88245	1.74382
NRC3_wobSeed101_DR4_G9C_o1	2.98395	3.08149
NRC3_wobSeed55_DR2_G18T_o1	0.593762	-0.0866993
NRC3_wobSeed2_DR0_C19G_o1	2.00134	1.98995
NRC3_wobSeed73_DR3_T27G_o1	5.66982	5.46652
NRC3_wobSeed144_DR5_T13C_o1	4.19985	4.04877
NRC3_wobSeed133_DR5_C24G_o1	5.2489	5.1929
NRC3_wobSeed123_DR5_A15T_o1	2.76118	2.8818
NRC3_wobSeed25_DR1_C20G_o1	4.82065	4.56382
NRC3_wobSeed95_DR3_T24A_o1	2.25324	2.19015
NRC3_wobSeed131_DR5_A6C_o1	1.747	1.78301
NRC3_wobSeed7_DR0_G11T_o1	2.10355	2.04104
NRC3_wobSeed32_DR1_T19C_o1	0.198201	-0.0759938
NRC3_wobSeed56_DR2_A14T_o1	0.305689	-0.0761343
NRC3_wobSeed90_DR3_T12C_o1	0.716287	0.606132
NRC3_wobSeed123_DR5_G26T_o1	3.20491	3.16525
NRC3_wobSeed125_DR5_C8G_o1	6.13623	5.57264
NRC3_wobSeed13_DR0_T12A_o1	4.02272	4.18387
NRC3_wobSeed86_DR3_A27T_o1	3.44317	3.54551
NRC3_wobSeed115_DR4_C4T_o1	0.601791	0.818143
NRC3_wobSeed106_DR4_T17C_o1	3.32322	3.38263
NRC3_wobSeed85_DR3_G17T_o1	5.37295	5.63035
NRC3_wobSeed64_DR2_C21A_o1	3.75798	3.97112
NRC3_wobSeed11_DR0_G24T_o1	1.70374	1.64939
NRC3_wobSeed22_DR0_A5G_o1	2.12616	2.03187
NRC3_wobSeed76_DR3_A15C_o1	4.92739	4.30388
NRC3_wobSeed33_DR1_A13C_o1	5.04009	4.7353
NRC3_wobSeed51_DR2_T20G_o1	1.03945	1.25752
NRC3_wobSeed45_DR1_G10C_o1	0.910015	0.95242
NRC3_wobSeed91_DR3_A23C_o1	-0.00429593	-0.121433
NRC3_wobSeed13_DR0_T12G_o1	4.33016	4.01928
NRC3_wobSeed99_DR4_T5G_o1	4.29595	4.19439
NRC3_wobSeed97_DR4_A5C_o1	6.49016	6.29811
NRC3_wobSeed81_DR3_T12G_o1	0.676826	0.692723
NRC3_wobSeed65_DR2_G11T_o1	2.50318	2.2591
NRC3_wobSeed39_DR1_T8A_o1	5.38415	5.34837
NRC3_wobSeed113_DR4_G18C_o1	2.33068	2.15976
NRC3_wobSeed141_DR5_A20G_o1	4.56943	4.52308
NRC3_wobSeed52_DR2_T15A_o1	2.25381	2.1563
NRC3_wobSeed73_DR3_C28T_o1	5.92791	5.51984
NRC3_wobSeed119_DR4_A26C_o1	1.86298	1.65962
NRC3_wobSeed34_DR1_A21G_o1	3.86009	3.54148
NRC3_wobSeed91_DR3_T15G_o1	0.480916	0.543012
NRC3_wobSeed86_DR3_A14C_o1	-0.0667375	-0.0376466
NRC3_wobSeed108_DR4_A6G_o1	1.12734	1.03131
NRC3_wobSeed121_DR5_T29C_o1	5.68461	5.56465
NRC3_wobSeed81_DR3_A13G_o1	1.55534	1.80757
NRC3_wobSeed87_DR3_C13T_o1	0.846933	0.865411
NRC3_wobSeed45_DR1_o1	5.637	5.27308
NRC3_wobSeed85_DR3_G19T_o1	4.71082	4.82513
NRC3_wobSeed20_DR0_A14C_o1	0.820665	0.551277
NRC3_wobSeed114_DR4_G20T_o1	4.62523	4.33517
NRC3_wobSeed96_DR3_T16A_o1	0.750624	0.371919
NRC3_wobSeed111_DR4_G21A_o1	2.87835	3.01458
NRC3_wobSeed76_DR3_G20C_o1	-0.550578	-0.464603
NRC3_wobSeed113_DR4_A5G_o1	3.69309	3.23038
NRC3_wobSeed36_DR1_o1	2.74963	2.32575
NRC3_wobSeed59_DR2_C25G_o1	1.1148	0.771777
NRC3_wobSeed83_DR3_C4A_o1	0.797702	0.800589
NRC3_wobSeed89_DR3_A5T_o1	4.02088	3.75832
NRC3_wobSeed144_DR5_C24T_o1	0.878083	0.567465
NRC3_wobSeed117_DR4_A24C_o1	5.68073	5.53663
NRC3_wobSeed63_DR2_G23T_o1	4.5975	4.36096
NRC3_wobSeed51_DR2_G25A_o1	2.78161	3.00785
NRC3_wobSeed111_DR4_A29C_o1	3.2828	3.14234
NRC3_wobSeed85_DR3_C6T_o1	6.05792	5.74576
NRC3_wobSeed64_DR2_A22T_o1	3.78315	3.6672
NRC3_wobSeed37_DR1_T23C_o1	6.9238	6.41967
NRC3_wobSeed6_DR0_A9C_o1	2.81496	2.5665
NRC3_wobSeed1_DR0_T24C_o1	5.60408	5.49653
NRC3_wobSeed74_DR3_T8C_o1	4.11413	3.95775
NRC3_wobSeed56_DR2_T20G_o1	-0.171795	-0.468272
NRC3_wobSeed93_DR3_C13A_o1	0.440336	0.59185
NRC3_wobSeed5_DR0_A22G_o1	4.51146	4.18965
NRC3_wobSeed97_DR4_A14C_o1	4.82678	4.87645
NRC3_wobSeed120_DR4_A14T_o1	1.26409	1.41464
NRC3_wobSeed11_DR0_A21T_o1	1.179	1.21251
NRC3_wobSeed61_DR2_A17T_o1	5.00814	5.09017
NRC3_wobSeed137_DR5_G30T_o1	2.40372	2.31306
NRC3_wobSeed2_DR0_C25T_o1	4.47194	4.37929
NRC3_wobSeed48_DR1_G18A_o1	0.414287	0.670167
NRC3_wobSeed112_DR4_A9T_o1	0.137696	0.184472
NRC3_wobSeed102_DR4_C13T_o1	0.961534	1.14628
NRC3_wobSeed31_DR1_T19C_o1	0.36185	-0.248404
NRC3_wobSeed107_DR4_G15C_o1	1.49752	1.55793
NRC3_wobSeed26_DR1_A23T_o1	5.42859	5.05549
NRC3_wobSeed21_DR0_G16T_o1	5.27202	5.30653
NRC3_wobSeed111_DR4_A16C_o1	3.96573	3.76027
NRC3_wobSeed46_DR1_A8C_o1	2.63897	2.41942
NRC3_wobSeed31_DR1_G18C_o1	0.365067	-0.305126
NRC3_wobSeed59_DR2_T11A_o1	1.00951	0.367383
NRC3_wobSeed11_DR0_C22A_o1	1.88295	1.77135
NRC3_wobSeed141_DR5_C13T_o1	1.4862	1.47295
NRC3_wobSeed26_DR1_G11T_o1	5.44421	5.24511
NRC3_wobSeed32_DR1_C4A_o1	2.20038	2.09922
NRC3_wobSeed26_DR1_T19G_o1	2.59858	2.55134
NRC3_wobSeed22_DR0_A8G_o1	2.28667	2.38449
NRC3_wobSeed125_DR5_C13G_o1	0.558013	0.45155
NRC3_wobSeed121_DR5_C13G_o1	4.02064	3.95735
NRC3_wobSeed1_DR0_A20G_o1	4.78612	4.69673
NRC3_wobSeed14_DR0_C7T_o1	4.4506	4.5628
NRC3_wobSeed73_DR3_A18G_o1	6.09302	5.64106
NRC3_wobSeed129_DR5_G21A_o1	-0.0220466	0.0871806
NRC3_wobSeed74_DR3_C15T_o1	4.06358	3.92454
NRC3_wobSeed16_DR0_C13G_o1	0.23064	0.25334
NRC3_wobSeed63_DR2_A14G_o1	1.61548	1.44606
NRC3_wobSeed7_DR0_T6A_o1	2.45827	2.26724
NRC3_wobSeed124_DR5_A14T_o1	2.77026	2.87551
NRC3_wobSeed120_DR4_G29C_o1	2.15459	2.22287
NRC3_wobSeed53_DR2_C13A_o1	0.583166	0.6859
NRC3_wobSeed48_DR1_G17C_o1	0.504702	0.292793
NRC3_wobSeed65_DR2_C16G_o1	4.07935	3.49829
NRC3_wobSeed85_DR3_G20T_o1	5.06972	4.98757
NRC3_wobSeed79_DR3_A18T_o1	0.643348	0.0839862
NRC3_wobSeed75_DR3_C13G_o1	2.35872	2.31154
NRC3_wobSeed29_DR1_T22A_o1	5.77617	4.74485
NRC3_wobSeed52_DR2_A17G_o1	2.10836	1.91152
NRC3_wobSeed21_DR0_A20T_o1	5.26016	5.23475
NRC3_wobSeed135_DR5_T16C_o1	4.0523	4.00843
NRC3_wobSeed20_DR0_A9C_o1	-0.129793	-0.261406
NRC3_wobSeed106_DR4_A27T_o1	3.3409	3.10067
NRC3_wobSeed125_DR5_G10A_o1	0.76073	0.720088
NRC3_wobSeed31_DR1_A22T_o1	1.40179	1.01233
NRC3_wobSeed39_DR1_G17C_o1	4.05328	3.84524
NRC3_wobSeed58_DR2_G23A_o1	4.5511	4.22286
NRC3_wobSeed32_DR1_A16G_o1	0.839655	0.26136
NRC3_wobSeed91_DR3_A14G_o1	-0.15762	-0.0979868
NRC3_wobSeed24_DR0_G7T_o1	1.65903	1.61473
NRC3_wobSeed90_DR3_G10A_o1	-0.0293177	0.0526071
NRC3_wobSeed54_DR2_A22T_o1	-0.273183	-0.603009
NRC3_wobSeed15_DR0_A14T_o1	-0.343042	-0.342032
NRC3_wobSeed122_DR5_C26A_o1	4.60587	4.27486
NRC3_wobSeed9_DR0_A13G_o1	1.83797	1.90001
NRC3_wobSeed14_DR0_T8A_o1	5.50795	5.25493
NRC3_wobSeed80_DR3_A11G_o1	4.70675	4.5957
NRC3_wobSeed125_DR5_A18T_o1	4.2191	3.9858
NRC3_wobSeed63_DR2_A22T_o1	4.38435	4.4718
NRC3_wobSeed117_DR4_A9C_o1	1.07022	0.961552
NRC3_wobSeed142_DR5_G13C_o1	5.86084	5.58519
NRC3_wobSeed137_DR5_C18A_o1	2.45183	2.39435
NRC3_wobSeed137_DR5_G10C_o1	1.63479	1.71617
NRC3_wobSeed40_DR1_C7A_o1	4.84327	4.59507
NRC3_wobSeed78_DR3_G10T_o1	1.08643	1.24111
NRC3_wobSeed32_DR1_G10A_o1	2.03072	1.82774
NRC3_wobSeed49_DR2_G16T_o1	5.45923	5.35936
NRC3_wobSeed52_DR2_C7A_o1	2.21859	2.38758
NRC3_wobSeed73_DR3_A9C_o1	5.13819	4.91154
NRC3_wobSeed55_DR2_G18A_o1	1.13911	0.519591
NRC3_wobSeed124_DR5_T27G_o1	3.37873	3.41557
NRC3_wobSeed100_DR4_G16T_o1	4.24389	4.07984
NRC3_wobSeed86_DR3_C7G_o1	3.30597	3.37065
NRC3_wobSeed110_DR4_G21C_o1	4.03103	4.04873
NRC3_wobSeed119_DR4_C17G_o1	1.84958	1.81788
NRC3_wobSeed143_DR5_C15A_o1	2.56755	2.52541
NRC3_wobSeed78_DR3_G11C_o1	0.941578	0.775673
NRC3_wobSeed142_DR5_G21A_o1	0.60154	0.567128
NRC3_wobSeed127_DR5_G28A_o1	0.625715	-0.0665744
NRC3_wobSeed138_DR5_G15A_o1	5.33758	4.89888
NRC3_wobSeed65_DR2_T13G_o1	2.12508	2.01316
NRC3_wobSeed42_DR1_A14G_o1	1.74011	1.77471
NRC3_wobSeed71_DR2_C7T_o1	1.78467	2.02267
NRC3_wobSeed84_DR3_G9T_o1	1.31166	0.913379
NRC3_wobSeed16_DR0_G5C_o1	3.6444	3.75965
NRC3_wobSeed33_DR1_o1	2.55446	2.5804
NRC3_wobSeed5_DR0_C13G_o1	1.29511	1.2521
NRC3_wobSeed67_DR2_G11A_o1	-0.303308	-0.277261
NRC3_wobSeed118_DR4_A5T_o1	2.25681	2.15497
NRC3_wobSeed9_DR0_C19T_o1	0.376398	0.409727
NRC3_wobSeed135_DR5_A6C_o1	4.21135	4.43821
NRC3_wobSeed112_DR4_C23A_o1	3.08269	3.06223
NRC3_wobSeed136_DR5_C23A_o1	4.49203	4.35333
NRC3_wobSeed27_DR1_A16T_o1	1.11438	1.08839
NRC3_wobSeed105_DR4_G16C_o1	1.02846	1.09754
NRC3_wobSeed88_DR3_C6G_o1	4.14914	3.98871
NRC3_wobSeed66_DR2_T16A_o1	5.04497	4.7038
NRC3_wobSeed23_DR0_G12C_o1	1.24085	1.62548
NRC3_wobSeed129_DR5_T27G_o1	0.367206	0.4857
NRC3_wobSeed58_DR2_A25C_o1	4.4232	3.98482
NRC3_wobSeed134_DR5_G22T_o1	4.6258	4.48253
NRC3_wobSeed3_DR0_A15T_o1	0.57374	0.70687
NRC3_wobSeed142_DR5_G11A_o1	0.660812	0.320613
NRC3_wobSeed60_DR2_T20C_o1	0.335579	0.272077
NRC3_wobSeed31_DR1_A21T_o1	0.941372	0.13187
NRC3_wobSeed119_DR4_A6G_o1	1.86105	1.83386
NRC3_wobSeed115_DR4_o1	0.717001	0.618881
NRC3_wobSeed50_DR2_T20G_o1	1.62461	1.71304
NRC3_wobSeed140_DR5_T23G_o1	1.67647	1.50263
NRC3_wobSeed45_DR1_T11C_o1	0.746498	0.591904
NRC3_wobSeed95_DR3_G11A_o1	-0.625747	-0.852027
NRC3_wobSeed44_DR1_A6G_o1	2.39428	2.16319
NRC3_wobSeed109_DR4_T22A_o1	5.49282	5.11497
NRC3_wobSeed99_DR4_C28A_o1	4.7295	4.58925
NRC3_wobSeed95_DR3_G12A_o1	0.6278	0.834416
NRC3_wobSeed43_DR1_A21G_o1	0.797097	0.595122
NRC3_wobSeed140_DR5_G10A_o1	-0.0829005	-0.415191
NRC3_wobSeed94_DR3_G20C_o1	1.50634	1.53991
NRC3_wobSeed12_DR0_C13A_o1	1.83238	1.88599
NRC3_wobSeed138_DR5_C23A_o1	4.91834	4.45309
NRC3_wobSeed126_DR5_A9G_o1	1.78179	1.81009
NRC3_wobSeed51_DR2_C26T_o1	3.26651	3.41216
NRC3_wobSeed31_DR1_G17C_o1	0.681205	0.0928575
NRC3_wobSeed128_DR5_A9G_o1	0.758611	0.33871
NRC3_wobSeed111_DR4_G11T_o1	0.546958	0.550713
NRC3_wobSeed9_DR0_G23T_o1	2.97743	3.00035
NRC3_wobSeed47_DR1_T18A_o1	2.00373	1.99231
NRC3_wobSeed87_DR3_A21G_o1	4.37647	4.21389
NRC3_wobSeed2_DR0_A14G_o1	3.94841	3.94417
NRC3_wobSeed78_DR3_T21C_o1	-0.141761	-0.200734
NRC3_wobSeed74_DR3_G10A_o1	3.51851	3.50174
NRC3_wobSeed113_DR4_T25G_o1	3.19468	2.93655
NRC3_wobSeed133_DR5_A15C_o1	5.89405	5.74432
NRC3_wobSeed120_DR4_o1	2.20863	2.12948
NRC3_wobSeed62_DR2_C4G_o1	3.56491	3.69394
NRC3_wobSeed38_DR1_T8C_o1	3.95795	3.90947
NRC3_wobSeed96_DR3_C4T_o1	0.764248	0.649303
NRC3_wobSeed86_DR3_T12G_o1	1.03735	1.07349
NRC3_wobSeed33_DR1_G24A_o1	2.38103	2.65187
NRC3_wobSeed93_DR3_o1	5.48418	5.25594
NRC3_wobSeed10_DR0_G11T_o1	2.72445	2.83628
NRC3_wobSeed17_DR0_T22G_o1	4.05229	3.68444
NRC3_wobSeed49_DR2_A14G_o1	4.76036	4.33574
NRC3_wobSeed134_DR5_A30T_o1	4.55764	4.55047
NRC3_wobSeed136_DR5_A30G_o1	4.55642	4.25267
NRC3_wobSeed116_DR4_A17G_o1	2.42515	2.13559
NRC3_wobSeed124_DR5_A29G_o1	3.47379	3.0686
NRC3_wobSeed138_DR5_A14T_o1	0.179112	0.171206
NRC3_wobSeed130_DR5_A28G_o1	4.30731	4.21124
NRC3_wobSeed4_DR0_T5G_o1	3.54927	3.45125
NRC3_wobSeed70_DR2_G18C_o1	1.08846	0.921432
NRC3_wobSeed30_DR1_A6T_o1	3.88309	3.92192
NRC3_wobSeed78_DR3_G20C_o1	-0.257896	-0.136355
NRC3_wobSeed27_DR1_A9G_o1	5.28756	5.29126
NRC3_wobSeed20_DR0_A6G_o1	2.43256	2.37856
NRC3_wobSeed117_DR4_A7G_o1	4.03273	3.94096
NRC3_wobSeed115_DR4_T12G_o1	0.159339	0.268758
NRC3_wobSeed127_DR5_C18G_o1	1.00955	0.273534
NRC3_wobSeed46_DR1_G11C_o1	1.49133	1.25926
NRC3_wobSeed119_DR4_A29T_o1	1.93243	1.85478
NRC3_wobSeed81_DR3_T20A_o1	0.0265146	0.217926
NRC3_wobSeed6_DR0_G11C_o1	2.47671	2.48521
NRC3_wobSeed61_DR2_A17G_o1	5.59118	5.49529
NRC3_wobSeed48_DR1_A14C_o1	-0.0362828	0.0160333
NRC3_wobSeed118_DR4_T29A_o1	1.73279	1.77253
NRC3_wobSeed30_DR1_A9G_o1	3.5489	3.80447
NRC3_wobSeed23_DR0_T21A_o1	2.64845	2.64892
NRC3_wobSeed12_DR0_T24C_o1	1.72046	1.73857
NRC3_wobSeed99_DR4_G27C_o1	4.62959	4.45934
NRC3_wobSeed133_DR5_T12G_o1	3.24834	3.29596
NRC3_wobSeed44_DR1_A9C_o1	0.164604	0.481081
NRC3_wobSeed143_DR5_C17G_o1	2.68525	3.09446
NRC3_wobSeed19_DR0_G6C_o1	1.25166	1.03941
NRC3_wobSeed95_DR3_A9C_o1	0.0932818	0.172206
NRC3_wobSeed128_DR5_C16T_o1	0.646387	-0.00831392
NRC3_wobSeed62_DR2_T20G_o1	3.35355	3.23921
NRC3_wobSeed10_DR0_G11A_o1	0.239901	-0.029975
NRC3_wobSeed90_DR3_T27G_o1	4.07467	4.16229
NRC3_wobSeed38_DR1_G22C_o1	4.12961	4.10761
NRC3_wobSeed131_DR5_A14G_o1	1.06408	1.1511
NRC3_wobSeed76_DR3_A15G_o1	4.03875	4.03861
NRC3_wobSeed144_DR5_A14T_o1	-0.343364	-0.368322
NRC3_wobSeed77_DR3_T6C_o1	4.64712	4.27497
NRC3_wobSeed99_DR4_A14C_o1	3.83369	3.7822
NRC3_wobSeed97_DR4_C13T_o1	5.20257	5.06077
NRC3_wobSeed114_DR4_A26C_o1	4.99404	4.64794
NRC3_wobSeed127_DR5_G22C_o1	0.401915	-0.121074
NRC3_wobSeed110_DR4_C4T_o1	4.48617	4.2889
NRC3_wobSeed29_DR1_A14C_o1	1.05986	0.781858
NRC3_wobSeed61_DR2_G19C_o1	5.05416	5.08796
NRC3_wobSeed76_DR3_T21A_o1	0.654099	0.675296
NRC3_wobSeed128_DR5_T6G_o1	0.348628	0.0256353
NRC3_wobSeed131_DR5_T8G_o1	1.89611	1.78041
NRC3_wobSeed46_DR1_T22G_o1	2.91863	2.64688
NRC3_wobSeed84_DR3_C24G_o1	1.46483	1.4058
NRC3_wobSeed42_DR1_A15G_o1	4.03855	3.8619
NRC3_wobSeed81_DR3_C7G_o1	1.02882	1.26289
NRC3_wobSeed71_DR2_G12T_o1	5.74215	5.38255
NRC3_wobSeed17_DR0_C23G_o1	3.94279	3.6506
NRC3_wobSeed106_DR4_T28A_o1	3.39075	3.23998
NRC3_wobSeed103_DR4_T22A_o1	-0.351	-0.497965
NRC3_wobSeed143_DR5_T18G_o1	2.66255	2.86786
NRC3_wobSeed11_DR0_A20T_o1	0.674599	0.340364
NRC3_wobSeed127_DR5_G11T_o1	0.485888	-0.00917187
NRC3_wobSeed131_DR5_C15G_o1	1.06085	1.19051
NRC3_wobSeed116_DR4_G26T_o1	2.35178	1.93476
NRC3_wobSeed40_DR1_T15C_o1	5.02539	4.78809
NRC3_wobSeed37_DR1_A9G_o1	6.33705	5.74076
NRC3_wobSeed117_DR4_T22C_o1	5.72142	5.39748
NRC3_wobSeed70_DR2_T4G_o1	2.19666	2.11708
NRC3_wobSeed40_DR1_T8G_o1	5.38782	5.20839
NRC3_wobSeed76_DR3_C22T_o1	1.28817	1.15372
NRC3_wobSeed113_DR4_G15A_o1	4.00599	3.56611
NRC3_wobSeed101_DR4_C8A_o1	5.43538	5.16462
NRC3_wobSeed119_DR4_G12C_o1	0.809768	0.883842
NRC3_wobSeed28_DR1_G9C_o1	4.98145	4.77952
NRC3_wobSeed26_DR1_A25G_o1	5.41034	5.2179
NRC3_wobSeed67_DR2_A14G_o1	-0.411838	-0.20348
NRC3_wobSeed99_DR4_G7A_o1	4.762	4.72657
NRC3_wobSeed11_DR0_G13C_o1	3.3006	3.32359
NRC3_wobSeed85_DR3_A18C_o1	4.92772	4.76287
NRC3_wobSeed83_DR3_G10A_o1	0.694587	0.972222
NRC3_wobSeed17_DR0_G11C_o1	3.60689	3.20104
NRC3_wobSeed85_DR3_A18G_o1	5.62933	5.55735
NRC3_wobSeed31_DR1_T8A_o1	3.0205	2.50227
NRC3_wobSeed77_DR3_A28G_o1	4.64392	4.36762
NRC3_wobSeed4_DR0_C13T_o1	3.8006	3.58288
NRC3_wobSeed97_DR4_G20T_o1	4.79193	4.78793
NRC3_wobSeed109_DR4_A16C_o1	5.97968	5.70297
NRC3_wobSeed41_DR1_A21T_o1	1.632	1.51717
NRC3_wobSeed22_DR0_T12C_o1	0.898275	0.750572
NRC3_wobSeed142_DR5_A14G_o1	1.03296	1.03202
NRC3_wobSeed127_DR5_G10C_o1	0.523388	0.0939401
NRC3_wobSeed64_DR2_T24C_o1	3.66084	3.80138
NRC3_wobSeed61_DR2_A26G_o1	5.76659	5.85829
NRC3_wobSeed134_DR5_A15G_o1	3.91866	3.75633
NRC3_wobSeed42_DR1_T25A_o1	4.63925	4.429
NRC3_wobSeed108_DR4_G11A_o1	-0.390026	-0.297064
NRC3_wobSeed92_DR3_A18T_o1	1.3084	1.13373
NRC3_wobSeed32_DR1_C4G_o1	2.10919	1.78743
NRC3_wobSeed118_DR4_T25C_o1	2.0968	1.86421
NRC3_wobSeed17_DR0_T6A_o1	3.96433	3.73371
NRC3_wobSeed105_DR4_C23A_o1	-0.253627	-0.125247
NRC3_wobSeed22_DR0_T12G_o1	0.720369	0.692921
NRC3_wobSeed30_DR1_A6G_o1	3.79266	3.64043
NRC3_wobSeed126_DR5_A14G_o1	1.31054	1.25463
NRC3_wobSeed62_DR2_o1	3.40563	3.57937
NRC3_wobSeed61_DR2_G10T_o1	2.73784	2.89896
NRC3_wobSeed98_DR4_T9C_o1	4.42109	4.3857
NRC3_wobSeed82_DR3_A9G_o1	2.29392	2.41654
NRC3_wobSeed74_DR3_A18C_o1	2.73784	2.77187
NRC3_wobSeed120_DR4_T13C_o1	5.07614	4.65506
NRC3_wobSeed92_DR3_A6G_o1	1.70687	1.66909
NRC3_wobSeed27_DR1_A12T_o1	6.46674	6.00896
NRC3_wobSeed101_DR4_G21C_o1	3.87066	3.60234
NRC3_wobSeed90_DR3_A28G_o1	4.37832	4.23855
NRC3_wobSeed2_DR0_G16A_o1	1.30253	1.42773
NRC3_wobSeed14_DR0_G21A_o1	4.41727	4.26848
NRC3_wobSeed98_DR4_C25G_o1	3.12783	3.2632
NRC3_wobSeed103_DR4_A18C_o1	-0.0835409	-0.00378166
NRC3_wobSeed96_DR3_G10T_o1	0.276321	-0.0386948
NRC3_wobSeed57_DR2_A14T_o1	1.44556	1.7257
NRC3_wobSeed47_DR1_G17C_o1	2.42035	2.26835
NRC3_wobSeed113_DR4_G10C_o1	2.80954	2.55692
NRC3_wobSeed72_DR2_C15T_o1	2.29786	2.39265
NRC3_wobSeed133_DR5_A20G_o1	5.84615	5.49512
NRC3_wobSeed86_DR3_C22G_o1	3.39069	3.42548
NRC3_wobSeed44_DR1_G17T_o1	2.23641	2.22379
NRC3_wobSeed25_DR1_A21C_o1	4.5771	4.33958
NRC3_wobSeed141_DR5_T12C_o1	0.980607	0.811845
NRC3_wobSeed87_DR3_A18T_o1	3.74015	3.89632
NRC3_wobSeed142_DR5_T26A_o1	1.55092	1.49393
NRC3_wobSeed74_DR3_A18G_o1	4.42576	4.25179
NRC3_wobSeed107_DR4_C23A_o1	-0.270229	-0.375911
NRC3_wobSeed34_DR1_G22T_o1	3.92628	3.46362
NRC3_wobSeed108_DR4_G20C_o1	0.615562	0.564981
NRC3_wobSeed44_DR1_G24T_o1	2.27877	1.88793
NRC3_wobSeed22_DR0_T18C_o1	1.42696	1.28679
NRC3_wobSeed79_DR3_A23G_o1	0.662866	0.0873991
NRC3_wobSeed59_DR2_T16A_o1	1.76593	1.69866
NRC3_wobSeed65_DR2_A5C_o1	2.78941	2.85295
NRC3_wobSeed102_DR4_A6G_o1	1.8328	1.56464
NRC3_wobSeed82_DR3_A23C_o1	4.07666	3.93416
NRC3_wobSeed52_DR2_C13G_o1	1.7142	1.74226
NRC3_wobSeed72_DR2_G10T_o1	2.03692	2.08805
NRC3_wobSeed120_DR4_G11C_o1	0.827189	0.75813
NRC3_wobSeed70_DR2_G19A_o1	1.12652	1.09438
NRC3_wobSeed89_DR3_G19T_o1	1.66568	1.67011
NRC3_wobSeed142_DR5_G22A_o1	0.553851	0.388216
NRC3_wobSeed135_DR5_C7A_o1	4.58332	4.49954
NRC3_wobSeed57_DR2_T12G_o1	1.35673	1.54844
NRC3_wobSeed74_DR3_C22A_o1	1.95457	1.89533
NRC3_wobSeed52_DR2_G9T_o1	2.36252	2.32673
NRC3_wobSeed141_DR5_G16T_o1	4.22545	4.41132
NRC3_wobSeed101_DR4_G20T_o1	3.92423	3.67696
NRC3_wobSeed77_DR3_T6A_o1	4.20537	4.20614
NRC3_wobSeed74_DR3_C26T_o1	4.1545	4.04728
NRC3_wobSeed81_DR3_A27G_o1	1.22608	1.36141
NRC3_wobSeed110_DR4_C4A_o1	4.31474	4.15375
NRC3_wobSeed27_DR1_T5A_o1	4.96419	4.75736
NRC3_wobSeed44_DR1_A15T_o1	1.37788	1.26018
NRC3_wobSeed100_DR4_T25A_o1	4.32824	4.32747
NRC3_wobSeed80_DR3_G20A_o1	0.0248395	-0.602763
NRC3_wobSeed59_DR2_A17C_o1	0.73135	0.542561
NRC3_wobSeed103_DR4_G21T_o1	0.24487	-0.0680144
NRC3_wobSeed47_DR1_A14C_o1	0.678985	0.716151
NRC3_wobSeed126_DR5_A6T_o1	1.96176	2.19257
NRC3_wobSeed88_DR3_T25A_o1	4.06392	4.00777
NRC3_wobSeed41_DR1_G10T_o1	3.59869	3.46302
NRC3_wobSeed116_DR4_A19G_o1	2.23613	2.12048
NRC3_wobSeed104_DR4_T22C_o1	0.256815	0.00598046
NRC3_wobSeed120_DR4_C27A_o1	2.15697	2.1423
NRC3_wobSeed41_DR1_T8G_o1	4.55352	4.06058
NRC3_wobSeed129_DR5_G11A_o1	-0.398803	-0.347665
NRC3_wobSeed60_DR2_G11C_o1	0.826559	0.602897
NRC3_wobSeed70_DR2_A9C_o1	0.564173	0.424985
NRC3_wobSeed87_DR3_G11A_o1	-0.344632	-0.392206
NRC3_wobSeed86_DR3_A23T_o1	3.29525	3.50576
NRC3_wobSeed103_DR4_T15A_o1	0.481968	0.247489
NRC3_wobSeed127_DR5_A27G_o1	0.728366	0.133152
NRC3_wobSeed82_DR3_G22T_o1	4.11259	4.06648
NRC3_wobSeed61_DR2_C13G_o1	2.69951	2.85589
NRC3_wobSeed132_DR5_T8C_o1	1.30494	1.23613
NRC3_wobSeed80_DR3_A27T_o1	0.373044	0.016779
NRC3_wobSeed92_DR3_A27T_o1	1.49562	1.21066
NRC3_wobSeed104_DR4_A24C_o1	0.226172	-0.179538
NRC3_wobSeed42_DR1_G22A_o1	5.2316	4.93884
NRC3_wobSeed84_DR3_G11T_o1	1.60473	1.36715
NRC3_wobSeed119_DR4_T22G_o1	1.68381	1.65539
NRC3_wobSeed139_DR5_A25T_o1	0.549843	0.533845
NRC3_wobSeed43_DR1_o1	1.5073	1.3214
NRC3_wobSeed82_DR3_C5G_o1	4.12919	3.74045
NRC3_wobSeed39_DR1_A16G_o1	4.30504	4.02029
NRC3_wobSeed10_DR0_A15C_o1	5.0929	4.83263
NRC3_wobSeed94_DR3_T25G_o1	2.62217	2.48439
NRC3_wobSeed63_DR2_C15G_o1	3.80011	3.8655
NRC3_wobSeed49_DR2_A22T_o1	4.3999	4.32756
NRC3_wobSeed16_DR0_G15C_o1	4.90451	4.81135
NRC3_wobSeed122_DR5_T5G_o1	4.76153	4.45112
NRC3_wobSeed82_DR3_T27G_o1	4.25889	4.02837
NRC3_wobSeed26_DR1_G7A_o1	5.85584	5.32216
NRC3_wobSeed132_DR5_C4G_o1	1.34752	1.36577
NRC3_wobSeed91_DR3_A9T_o1	-0.474221	-0.636514
NRC3_wobSeed88_DR3_C7T_o1	4.17729	4.02953
NRC3_wobSeed103_DR4_A19C_o1	0.0277156	-0.309914
NRC3_wobSeed37_DR1_G24A_o1	6.54726	6.26679
NRC3_wobSeed130_DR5_G24T_o1	4.55645	4.2939
NRC3_wobSeed69_DR2_G18T_o1	4.97179	5.0862
NRC3_wobSeed129_DR5_C17A_o1	0.363634	0.440505
NRC3_wobSeed66_DR2_G11C_o1	-0.663711	-0.751385
NRC3_wobSeed59_DR2_G19C_o1	0.281452	0.343135
NRC3_wobSeed81_DR3_C15A_o1	1.10338	1.1385
NRC3_wobSeed13_DR0_G11T_o1	4.73274	4.75153
NRC3_wobSeed77_DR3_A18G_o1	4.9762	4.65769
NRC3_wobSeed125_DR5_A27T_o1	4.53063	4.13704
NRC3_wobSeed115_DR4_C25A_o1	0.36309	0.401461
NRC3_wobSeed67_DR2_C25G_o1	0.434071	0.352658
NRC3_wobSeed88_DR3_A23C_o1	3.94094	3.94865
NRC3_wobSeed132_DR5_C7G_o1	0.831779	0.755402
NRC3_wobSeed37_DR1_C7A_o1	6.93337	6.59546
NRC3_wobSeed109_DR4_T15A_o1	6.30139	5.8812
NRC3_wobSeed110_DR4_T8G_o1	5.96032	5.32812
NRC3_wobSeed29_DR1_A21C_o1	4.34257	3.79302
NRC3_wobSeed117_DR4_G26T_o1	5.8573	5.74259
NRC3_wobSeed53_DR2_A22G_o1	4.78906	4.64281
NRC3_wobSeed115_DR4_A7G_o1	0.420578	0.155026
NRC3_wobSeed53_DR2_A22C_o1	4.81809	4.63677
NRC3_wobSeed33_DR1_T12C_o1	2.50212	2.72903
NRC3_wobSeed73_DR3_A16G_o1	5.69558	5.83739
NRC3_wobSeed16_DR0_C7A_o1	4.21951	4.00962
NRC3_wobSeed16_DR0_C7T_o1	4.12681	3.98486
NRC3_wobSeed50_DR2_C23A_o1	4.09985	3.88913
NRC3_wobSeed34_DR1_C5T_o1	4.12874	3.88178
NRC3_wobSeed7_DR0_G19T_o1	2.93512	2.66948
NRC3_wobSeed26_DR1_T5A_o1	5.69554	5.28858
NRC3_wobSeed136_DR5_C17G_o1	4.02244	3.94872
NRC3_wobSeed17_DR0_G10T_o1	3.52718	3.22176
NRC3_wobSeed141_DR5_G22A_o1	4.43055	4.44413
NRC3_wobSeed31_DR1_G10C_o1	2.15862	1.72431
NRC3_wobSeed25_DR1_G17C_o1	4.52046	4.40161
NRC3_wobSeed44_DR1_T13C_o1	5.23823	5.08069
NRC3_wobSeed46_DR1_T19G_o1	2.12937	1.74534
NRC3_wobSeed82_DR3_o1	4.1538	3.83632
NRC3_wobSeed112_DR4_C6G_o1	3.53342	3.52418
NRC3_wobSeed85_DR3_A28C_o1	5.72344	5.6872
NRC3_wobSeed64_DR2_G11C_o1	-0.765864	-0.530472
NRC3_wobSeed133_DR5_G26T_o1	5.65553	5.42189
NRC3_wobSeed140_DR5_G8T_o1	0.733841	0.709964
NRC3_wobSeed66_DR2_A17G_o1	4.67368	4.46251
NRC3_wobSeed107_DR4_C23G_o1	0.18391	0.13046
NRC3_wobSeed28_DR1_A25C_o1	5.04087	4.55428
NRC3_wobSeed124_DR5_G21A_o1	0.100129	0.0642379
NRC3_wobSeed97_DR4_A25T_o1	6.05055	5.97516
NRC3_wobSeed77_DR3_C16T_o1	4.30581	3.86742
NRC3_wobSeed90_DR3_A6C_o1	4.31823	4.26003
NRC3_wobSeed101_DR4_C8G_o1	5.88809	5.53993
NRC3_wobSeed50_DR2_C4A_o1	4.00355	3.84813
NRC3_wobSeed106_DR4_G20T_o1	3.01533	3.21898
NRC3_wobSeed67_DR2_G18A_o1	-0.0229918	0.107247
NRC3_wobSeed14_DR0_A24C_o1	4.41695	4.24732
NRC3_wobSeed83_DR3_T11C_o1	0.288318	0.74491
NRC3_wobSeed28_DR1_C4A_o1	5.15674	4.9031
NRC3_wobSeed136_DR5_A30T_o1	4.09969	4.03526
NRC3_wobSeed142_DR5_A29T_o1	1.33018	1.18113
NRC3_wobSeed5_DR0_C8T_o1	3.74983	3.82621
NRC3_wobSeed52_DR2_G25T_o1	1.86565	1.92648
NRC3_wobSeed134_DR5_A25T_o1	4.39014	4.3146
NRC3_wobSeed8_DR0_G17A_o1	-0.72582	-0.657011
NRC3_wobSeed70_DR2_G11C_o1	0.0639228	0.0155857
NRC3_wobSeed1_DR0_T18A_o1	4.37301	4.37343
NRC3_wobSeed40_DR1_T12C_o1	0.155833	0.198362
NRC3_wobSeed86_DR3_C4A_o1	3.62876	3.60887
NRC3_wobSeed2_DR0_C25A_o1	4.40223	4.68129
NRC3_wobSeed106_DR4_G10T_o1	0.366292	0.383504
NRC3_wobSeed15_DR0_A14G_o1	1.65254	1.59511
NRC3_wobSeed131_DR5_A14T_o1	1.45721	1.4589
NRC3_wobSeed138_DR5_C24A_o1	4.31362	4.10882
NRC3_wobSeed63_DR2_T8A_o1	5.83596	5.49347
NRC3_wobSeed107_DR4_A16G_o1	1.39771	1.33747
NRC3_wobSeed63_DR2_A5C_o1	4.61746	4.57365
NRC3_wobSeed44_DR1_G24C_o1	2.30242	1.80054
NRC3_wobSeed125_DR5_C19A_o1	5.0132	4.59557
NRC3_wobSeed93_DR3_C13T_o1	2.02579	1.98169
NRC3_wobSeed130_DR5_A8G_o1	3.11935	2.7732
NRC3_wobSeed106_DR4_G18C_o1	3.10067	3.05902
NRC3_wobSeed60_DR2_T15C_o1	1.47195	1.51121
NRC3_wobSeed63_DR2_A27C_o1	4.78097	4.63424
NRC3_wobSeed66_DR2_G25C_o1	4.66591	4.29417
NRC3_wobSeed53_DR2_A17C_o1	4.69674	4.50614
NRC3_wobSeed117_DR4_G10C_o1	0.288964	0.390529
NRC3_wobSeed126_DR5_A6C_o1	1.98157	2.03097
NRC3_wobSeed7_DR0_T8A_o1	2.83455	2.72064
NRC3_wobSeed117_DR4_A7T_o1	4.26695	4.2483
NRC3_wobSeed16_DR0_T24C_o1	3.59344	3.77835
NRC3_wobSeed57_DR2_T8G_o1	1.86116	2.00421
NRC3_wobSeed20_DR0_A17G_o1	4.77521	4.41247
NRC3_wobSeed70_DR2_T12G_o1	0.561894	0.38638
NRC3_wobSeed23_DR0_A25T_o1	2.76821	2.89347
NRC3_wobSeed112_DR4_G5A_o1	3.57289	3.65669
NRC3_wobSeed54_DR2_C4G_o1	2.4683	2.42919
NRC3_wobSeed114_DR4_A24T_o1	4.98346	4.57772
NRC3_wobSeed140_DR5_G10C_o1	-0.698922	-0.78646
NRC3_wobSeed108_DR4_C4A_o1	1.02932	1.16829
NRC3_wobSeed35_DR1_T11C_o1	1.88207	1.86376
NRC3_wobSeed33_DR1_A25G_o1	2.45124	2.69301
NRC3_wobSeed127_DR5_T8G_o1	0.588501	0.222179
NRC3_wobSeed4_DR0_C19A_o1	-0.119148	-0.0660583
NRC3_wobSeed66_DR2_C7G_o1	3.96932	3.8522
NRC3_wobSeed89_DR3_T4G_o1	4.00063	3.72689
NRC3_wobSeed110_DR4_A15C_o1	4.70423	4.60513
NRC3_wobSeed103_DR4_T8A_o1	1.16851	1.19679
NRC3_wobSeed93_DR3_C6A_o1	5.15888	5.05953
NRC3_wobSeed53_DR2_T5G_o1	5.04432	4.58265
NRC3_wobSeed22_DR0_T21C_o1	2.62413	2.45586
NRC3_wobSeed48_DR1_G16C_o1	0.74889	0.699804
NRC3_wobSeed60_DR2_C13T_o1	0.833383	0.538608
NRC3_wobSeed120_DR4_T12G_o1	1.41493	1.44582
NRC3_wobSeed134_DR5_A25C_o1	4.39258	4.21011
NRC3_wobSeed105_DR4_T6A_o1	0.690962	0.481344
NRC3_wobSeed131_DR5_o1	1.64675	1.85641
NRC3_wobSeed135_DR5_C19G_o1	4.08391	4.07949
NRC3_wobSeed3_DR0_C19A_o1	0.899689	0.832214
NRC3_wobSeed127_DR5_T12C_o1	0.357916	-0.270601
NRC3_wobSeed125_DR5_T16C_o1	4.85248	4.77022
NRC3_wobSeed54_DR2_C25G_o1	2.33835	2.50135
NRC3_wobSeed130_DR5_A25G_o1	4.34625	4.0045
NRC3_wobSeed98_DR4_A26T_o1	3.65678	3.51716
NRC3_wobSeed80_DR3_G7C_o1	0.349005	0.0394321
NRC3_wobSeed75_DR3_A17G_o1	3.43874	3.61152
NRC3_wobSeed130_DR5_A28C_o1	4.17479	3.97363
NRC3_wobSeed6_DR0_C23T_o1	2.83998	2.69195
NRC3_wobSeed138_DR5_A25C_o1	4.15036	4.08823
NRC3_wobSeed143_DR5_T26A_o1	2.51721	2.46705
NRC3_wobSeed75_DR3_T5A_o1	3.65807	3.70151
NRC3_wobSeed90_DR3_A14C_o1	0.0862714	0.0980025
NRC3_wobSeed64_DR2_C7T_o1	3.8436	3.82736
NRC3_wobSeed131_DR5_C27T_o1	1.41753	1.41377
NRC3_wobSeed111_DR4_G10A_o1	-0.117037	-0.159417
NRC3_wobSeed130_DR5_G16C_o1	4.1248	3.94347
NRC3_wobSeed53_DR2_G18A_o1	4.83505	4.69686
NRC3_wobSeed66_DR2_A22C_o1	4.40484	4.29151
NRC3_wobSeed5_DR0_G23A_o1	4.46546	4.38884
NRC3_wobSeed143_DR5_C13T_o1	0.194796	0.223429
NRC3_wobSeed81_DR3_C7A_o1	1.1818	1.15976
NRC3_wobSeed125_DR5_G28C_o1	4.50385	4.28948
NRC3_wobSeed121_DR5_G11C_o1	3.44499	3.38921
NRC3_wobSeed82_DR3_T4G_o1	4.22685	3.92521
NRC3_wobSeed3_DR0_G10C_o1	2.94114	3.02883
NRC3_wobSeed93_DR3_G10C_o1	0.151475	0.0492965
NRC3_wobSeed103_DR4_C4A_o1	0.729974	0.764459
NRC3_wobSeed132_DR5_A28C_o1	0.688043	0.741345
NRC3_wobSeed108_DR4_G12C_o1	-0.0184373	-0.210791
NRC3_wobSeed128_DR5_G18T_o1	0.682978	0.497736
NRC3_wobSeed75_DR3_C4T_o1	3.55462	3.66983
NRC3_wobSeed23_DR0_A20G_o1	2.64796	2.85218
NRC3_wobSeed96_DR3_T8A_o1	1.51434	1.33285
NRC3_wobSeed118_DR4_G27A_o1	1.66211	1.53964
NRC3_wobSeed83_DR3_T11G_o1	1.20936	1.30523
NRC3_wobSeed115_DR4_T26C_o1	0.62601	0.491911
NRC3_wobSeed25_DR1_A15C_o1	5.18953	4.80585
NRC3_wobSeed99_DR4_G7T_o1	4.58179	4.63982
NRC3_wobSeed30_DR1_C13T_o1	3.70732	3.75594
NRC3_wobSeed124_DR5_C13T_o1	3.08161	3.125
NRC3_wobSeed127_DR5_A9C_o1	0.472336	0.173515
NRC3_wobSeed14_DR0_T8G_o1	5.40998	5.25053
NRC3_wobSeed128_DR5_G19T_o1	0.58883	-0.0859175
NRC3_wobSeed111_DR4_A22G_o1	3.28263	3.27274
NRC3_wobSeed65_DR2_G27C_o1	2.921	2.63116
NRC3_wobSeed7_DR0_T12A_o1	2.23766	1.83619
NRC3_wobSeed1_DR0_A22C_o1	5.6822	5.74857
NRC3_wobSeed124_DR5_T5A_o1	3.31032	3.19461
NRC3_wobSeed139_DR5_A5T_o1	0.833923	0.637995
NRC3_wobSeed34_DR1_A21T_o1	3.88167	3.5758
NRC3_wobSeed70_DR2_C6T_o1	2.43864	2.08009
NRC3_wobSeed1_DR0_G17A_o1	4.41264	4.1148
NRC3_wobSeed35_DR1_C4G_o1	2.62234	2.63354
NRC3_wobSeed116_DR4_A6G_o1	2.67034	2.64891
NRC3_wobSeed86_DR3_A27C_o1	3.27174	3.46934
NRC3_wobSeed25_DR1_A6G_o1	6.61503	6.15121
NRC3_wobSeed85_DR3_A9G_o1	5.1792	4.9881
NRC3_wobSeed34_DR1_A26G_o1	4.18182	3.99162
NRC3_wobSeed20_DR0_C19A_o1	1.99662	1.79911
NRC3_wobSeed61_DR2_C6A_o1	5.88864	5.53684
NRC3_wobSeed44_DR1_G10C_o1	-0.39618	0.0538655
NRC3_wobSeed71_DR2_T20A_o1	1.94751	1.89006
NRC3_wobSeed122_DR5_A17T_o1	4.3558	4.29721
NRC3_wobSeed45_DR1_C6T_o1	5.39272	5.14625
NRC3_wobSeed100_DR4_T5A_o1	4.32893	4.32092
NRC3_wobSeed22_DR0_A24T_o1	2.46904	2.37906
NRC3_wobSeed18_DR0_G10T_o1	1.43839	1.4388
NRC3_wobSeed143_DR5_C17A_o1	2.51745	2.48558
NRC3_wobSeed20_DR0_T7G_o1	2.12569	2.03774
NRC3_wobSeed103_DR4_A13G_o1	0.859603	0.762172
NRC3_wobSeed64_DR2_A9T_o1	0.47578	0.65926
NRC3_wobSeed122_DR5_A18G_o1	3.40704	3.33501
NRC3_wobSeed121_DR5_T23C_o1	4.88125	4.77658
NRC3_wobSeed108_DR4_G20T_o1	0.553741	0.417481
NRC3_wobSeed76_DR3_A23C_o1	0.148147	0.1811
NRC3_wobSeed101_DR4_G9A_o1	4.77627	4.81162
NRC3_wobSeed83_DR3_G20A_o1	0.0207918	-0.0729468
NRC3_wobSeed144_DR5_G11A_o1	-0.429213	-0.444518
NRC3_wobSeed129_DR5_G11C_o1	0.0163292	-0.0169279
NRC3_wobSeed51_DR2_C13T_o1	2.40978	2.4795
NRC3_wobSeed75_DR3_T21A_o1	1.7118	1.58044
NRC3_wobSeed134_DR5_G10T_o1	0.545546	0.593333
NRC3_wobSeed111_DR4_G11C_o1	-0.38207	-0.384259
NRC3_wobSeed34_DR1_T4G_o1	4.26264	3.66092
NRC3_wobSeed127_DR5_A25T_o1	0.53614	0.00524074
NRC3_wobSeed81_DR3_G24C_o1	1.99787	2.01673
NRC3_wobSeed134_DR5_C4G_o1	4.63997	4.79201
NRC3_wobSeed34_DR1_A8T_o1	1.84998	1.76124
NRC3_wobSeed66_DR2_C13G_o1	0.785327	0.847929
NRC3_wobSeed93_DR3_T17G_o1	5.51196	5.3883
NRC3_wobSeed72_DR2_G11A_o1	1.43473	1.31437
NRC3_wobSeed26_DR1_A6G_o1	5.456	5.03891
NRC3_wobSeed123_DR5_A17T_o1	3.24606	3.28361
NRC3_wobSeed84_DR3_C25A_o1	1.92219	1.65732
NRC3_wobSeed30_DR1_A9T_o1	3.20805	3.5191
NRC3_wobSeed6_DR0_G17C_o1	-0.218508	-0.220109
NRC3_wobSeed131_DR5_G23C_o1	1.4794	1.48917
NRC3_wobSeed90_DR3_G15C_o1	4.94838	4.59899
NRC3_wobSeed53_DR2_C15T_o1	4.34232	4.3199
NRC3_wobSeed63_DR2_G19C_o1	4.46356	4.29953
NRC3_wobSeed138_DR5_C24G_o1	4.32631	4.32071
NRC3_wobSeed119_DR4_A29C_o1	1.93589	2.07785
NRC3_wobSeed27_DR1_A23C_o1	5.18115	4.85833
NRC3_wobSeed109_DR4_G21A_o1	5.36971	5.1205
NRC3_wobSeed69_DR2_o1	5.2309	5.24408
[truncated: 8,730 more rows]

## Sheet: Figure 1E
Plots were generated using replicate averaged PBM data for PPARg which can be found in Supplementary Data 5 and GEO GSE124910
Literature Derived Probes on that array that are highlighted in Fig1E are provided below (Consensus, High affinity, Medium affinity, and Low affinity)
CAAAACTAGGTCAAAGGTCA	DR1	PPAR	Juge-Aubry	1997	9312141	Fig1e-Consensus
TGAAACTAGGGTAAAGTTCAGTGAG	DR1	PPAR (all)	Juge-Aubry	1997	9312141
						Fig 1e-High Affinity DR1
ACTCCCACGGCCAAAGGTCATGAGA	DR1	PPAR (all)	Juge-Aubry	1997	9312141
						Fig1e-Medium Affinity DR1
GAGAGCAAGGTAGAAGGTCAAGAAA	DR1	PPAR (all)	Juge-Aubry	1997	9312141
						Fig1e-Low Affinity DR1

## Sheet: Figure 1F
Figure 1F
Position Weight Matrix (PWM) values
PPARg DR1
PO	1	2	3	4	5	6	7	8	9	10	11	12	13	14	15	16	17	18	19	20	21	22	23
A	0.26	0.4	0.47	0.22	0.08	0.61	0.01	0.01	0.02	0.01	0.98	0.85	0.92	0.01	0.01	0.01	0.03	0.78	0.29	0.25	0.24	0.27	0.26
C	0.17	0.17	0.04	0.3	0.1	0.03	0	0	0.05	0.74	0	0.02	0	0	0	0.01	0.79	0.02	0.34	0.29	0.25	0.23	0.26
G	0.21	0.12	0.06	0.26	0.16	0.35	0.96	0.98	0.11	0.16	0.01	0.08	0.08	0.98	0.89	0.06	0.06	0.17	0.15	0.26	0.26	0.26	0.24
T	0.36	0.31	0.43	0.22	0.66	0.01	0.03	0.01	0.82	0.08	0	0.06	0	0.01	0.1	0.93	0.13	0.03	0.23	0.2	0.24	0.25	0.24

## Sheet: Figure 1G
Figure 1G
PBM Probe Name	Competitor Name	Name in Figure 1	Site Type	Model		PBM Z-score	Kd #1	Kd #2	AVG(Kd)	Relative(Avg(Kd))	Rel(Kd#1)	Rel(Kd#2)	STDEV (Rel. Kd)
NRC3_wobSeed25_DR1_o1	wobSeed 25	P1	DR1	Full	GCCAAACTAGGTCAAAGGTCAAAGTCGAGCCAACCA	14	0.04	0.133	0.0865	1	0.462428	1.53757	0.760242
NRC3_wobSeed26_DR1_o1	wobSeed 26	P2	DR1	Full	GCTCTAGTTGGTCAAAGGTCACACACTCGAAATGCG	11.6	0.4	0.39	0.395	4.56647	4.62428	4.50867	0.0817464
NRC3_wobSeed32_DR1_o1	wobSeed 32	P4	DR1	Full	GCTCTTGTAGATCAAAGGTTAAGAAAGCCGAAGCCT	8.3	2	1.9	1.95	22.5434	23.1214	21.9653	0.817464
NRC3_wobSeed42_DR1_o1	wobSeed 42	P3	DR1	5'-HS	GCTATACAGGGTCAAAGGCCAGAGTACGAATGTCGA	8.5	35.5	20	27.75	320.809	410.405	231.214	126.707
NRC3_wobSeed42_DR1_HS5ablated_o1	wobSeed 42-5A	P3 5' Abl	DR1 5' Abl	N/A	GCTATACACCGTCAAAGGCCAGAGTACGAATGTCGA	0.91	1750	1250	1500	17341	20231.2	14450.9	4087.32
NRC3_wobSeed42_DR1_HS3ablated_o1	wobSeed 42-3A	P3 3' Abl	DR1 3'Abl	N/A	GCTATACAGGGTCAAAGGCGAGAGTACGAATGTCGA	7.8	115.3	49.6	82.45	953.179	1332.95	573.41	537.074
NRC3_wobSeed43_DR1_o1	wobSeed 43	P5	DR1	Full	GCCCAGACAGGTGAAAGGTAACTCAGTCTGGTACGC	6.1	59	28.9	43.95	508.092	682.081	334.104	246.057
NRC3_wobSeed56_DR2_HS3ablated_o1	wobSeed 56	P6	DR2 3'Abl	none-used as negative control	GCTCTTGTAGATCAGCAGGCTGAGAAAGCTGGCCAA	-0.9	8200	12000	10100	116763	94797.7	138728	31063.7

## Sheet: Figure 2
Figure 2
Position Weight Matrix (PWM) values
FXR, 5'-HS
PO	1	2	3	4	5	6	7	8	9	10	11	12	13	14	15	16
A	0.29	0.24	0.22	0.76	0.33	0.84	0	0	0	0	1	0.29	0.3	0.15	0.22	0.26
C	0.22	0.25	0.3	0.05	0.01	0	0	0	0	1	0	0.33	0.31	0.3	0.22	0.26
G	0.25	0.23	0.2	0.06	0.66	0.16	1	1	0	0	0	0.01	0.28	0.29	0.31	0.28
T	0.24	0.28	0.28	0.13	0	0	0	0	1	0	0	0.36	0.11	0.26	0.24	0.2
FXR, 3'-HS
PO	1	2	3	4	5	6	7	8	9	10	11	12	13	14	15	16
A	0.28	0.2	0.19	0.55	0.52	0.8	0	0	0.01	0	0.98	0.33	0.25	0.17	0.24	0.23
C	0.18	0.18	0.35	0.16	0.02	0	0	0	0	0.98	0	0.28	0.28	0.31	0.24	0.28
G	0.34	0.22	0.24	0.06	0.43	0.19	0.99	0.98	0.01	0.01	0.01	0.04	0.29	0.26	0.32	0.27
T	0.2	0.41	0.22	0.23	0.02	0	0	0.02	0.98	0.01	0	0.35	0.18	0.26	0.2	0.23
FXR, DR0
PO	1	2	3	4	5	6	7	8	9	10	11	12	13	14	15	16	17	18	19	20	21	22
A	0.27	0.23	0.29	0.47	0.28	0.56	0.06	0.03	0.04	0.36	0.86	0.65	0.05	0.01	0.01	0.01	0.93	0.29	0.33	0.14	0.27	0.37
C	0.27	0.46	0.19	0.16	0.06	0.14	0.04	0.03	0.02	0.48	0	0.11	0.01	0.02	0.02	0.95	0.01	0.35	0.29	0.43	0.18	0.17
G	0.23	0.1	0.2	0.15	0.63	0.27	0.84	0.76	0.09	0.01	0.14	0.23	0.93	0.71	0.02	0.02	0.05	0.1	0.25	0.17	0.23	0.18
T	0.23	0.21	0.33	0.22	0.03	0.03	0.05	0.18	0.85	0.15	0	0.01	0.01	0.26	0.96	0.02	0.01	0.26	0.13	0.26	0.32	0.28
FXR, DR1
PO	1	2	3	4	5	6	7	8	9	10	11	12	13	14	15	16	17	18	19	20	21	22	23
A	0.34	0.28	0.33	0.64	0.27	0.56	0.04	0.02	0.02	0	0.98	0.85	0.88	0.01	0	0	0.01	0.97	0.39	0.34	0.19	0.2	0.33
C	0.2	0.26	0.21	0.09	0.1	0.08	0.02	0.01	0.02	0.97	0	0.03	0.01	0.01	0	0.01	0.9	0	0.2	0.18	0.31	0.22	0.33
G	0.22	0.18	0.21	0.07	0.53	0.35	0.9	0.78	0.05	0.01	0.01	0.09	0.11	0.97	0.88	0.02	0.03	0.03	0.11	0.25	0.26	0.32	0.15
T	0.24	0.27	0.26	0.2	0.1	0.02	0.04	0.19	0.9	0.02	0.01	0.03	0	0.02	0.11	0.97	0.06	0	0.29	0.23	0.24	0.26	0.19
FXR, DR2
PO	1	2	3	4	5	6	7	8	9	10	11	12	13	14	15	16	17	18	19	20	21	22	23	24
A	0.27	0.2	0.24	0.38	0.36	0.51	0.09	0.02	0.04	0.03	0.87	0.32	0.55	0.46	0.01	0	0.01	0.01	0.95	0.42	0.42	0.12	0.2	0.17
C	0.22	0.37	0.19	0.17	0.14	0.13	0.04	0.02	0.05	0.85	0.03	0.39	0.07	0.02	0.01	0.01	0	0.9	0.01	0.26	0.22	0.32	0.22	0.17
G	0.29	0.18	0.33	0.21	0.46	0.3	0.83	0.81	0.04	0.03	0.06	0.03	0.32	0.5	0.98	0.89	0.02	0.05	0.04	0.06	0.21	0.22	0.36	0.16
T	0.22	0.25	0.24	0.24	0.04	0.06	0.04	0.15	0.88	0.09	0.04	0.26	0.06	0.02	0.01	0.1	0.97	0.04	0	0.26	0.15	0.34	0.22	0.5
FXR, DR3
PO	1	2	3	4	5	6	7	8	9	10	11	12	13	14	15	16	17	18	19	20	21	22	23	24	25
A	0.34	0.48	0.29	0.46	0.32	0.77	0.02	0.01	0.04	0.03	0.91	0.13	0.43	0.4	0.51	0.01	0.01	0.01	0.01	0.97	0.6	0.34	0.18	0.24	0.27
C	0.14	0.24	0.27	0.24	0.09	0.07	0.01	0.01	0.02	0.86	0.02	0.51	0.17	0.03	0.01	0.01	0.01	0.02	0.88	0	0.16	0.3	0.25	0.21	0.31
G	0.29	0.16	0.28	0.11	0.54	0.14	0.92	0.91	0.04	0.01	0.06	0.07	0.32	0.52	0.47	0.98	0.87	0.02	0.05	0.02	0.09	0.25	0.29	0.19	0.21
T	0.24	0.12	0.15	0.2	0.05	0.03	0.05	0.06	0.9	0.1	0.01	0.29	0.08	0.05	0	0	0.12	0.95	0.07	0.01	0.16	0.11	0.29	0.35	0.21
FXR, DR4
PO	1	2	3	4	5	6	7	8	9	10	11	12	13	14	15	16	17	18	19	20	21	22	23	24	25	26
A	0.31	0.32	0.28	0.51	0.32	0.59	0.02	0.02	0.02	0.01	0.88	0.18	0.14	0.39	0.37	0.65	0.01	0.01	0.02	0.02	0.92	0.48	0.4	0.16	0.22	0.26
C	0.2	0.24	0.23	0.18	0.08	0.08	0.02	0.01	0.02	0.9	0.01	0.45	0.29	0.23	0.1	0.04	0.01	0.01	0.02	0.9	0.01	0.1	0.25	0.25	0.26	0.32
G	0.31	0.23	0.18	0.16	0.55	0.31	0.91	0.87	0.04	0.03	0.09	0.04	0.41	0.25	0.51	0.31	0.98	0.86	0.04	0.03	0.06	0.11	0.2	0.31	0.26	0.26
T	0.18	0.22	0.31	0.15	0.06	0.02	0.05	0.11	0.92	0.06	0.01	0.33	0.16	0.13	0.02	0	0.01	0.13	0.92	0.06	0.01	0.3	0.15	0.29	0.27	0.17
FXR, DR5
PO	1	2	3	4	5	6	7	8	9	10	11	12	13	14	15	16	17	18	19	20	21	22	23	24	25	26	27
A	0.23	0.29	0.15	0.64	0.42	0.7	0.02	0.01	0.01	0.02	0.98	0.29	0.12	0.27	0.57	0.31	0.63	0.06	0.07	0.07	0.05	0.86	0.36	0.32	0.14	0.19	0.34
C	0.31	0.35	0.47	0.1	0.06	0.05	0.01	0.01	0.01	0.43	0	0.37	0.29	0.25	0.12	0.15	0.07	0.04	0.05	0.06	0.71	0.04	0.31	0.29	0.31	0.22	0.15
G	0.19	0.18	0.17	0.08	0.51	0.23	0.95	0.93	0.01	0.54	0.02	0.04	0.5	0.32	0.12	0.41	0.26	0.83	0.73	0.04	0.1	0.07	0.09	0.2	0.28	0.28	0.21
T	0.27	0.18	0.21	0.17	0.01	0.01	0.02	0.06	0.97	0.02	0	0.3	0.09	0.16	0.19	0.13	0.03	0.06	0.14	0.83	0.14	0.03	0.25	0.2	0.27	0.3	0.3
LXRa, 5'HS
PO	1	2	3	4	5	6	7	8	9	10	11	12	13	14	15	16
A	0.36	0.17	0.17	0.84	0.32	0.95	0	0	0	0	1	0.25	0.32	0.18	0.21	0.23
C	0.18	0.31	0.24	0.03	0.02	0	0	0	0	0.99	0	0.37	0.26	0.28	0.22	0.26
G	0.16	0.2	0.17	0.03	0.65	0.05	0.99	0.98	0	0	0	0.02	0.3	0.24	0.31	0.27
T	0.3	0.32	0.41	0.09	0.01	0	0	0.02	0.99	0.01	0	0.37	0.11	0.3	0.26	0.24
LXRa, 3'HS
PO	1	2	3	4	5	6	7	8	9	10	11	12	13	14	15	16
A	0.31	0.16	0.2	0.68	0.52	0.82	0	0	0	0	0.98	0.39	0.26	0.13	0.28	0.24
C	0.2	0.3	0.23	0.1	0.02	0	0	0	0	0.98	0	0.24	0.24	0.34	0.23	0.28
G	0.21	0.18	0.18	0.05	0.44	0.17	0.99	0.95	0.01	0	0.01	0.03	0.25	0.28	0.24	0.27
T	0.28	0.36	0.39	0.16	0.02	0	0	0.05	0.99	0.01	0	0.34	0.24	0.25	0.24	0.2
LXRa, DR1
PO	1	2	3	4	5	6	7	8	9	10	11	12	13	14	15	16	17	18	19	20	21	22	23
A	0.32	0.24	0.28	0.56	0.33	0.74	0.01	0	0	0	1	0.88	0.9	0.02	0.02	0.04	0.03	0.75	0.22	0.27	0.22	0.31	0.29
C	0.19	0.19	0.26	0.14	0.11	0.03	0	0	0	0.94	0	0.04	0.02	0.05	0.02	0.04	0.91	0.04	0.21	0.24	0.26	0.25	0.24
G	0.22	0.25	0.15	0.09	0.5	0.23	0.98	0.89	0.01	0.01	0	0.03	0.07	0.87	0.84	0.07	0.01	0.17	0.09	0.24	0.28	0.21	0.26
T	0.27	0.32	0.31	0.21	0.05	0	0.01	0.11	0.99	0.05	0	0.06	0.01	0.05	0.11	0.85	0.05	0.04	0.48	0.25	0.25	0.24	0.21
LXRa, DR3
PO	1	2	3	4	5	6	7	8	9	10	11	12	13	14	15	16	17	18	19	20	21	22	23	24	25
A	0.48	0.19	0.26	0.59	0.25	0.69	0	0	0	0.01	0.99	0.32	0.34	0.24	0.56	0.05	0.04	0.06	0.04	0.78	0.26	0.29	0.21	0.29	0.33
C	0.15	0.19	0.21	0.09	0.04	0.01	0	0	0	0.97	0	0.38	0.32	0.16	0.14	0.04	0.03	0.05	0.84	0.05	0.23	0.32	0.31	0.25	0.22
G	0.13	0.22	0.14	0.09	0.69	0.31	0.99	0.95	0	0	0.01	0.05	0.23	0.49	0.26	0.88	0.69	0.1	0.03	0.11	0.12	0.19	0.25	0.23	0.23
T	0.24	0.39	0.39	0.23	0.02	0	0	0.05	1	0.02	0	0.25	0.1	0.11	0.04	0.04	0.24	0.78	0.1	0.06	0.39	0.2	0.22	0.23	0.22
LXRa, DR4
PO	1	2	3	4	5	6	7	8	9	10	11	12	13	14	15	16	17	18	19	20	21	22	23	24	25	26
A	0.28	0.28	0.2	0.44	0.35	0.51	0.01	0	0	0.03	1	0.19	0.1	0.37	0.32	0.58	0	0.01	0.03	0	0.94	0.28	0.27	0.2	0.25	0.27
C	0.22	0.24	0.24	0.15	0.1	0.01	0	0	0	0.46	0	0.58	0.18	0.15	0.11	0.26	0	0	0.02	0.92	0	0.23	0.23	0.25	0.26	0.29
G	0.23	0.23	0.22	0.18	0.48	0.47	0.98	0.92	0.02	0	0	0	0.09	0.13	0.29	0.15	0.99	0.79	0.09	0.01	0.06	0.17	0.21	0.26	0.23	0.27
T	0.27	0.26	0.33	0.23	0.07	0	0.01	0.08	0.98	0.51	0	0.23	0.63	0.35	0.27	0.01	0	0.21	0.86	0.07	0	0.32	0.29	0.29	0.25	0.17
LXRa, DR5
PO	1	2	3	4	5	6	7	8	9	10	11	12	13	14	15	16	17	18	19	20	21	22	23	24	25	26	27
A	0.26	0.19	0.26	0.52	0.28	0.6	0.03	0.01	0.01	0.02	0.96	0.49	0.15	0.26	0.4	0.25	0.68	0.02	0.03	0.02	0.27	0.89	0.48	0.32	0.16	0.25	0.25
C	0.27	0.27	0.3	0.16	0.19	0.08	0.01	0.01	0.01	0.85	0.01	0.27	0.34	0.26	0.14	0.09	0.08	0.01	0.01	0.03	0.55	0.01	0.19	0.31	0.28	0.23	0.29
G	0.22	0.12	0.2	0.17	0.46	0.31	0.94	0.91	0.05	0.02	0.02	0.02	0.18	0.18	0.22	0.63	0.23	0.88	0.56	0.03	0.11	0.07	0.05	0.15	0.21	0.3	0.23
T	0.25	0.41	0.24	0.15	0.07	0.01	0.02	0.07	0.93	0.12	0.01	0.22	0.32	0.29	0.24	0.03	0.01	0.09	0.4	0.92	0.06	0.03	0.28	0.21	0.35	0.23	0.23
LXRb, 5'HS
PO	1	2	3	4	5	6	7	8	9	10	11	12	13	14	15	16
A	0.34	0.23	0.22	0.8	0.23	0.85	0	0	0	0	0.99	0.28	0.29	0.19	0.24	0.22
C	0.2	0.26	0.29	0.05	0.02	0	0	0	0	0.99	0	0.37	0.32	0.28	0.21	0.24
G	0.2	0.22	0.19	0.04	0.73	0.14	0.99	0.98	0	0	0.01	0.03	0.25	0.23	0.3	0.31
T	0.26	0.3	0.31	0.11	0.01	0	0	0.02	0.99	0.01	0	0.31	0.14	0.3	0.25	0.23
LXRb, 3'HS
PO	1	2	3	4	5	6	7	8	9	10	11	12	13	14	15	16
A	0.26	0.21	0.21	0.57	0.43	0.52	0	0	0	0	0.98	0.48	0.32	0.2	0.25	0.27
C	0.23	0.31	0.28	0.19	0.03	0	0	0	0	0.98	0	0.21	0.24	0.29	0.24	0.25
G	0.23	0.18	0.19	0.07	0.51	0.47	0.99	0.96	0.01	0	0.01	0.04	0.24	0.19	0.23	0.23
T	0.29	0.3	0.32	0.17	0.02	0	0	0.04	0.99	0.02	0	0.27	0.21	0.33	0.28	0.24
LXRb, DR1
PO	1	2	3	4	5	6	7	8	9	10	11	12	13	14	15	16	17	18	19	20	21	22	23
A	0.3	0.25	0.24	0.45	0.26	0.49	0	0	0	0	1	0.92	0.92	0.01	0.01	0	0	0.91	0.34	0.38	0.25	0.25	0.33
C	0.25	0.21	0.26	0.22	0.09	0.01	0	0	0	0.95	0	0.01	0.01	0.02	0.01	0.01	0.93	0.01	0.26	0.24	0.25	0.25	0.25
G	0.21	0.25	0.22	0.15	0.61	0.5	0.99	0.95	0.01	0.01	0	0.03	0.07	0.94	0.88	0.02	0.01	0.06	0.1	0.17	0.25	0.24	0.16
T	0.23	0.29	0.28	0.18	0.04	0	0.01	0.05	0.99	0.04	0	0.03	0	0.03	0.1	0.97	0.05	0.01	0.29	0.21	0.25	0.26	0.26
LXRb, DR3
PO	1	2	3	4	5	6	7	8	9	10	11	12	13	14	15	16	17	18	19	20	21	22	23	24	25
A	0.32	0.23	0.22	0.77	0.1	0.51	0.02	0.02	0.01	0.01	0.92	0.23	0.24	0.55	0.34	0.03	0.03	0.03	0.04	0.92	0.35	0.31	0.2	0.19	0.17
C	0.25	0.23	0.15	0.03	0.03	0.01	0.01	0.01	0.01	0.92	0.02	0.41	0.27	0.08	0.02	0.02	0.01	0.03	0.84	0.02	0.21	0.21	0.24	0.28	0.15
G	0.16	0.32	0.32	0.04	0.86	0.47	0.94	0.85	0.01	0.02	0.05	0.02	0.36	0.29	0.62	0.94	0.85	0.07	0.04	0.04	0.03	0.3	0.11	0.26	0.48
T	0.27	0.22	0.3	0.15	0.01	0.01	0.03	0.13	0.96	0.05	0.01	0.34	0.14	0.08	0.02	0.01	0.11	0.88	0.09	0.02	0.41	0.17	0.44	0.27	0.2
LXRb, DR4
PO	1	2	3	4	5	6	7	8	9	10	11	12	13	14	15	16	17	18	19	20	21	22	23	24	25	26
A	0.3	0.24	0.22	0.5	0.19	0.53	0	0	0	0.01	0.99	0.2	0.08	0.41	0.31	0.64	0.01	0	0.01	0.01	0.9	0.43	0.33	0.27	0.26	0.23
C	0.27	0.26	0.23	0.16	0.04	0	0	0	0	0.37	0	0.47	0.12	0.16	0.14	0.07	0.01	0	0.01	0.87	0.01	0.17	0.26	0.27	0.23	0.25
G	0.21	0.26	0.24	0.15	0.74	0.47	0.99	0.98	0.01	0	0.01	0.01	0.06	0.1	0.35	0.28	0.97	0.98	0.06	0.04	0.08	0.08	0.16	0.18	0.23	0.32
T	0.23	0.24	0.3	0.19	0.04	0	0	0.02	0.98	0.61	0	0.32	0.74	0.34	0.21	0.01	0.01	0.02	0.91	0.09	0.01	0.33	0.26	0.28	0.28	0.2
LXRb, DR5
PO	1	2	3	4	5	6	7	8	9	10	11	12	13	14	15	16	17	18	19	20	21	22	23	24	25	26	27
A	0.27	0.23	0.2	0.5	0.43	0.65	0.04	0.01	0.02	0.03	0.94	0.26	0.11	0.26	0.65	0.3	0.89	0.01	0.01	0.01	0.01	0.97	0.57	0.59	0.16	0.15	0.38
C	0.23	0.37	0.46	0.15	0.07	0.04	0.03	0.02	0.02	0.87	0.01	0.5	0.35	0.19	0.1	0.03	0.01	0	0	0.01	0.94	0	0.17	0.13	0.28	0.22	0.2
G	0.17	0.13	0.16	0.2	0.48	0.29	0.87	0.79	0.02	0.03	0.03	0.07	0.42	0.37	0.11	0.61	0.09	0.98	0.88	0.01	0.02	0.01	0.05	0.13	0.19	0.24	0.28
T	0.33	0.27	0.19	0.15	0.02	0.02	0.06	0.17	0.95	0.08	0.02	0.17	0.13	0.18	0.13	0.06	0.01	0.01	0.11	0.98	0.04	0.01	0.21	0.14	0.37	0.39	0.15
PPARa, 5'HS
PO	1	2	3	4	5	6	7	8	9	10	11	12	13	14	15	16
A	0.26	0.27	0.28	0.59	0.3	0.6	0	0	0	0	0.99	0.28	0.27	0.2	0.23	0.25
C	0.22	0.24	0.19	0.1	0.03	0	0	0	0	0.99	0	0.4	0.27	0.23	0.22	0.25
G	0.24	0.23	0.18	0.12	0.65	0.4	1	0.99	0	0	0	0.03	0.32	0.35	0.33	0.27
T	0.29	0.26	0.36	0.19	0.02	0	0	0	1	0.01	0	0.29	0.13	0.23	0.22	0.24
PPARa, 3'HS
PO	1	2	3	4	5	6	7	8	9	10	11	12	13	14	15	16
A	0.23	0.22	0.17	0.47	0.66	0.55	0.01	0	0	0.01	0.92	0.35	0.28	0.23	0.27	0.28
C	0.19	0.18	0.18	0.22	0.02	0	0	0	0	0.95	0.01	0.32	0.25	0.28	0.22	0.23
G	0.37	0.32	0.19	0.11	0.31	0.44	0.99	0.95	0.01	0.02	0.07	0.06	0.31	0.27	0.27	0.26
T	0.21	0.28	0.46	0.21	0.02	0	0	0.04	0.98	0.03	0.01	0.27	0.16	0.23	0.24	0.23
PPARa, DR1
PO	1	2	3	4	5	6	7	8	9	10	11	12	13	14	15	16	17	18	19	20	21	22	23
A	0.35	0.35	0.37	0.26	0.19	0.6	0.02	0.01	0.01	0.02	0.99	0.89	0.93	0.01	0.01	0	0.02	0.85	0.31	0.25	0.22	0.26	0.26
C	0.14	0.18	0.08	0.26	0.18	0.04	0.01	0	0.04	0.74	0	0.02	0	0	0	0.01	0.85	0.02	0.32	0.27	0.3	0.25	0.26
G	0.22	0.17	0.11	0.25	0.28	0.35	0.95	0.96	0.08	0.1	0.01	0.05	0.06	0.98	0.9	0.05	0.04	0.11	0.11	0.27	0.25	0.25	0.27
T	0.29	0.3	0.43	0.22	0.36	0.01	0.03	0.03	0.87	0.14	0	0.04	0	0.01	0.09	0.93	0.08	0.02	0.26	0.21	0.22	0.24	0.22
PPARa, DR2
PO	1	2	3	4	5	6	7	8	9	10	11	12	13	14	15	16	17	18	19	20	21	22	23	24
A	0.3	0.37	0.41	0.37	0.27	0.45	0.05	0.04	0.05	0.03	0.76	0.26	0.21	0.36	0.03	0.07	0.02	0.05	0.74	0.3	0.33	0.22	0.24	0.24
C	0.16	0.2	0.12	0.22	0.13	0.04	0.03	0.02	0.08	0.9	0.06	0.52	0.06	0.05	0.03	0.02	0.02	0.74	0.05	0.35	0.32	0.26	0.28	0.26
G	0.3	0.14	0.18	0.2	0.47	0.47	0.85	0.88	0.19	0.04	0.07	0.07	0.58	0.55	0.89	0.72	0.07	0.07	0.13	0.1	0.22	0.22	0.22	0.23
T	0.24	0.29	0.29	0.2	0.14	0.03	0.07	0.06	0.68	0.04	0.11	0.15	0.15	0.04	0.05	0.19	0.88	0.14	0.08	0.24	0.13	0.3	0.25	0.27
PPARa, DR3
PO	1	2	3	4	5	6	7	8	9	10	11	12	13	14	15	16	17	18	19	20	21	22	23	24	25
A	0.28	0.37	0.31	0.4	0.28	0.49	0.06	0.07	0.09	0.07	0.77	0.23	0.26	0.34	0.24	0.09	0.05	0.1	0.1	0.79	0.2	0.29	0.23	0.24	0.23
C	0.22	0.26	0.14	0.18	0.12	0.09	0.05	0.03	0.11	0.64	0.04	0.41	0.21	0.11	0.04	0.07	0.08	0.07	0.58	0.06	0.25	0.29	0.28	0.26	0.22
G	0.23	0.17	0.14	0.27	0.43	0.37	0.8	0.83	0.17	0.14	0.14	0.14	0.35	0.46	0.69	0.75	0.65	0.08	0.13	0.1	0.11	0.25	0.26	0.26	0.37
T	0.26	0.2	0.41	0.15	0.17	0.04	0.09	0.07	0.63	0.14	0.05	0.22	0.18	0.1	0.02	0.08	0.22	0.75	0.19	0.06	0.44	0.17	0.23	0.24	0.18
PPARa, DR4
PO	1	2	3	4	5	6	7	8	9	10	11	12	13	14	15	16	17	18	19	20	21	22	23	24	25	26
A	0.32	0.3	0.27	0.27	0.31	0.46	0.09	0.09	0.1	0.07	0.64	0.24	0.22	0.22	0.18	0.18	0.02	0.03	0.01	0.07	0.69	0.31	0.26	0.21	0.25	0.27
C	0.19	0.18	0.17	0.25	0.17	0.1	0.09	0.06	0.09	0.57	0.08	0.36	0.25	0.24	0.08	0.02	0.01	0.02	0.01	0.6	0.05	0.28	0.26	0.23	0.25	0.27
G	0.2	0.17	0.22	0.25	0.33	0.36	0.62	0.74	0.4	0.19	0.18	0.12	0.27	0.35	0.66	0.78	0.93	0.89	0.13	0.17	0.18	0.11	0.24	0.28	0.25	0.24
T	0.29	0.35	0.34	0.23	0.2	0.08	0.19	0.11	0.41	0.17	0.1	0.28	0.25	0.18	0.07	0.02	0.04	0.06	0.85	0.16	0.08	0.3	0.25	0.28	0.24	0.22
Figure 2
PPARa, DR5
PO	1	2	3	4	5	6	7	8	9	10	11	12	13	14	15	16	17	18	19	20	21	22	23	24	25	26	27
A	0.41	0.49	0.54	0.38	0.17	0.56	0.06	0.03	0.04	0.05	0.78	0.6	0.2	0.28	0.31	0.25	0.44	0.07	0.12	0.14	0.09	0.66	0.33	0.34	0.2	0.22	0.29
C	0.18	0.07	0.04	0.23	0.12	0.04	0.03	0.03	0.16	0.72	0.09	0.19	0.28	0.37	0.25	0.06	0.12	0.08	0.07	0.08	0.6	0.08	0.28	0.23	0.19	0.24	0.35
G	0.17	0.1	0.05	0.2	0.2	0.39	0.84	0.9	0.25	0.17	0.05	0.07	0.34	0.2	0.21	0.66	0.39	0.66	0.66	0.09	0.15	0.15	0.09	0.24	0.24	0.26	0.15
T	0.24	0.35	0.38	0.19	0.51	0.02	0.07	0.04	0.55	0.05	0.09	0.15	0.17	0.15	0.24	0.03	0.05	0.18	0.16	0.69	0.16	0.11	0.29	0.19	0.36	0.27	0.22
PPARy, 5'HS
PO	1	2	3	4	5	6	7	8	9	10	11	12	13	14	15	16
A	0.31	0.31	0.27	0.33	0.26	0.67	0.01	0.01	0.02	0.02	0.97	0.21	0.26	0.22	0.23	0.26
C	0.15	0.2	0.16	0.21	0.08	0.01	0.01	0.01	0.01	0.91	0.01	0.55	0.28	0.26	0.2	0.23
G	0.24	0.17	0.12	0.24	0.5	0.32	0.97	0.98	0.02	0.03	0.02	0.04	0.33	0.32	0.33	0.29
T	0.3	0.32	0.45	0.21	0.16	0.01	0.01	0.01	0.95	0.03	0.01	0.21	0.13	0.2	0.24	0.22
PPARy, DR0
PO	1	2	3	4	5	6	7	8	9	10	11	12	13	14	15	16	17	18	19	20	21	22
A	0.38	0.58	0.31	0.36	0.29	0.37	0.04	0.08	0.04	0.21	0.77	0.67	0.07	0.03	0.05	0.04	0.81	0.26	0.24	0.2	0.3	0.26
C	0.1	0.13	0.15	0.23	0.07	0.01	0.03	0.04	0.17	0.71	0.03	0.09	0.06	0.02	0.03	0.78	0.04	0.3	0.3	0.3	0.24	0.25
G	0.13	0.08	0.1	0.28	0.29	0.6	0.85	0.82	0.1	0.04	0.16	0.19	0.82	0.87	0.11	0.07	0.11	0.14	0.24	0.26	0.24	0.23
T	0.39	0.22	0.45	0.13	0.35	0.02	0.09	0.07	0.69	0.04	0.03	0.06	0.04	0.07	0.81	0.1	0.04	0.3	0.22	0.25	0.22	0.26
PPARy, DR1
PO	1	2	3	4	5	6	7	8	9	10	11	12	13	14	15	16	17	18	19	20	21	22	23
A	0.26	0.4	0.47	0.22	0.08	0.61	0.01	0.01	0.02	0.01	0.98	0.85	0.92	0.01	0.01	0.01	0.03	0.78	0.29	0.25	0.24	0.27	0.26
C	0.17	0.17	0.04	0.3	0.1	0.03	0	0	0.05	0.74	0	0.02	0	0	0	0.01	0.79	0.02	0.34	0.29	0.25	0.23	0.26
G	0.21	0.12	0.06	0.26	0.16	0.35	0.96	0.98	0.11	0.16	0.01	0.08	0.08	0.98	0.89	0.06	0.06	0.17	0.15	0.26	0.26	0.26	0.24
T	0.36	0.31	0.43	0.22	0.66	0.01	0.03	0.01	0.82	0.08	0	0.06	0	0.01	0.1	0.93	0.13	0.03	0.23	0.2	0.24	0.25	0.24
PPARy, DR2
PO	1	2	3	4	5	6	7	8	9	10	11	12	13	14	15	16	17	18	19	20	21	22	23	24
A	0.32	0.41	0.35	0.25	0.18	0.53	0.01	0	0.01	0.01	0.97	0.2	0.17	0.35	0.08	0.07	0.09	0.14	0.66	0.3	0.3	0.23	0.22	0.26
C	0.15	0.16	0.05	0.28	0.09	0.01	0	0	0.02	0.94	0.01	0.52	0.11	0.06	0.05	0.05	0.1	0.5	0.08	0.32	0.23	0.21	0.22	0.22
G	0.23	0.1	0.07	0.27	0.41	0.46	0.98	0.99	0.12	0.02	0.01	0.12	0.45	0.55	0.73	0.73	0.2	0.15	0.16	0.16	0.26	0.31	0.28	0.23
T	0.31	0.32	0.54	0.2	0.32	0	0.01	0	0.85	0.03	0.01	0.16	0.27	0.04	0.13	0.16	0.62	0.21	0.1	0.21	0.21	0.24	0.27	0.29
PPARy, DR3
PO	1	2	3	4	5	6	7	8	9	10	11	12	13	14	15	16	17	18	19	20	21	22	23	24	25
A	0.31	0.38	0.51	0.31	0.11	0.55	0.06	0.13	0.05	0.09	0.71	0.14	0.43	0.3	0.14	0.05	0.06	0.07	0.07	0.83	0.25	0.27	0.21	0.34	0.27
C	0.16	0.17	0.07	0.21	0.1	0.02	0.05	0.07	0.05	0.59	0.11	0.46	0.21	0.08	0.01	0.06	0.06	0.04	0.75	0.04	0.38	0.22	0.31	0.23	0.22
G	0.16	0.12	0.09	0.34	0.12	0.43	0.61	0.7	0.18	0.15	0.1	0.1	0.22	0.54	0.84	0.82	0.78	0.06	0.07	0.09	0.12	0.36	0.3	0.27	0.27
T	0.37	0.33	0.32	0.14	0.67	0	0.27	0.1	0.72	0.17	0.09	0.31	0.13	0.08	0.01	0.07	0.11	0.82	0.1	0.04	0.25	0.15	0.18	0.16	0.23
PPARy, DR4
PO	1	2	3	4	5	6	7	8	9	10	11	12	13	14	15	16	17	18	19	20	21	22	23	24	25	26
A	0.23	0.56	0.63	0.18	0.04	0.68	0.02	0.05	0.02	0.02	0.87	0.25	0.27	0.41	0.32	0.57	0.05	0.05	0.06	0.06	0.79	0.3	0.23	0.24	0.27	0.23
C	0.08	0.11	0.01	0.37	0.05	0.01	0.02	0.01	0.02	0.81	0.04	0.53	0.31	0.18	0.11	0.05	0.04	0.03	0.04	0.75	0.04	0.28	0.29	0.28	0.24	0.24
G	0.14	0.06	0.02	0.37	0.1	0.29	0.86	0.91	0.13	0.11	0.05	0.07	0.25	0.27	0.5	0.34	0.84	0.78	0.13	0.07	0.12	0.14	0.3	0.23	0.3	0.28
T	0.55	0.27	0.33	0.08	0.82	0.01	0.09	0.02	0.83	0.06	0.04	0.15	0.18	0.14	0.07	0.04	0.06	0.13	0.77	0.12	0.05	0.28	0.18	0.25	0.2	0.26
PXR, 5'HS
PO	1	2	3	4	5	6	7	8	9	10	11	12	13	14	15	16
A	0.26	0.2	0.2	0.64	0.29	0.92	0	0	0	0	0.99	0.25	0.27	0.17	0.24	0.25
C	0.24	0.29	0.32	0.1	0.01	0	0	0	0	0.99	0	0.42	0.28	0.24	0.21	0.23
G	0.24	0.25	0.23	0.04	0.7	0.08	0.99	0.96	0	0	0.01	0.02	0.29	0.34	0.33	0.26
T	0.26	0.26	0.25	0.23	0	0	0	0.04	1	0	0	0.32	0.16	0.25	0.22	0.27
PXR, 3'HS
PO	1	2	3	4	5	6	7	8	9	10	11	12	13	14	15	16
A	0.22	0.22	0.2	0.5	0.32	0.72	0	0	0	0	0.99	0.29	0.23	0.17	0.27	0.25
C	0.21	0.27	0.27	0.21	0.01	0	0	0	0	0.99	0	0.3	0.27	0.33	0.21	0.23
G	0.28	0.22	0.23	0.06	0.66	0.28	1	0.81	0	0	0.01	0.03	0.3	0.26	0.29	0.32
T	0.29	0.29	0.3	0.22	0	0	0	0.18	1	0.01	0	0.38	0.19	0.25	0.23	0.2
PXR, DR1
PO	1	2	3	4	5	6	7	8	9	10	11	12	13	14	15	16	17	18	19	20	21	22	23
A	0.29	0.25	0.21	0.31	0.22	0.57	0	0	0	0	1	0.86	0.94	0	0	0	0	0.88	0.25	0.24	0.25	0.24	0.28
C	0.22	0.27	0.28	0.19	0.12	0.01	0	0	0.01	0.97	0	0.02	0	0	0	0	0.93	0.01	0.32	0.25	0.25	0.23	0.29
G	0.24	0.21	0.22	0.17	0.63	0.42	0.99	0.78	0.01	0	0	0.07	0.06	0.99	0.9	0.02	0.01	0.1	0.15	0.26	0.26	0.28	0.22
T	0.26	0.27	0.28	0.33	0.04	0	0.01	0.21	0.98	0.03	0	0.05	0	0.01	0.1	0.97	0.05	0.01	0.29	0.25	0.25	0.25	0.21
PXR, DR2
PO	1	2	3	4	5	6	7	8	9	10	11	12	13	14	15	16	17	18	19	20	21	22	23	24
A	0.39	0.12	0.22	0.84	0.21	0.65	0	0	0	0	0.98	0.31	0.37	0.35	0.07	0.06	0.06	0.09	0.72	0.18	0.3	0.17	0.26	0.26
C	0.11	0.34	0.18	0.04	0.01	0	0	0	0	0.99	0	0.4	0.09	0.08	0.06	0.03	0.06	0.72	0.08	0.44	0.32	0.27	0.25	0.31
G	0.31	0.22	0.25	0.03	0.77	0.35	0.99	0.88	0	0	0.01	0.03	0.5	0.51	0.79	0.52	0.06	0.07	0.1	0.07	0.21	0.26	0.21	0.28
T	0.19	0.32	0.35	0.09	0.01	0	0	0.12	0.99	0.01	0	0.26	0.04	0.06	0.08	0.39	0.82	0.13	0.1	0.31	0.17	0.29	0.28	0.15
PXR, DR3
PO	1	2	3	4	5	6	7	8	9	10	11	12	13	14	15	16	17	18	19	20	21	22	23	24	25
A	0.3	0.29	0.26	0.31	0.31	0.56	0	0	0	0	0.95	0.2	0.34	0.4	0.59	0	0	0	0	0.98	0.38	0.28	0.18	0.27	0.24
C	0.2	0.26	0.26	0.2	0.07	0	0	0	0	0.97	0	0.46	0.32	0.02	0	0	0	0	0.97	0	0.27	0.31	0.25	0.19	0.18
G	0.29	0.22	0.19	0.19	0.6	0.43	0.99	0.58	0.01	0.01	0.04	0.09	0.19	0.56	0.41	1	0.28	0.02	0	0.01	0.1	0.17	0.28	0.22	0.23
T	0.21	0.22	0.3	0.31	0.03	0	0	0.42	0.99	0.02	0	0.25	0.16	0.02	0	0	0.72	0.98	0.02	0	0.25	0.24	0.3	0.32	0.35
PXR, DR4
PO	1	2	3	4	5	6	7	8	9	10	11	12	13	14	15	16	17	18	19	20	21	22	23	24	25	26
A	0.27	0.25	0.23	0.56	0.27	0.47	0	0	0	0	0.92	0.26	0.2	0.16	0.29	0.47	0.01	0	0.01	0	0.73	0.28	0.24	0.19	0.25	0.22
C	0.25	0.28	0.26	0.09	0.08	0	0	0	0	0.94	0	0.27	0.28	0.32	0.06	0	0.01	0	0.01	0.92	0.03	0.28	0.23	0.33	0.17	0.24
G	0.24	0.24	0.24	0.12	0.62	0.53	0.99	0.86	0.01	0.01	0.07	0.08	0.31	0.14	0.63	0.53	0.97	0.18	0.06	0	0.22	0.12	0.18	0.24	0.31	0.33
T	0.23	0.23	0.27	0.22	0.03	0	0	0.14	0.99	0.05	0	0.38	0.21	0.37	0.01	0	0.01	0.81	0.92	0.07	0.03	0.32	0.35	0.25	0.27	0.21
PXR, DR5
PO	1	2	3	4	5	6	7	8	9	10	11	12	13	14	15	16	17	18	19	20	21	22	23	24	25	26	27
A	0.27	0.22	0.2	0.43	0.13	0.52	0	0	0	0	0.99	0.32	0.22	0.19	0.26	0.19	0.64	0.03	0.01	0.01	0.03	0.78	0.37	0.26	0.22	0.3	0.29
C	0.24	0.2	0.24	0.21	0.02	0	0	0	0	0.99	0	0.22	0.28	0.3	0.25	0.06	0.06	0.04	0.01	0.02	0.84	0.03	0.26	0.25	0.25	0.21	0.25
G	0.24	0.25	0.19	0.14	0.84	0.47	0.99	0.95	0	0	0.01	0.03	0.33	0.27	0.22	0.72	0.27	0.86	0.23	0.03	0.04	0.15	0.1	0.18	0.28	0.25	0.2
T	0.26	0.32	0.36	0.22	0	0	0.01	0.04	0.99	0	0	0.43	0.18	0.25	0.28	0.02	0.04	0.06	0.75	0.94	0.09	0.03	0.27	0.3	0.24	0.24	0.26
RARa, 5'HS
PO	1	2	3	4	5	6	7	8	9	10	11	12	13	14	15	16
A	0.26	0.24	0.21	0.59	0.3	0.77	0	0	0	0	0.98	0.32	0.32	0.21	0.19	0.2
C	0.23	0.26	0.34	0.11	0.03	0	0	0	0	0.98	0	0.35	0.28	0.23	0.21	0.22
G	0.23	0.24	0.21	0.08	0.65	0.22	0.99	0.97	0.01	0.01	0.02	0.04	0.3	0.33	0.31	0.32
T	0.28	0.26	0.24	0.22	0.02	0	0	0.02	0.98	0.02	0	0.29	0.11	0.23	0.28	0.27
RARa, 3'HS
PO	1	2	3	4	5	6	7	8	9	10	11	12	13	14	15	16
A	0.27	0.23	0.21	0.55	0.42	0.5	0	0	0	0	0.98	0.29	0.24	0.21	0.28	0.27
C	0.26	0.27	0.21	0.16	0.02	0	0	0	0	0.98	0	0.34	0.27	0.28	0.2	0.22
G	0.26	0.22	0.21	0.09	0.55	0.5	1	0.98	0	0	0.01	0.04	0.35	0.3	0.29	0.28
T	0.21	0.28	0.36	0.21	0.01	0	0	0.02	0.99	0.01	0	0.33	0.13	0.21	0.23	0.23
RARa, DR1
PO	1	2	3	4	5	6	7	8	9	10	11	12	13	14	15	16	17	18	19	20	21	22	23
A	0.28	0.24	0.24	0.42	0.28	0.47	0.02	0.01	0	0	0.99	0.92	0.94	0	0	0	0.01	0.88	0.26	0.29	0.24	0.24	0.26
C	0.21	0.17	0.24	0.22	0.12	0.02	0.01	0	0.01	0.95	0	0.01	0	0	0	0.01	0.78	0.02	0.32	0.21	0.29	0.24	0.25
G	0.25	0.33	0.22	0.15	0.55	0.5	0.96	0.88	0.02	0.01	0.01	0.04	0.06	0.99	0.93	0.02	0.05	0.09	0.16	0.28	0.27	0.24	0.28
T	0.26	0.26	0.31	0.22	0.05	0.01	0.02	0.11	0.97	0.04	0	0.03	0	0	0.06	0.98	0.16	0.01	0.26	0.21	0.2	0.27	0.22
RARa, DR2
PO	1	2	3	4	5	6	7	8	9	10	11	12	13	14	15	16	17	18	19	20	21	22	23	24
A	0.37	0.2	0.25	0.5	0.43	0.5	0.02	0.01	0.01	0.01	0.97	0.45	0.59	0.42	0.01	0	0	0.01	0.94	0.27	0.42	0.18	0.21	0.17
C	0.24	0.48	0.17	0.09	0.08	0.01	0.01	0	0.01	0.94	0.01	0.32	0.03	0.01	0.01	0	0.01	0.92	0	0.4	0.28	0.35	0.24	0.33
G	0.24	0.14	0.15	0.09	0.45	0.49	0.95	0.93	0.01	0.01	0.02	0.06	0.34	0.57	0.98	0.81	0.02	0.03	0.04	0.06	0.21	0.26	0.23	0.19
T	0.15	0.18	0.43	0.32	0.04	0.01	0.02	0.06	0.96	0.04	0.01	0.16	0.04	0	0.01	0.18	0.97	0.03	0.01	0.27	0.09	0.21	0.32	0.31
RARa, DR3
PO	1	2	3	4	5	6	7	8	9	10	11	12	13	14	15	16	17	18	19	20	21	22	23	24	25
A	0.4	0.31	0.34	0.72	0.41	0.57	0.01	0.02	0.01	0.02	0.94	0.1	0.4	0.52	0.31	0.01	0.02	0.01	0.02	0.95	0.25	0.18	0.15	0.43	0.35
C	0.1	0.2	0.27	0.08	0.11	0.01	0.01	0.01	0.01	0.91	0.01	0.3	0.25	0.04	0.01	0.01	0.01	0.01	0.92	0.02	0.37	0.48	0.28	0.16	0.36
G	0.41	0.19	0.17	0.07	0.4	0.41	0.96	0.91	0.01	0.03	0.04	0.07	0.29	0.4	0.68	0.97	0.9	0.02	0.03	0.01	0.07	0.13	0.24	0.23	0.22
T	0.09	0.3	0.22	0.12	0.08	0.01	0.02	0.06	0.98	0.04	0.01	0.53	0.06	0.04	0.01	0.01	0.07	0.96	0.03	0.02	0.3	0.21	0.33	0.19	0.07
RARa, DR4
PO	1	2	3	4	5	6	7	8	9	10	11	12	13	14	15	16	17	18	19	20	21	22	23	24	25	26
A	0.27	0.31	0.24	0.58	0.4	0.74	0.07	0.03	0.04	0.02	0.82	0.16	0.19	0.4	0.19	0.25	0.02	0.02	0.01	0.01	0.77	0.32	0.28	0.28	0.22	0.24
C	0.2	0.21	0.17	0.11	0.09	0.06	0.04	0.02	0.03	0.83	0.02	0.5	0.25	0.23	0.13	0.02	0.02	0.01	0.02	0.81	0.05	0.22	0.23	0.31	0.19	0.24
G	0.28	0.26	0.32	0.09	0.42	0.16	0.84	0.83	0.06	0.05	0.13	0.12	0.34	0.23	0.62	0.71	0.93	0.9	0.04	0.09	0.12	0.14	0.27	0.24	0.3	0.34
T	0.25	0.23	0.28	0.22	0.08	0.04	0.04	0.12	0.87	0.09	0.03	0.23	0.21	0.14	0.06	0.02	0.03	0.06	0.93	0.08	0.05	0.31	0.22	0.16	0.29	0.19
RARa, DR5
PO	1	2	3	4	5	6	7	8	9	10	11	12	13	14	15	16	17	18	19	20	21	22	23	24	25	26	27
A	0.22	0.2	0.25	0.4	0.31	0.42	0	0	0	0	0.99	0.51	0.26	0.14	0.55	0.2	0.61	0.03	0.02	0.02	0.01	0.91	0.27	0.22	0.19	0.3	0.33
C	0.13	0.31	0.23	0.21	0.04	0	0	0	0	0.99	0	0.22	0.28	0.37	0.14	0.09	0.05	0.02	0.01	0.01	0.9	0.02	0.47	0.33	0.23	0.16	0.23
G	0.45	0.18	0.25	0.21	0.64	0.58	1	0.99	0	0	0.01	0.04	0.22	0.27	0.17	0.64	0.31	0.93	0.88	0.02	0.03	0.05	0.14	0.18	0.41	0.3	0.19
T	0.2	0.3	0.26	0.18	0.01	0	0	0.01	1	0	0	0.23	0.24	0.23	0.13	0.07	0.02	0.03	0.09	0.95	0.06	0.02	0.12	0.27	0.17	0.24	0.24
RARb, 5'HS
PO	1	2	3	4	5	6	7	8	9	10	11	12	13	14	15	16
A	0.25	0.24	0.22	0.57	0.5	0.8	0	0	0	0	1	0.29	0.22	0.22	0.25	0.27
C	0.26	0.25	0.27	0.12	0.03	0.02	0	0	0	1	0	0.43	0.31	0.25	0.22	0.24
G	0.24	0.23	0.21	0.1	0.45	0.18	1	0.99	0	0	0	0.08	0.32	0.29	0.29	0.26
T	0.25	0.28	0.3	0.21	0.03	0	0	0.01	1	0	0	0.19	0.15	0.24	0.24	0.23
RARb, 3'HS
PO	1	2	3	4	5	6	7	8	9	10	11	12	13	14	15	16
A	0.23	0.25	0.22	0.69	0.64	0.83	0	0	0	0	0.99	0.31	0.22	0.2	0.26	0.29
C	0.25	0.25	0.31	0.1	0.02	0.01	0	0	0	0.99	0	0.37	0.26	0.29	0.24	0.24
G	0.26	0.24	0.21	0.09	0.31	0.17	1	0.96	0.01	0	0.01	0.11	0.34	0.32	0.27	0.26
T	0.26	0.26	0.26	0.12	0.02	0	0	0.04	0.99	0.01	0	0.21	0.18	0.19	0.23	0.21
RARb, DR0
PO	1	2	3	4	5	6	7	8	9	10	11	12	13	14	15	16	17	18	19	20	21	22
A	0.29	0.33	0.29	0.42	0.5	0.54	0.07	0.04	0.04	0.34	0.88	0.6	0.06	0.04	0.07	0.12	0.71	0.31	0.24	0.21	0.26	0.31
C	0.37	0.23	0.28	0.21	0.12	0.11	0.06	0.04	0.06	0.56	0	0.25	0.07	0.08	0.09	0.73	0.07	0.29	0.36	0.31	0.28	0.24
G	0.16	0.24	0.29	0.16	0.31	0.31	0.79	0.81	0.07	0.03	0.11	0.11	0.84	0.59	0.09	0.07	0.14	0.22	0.24	0.27	0.19	0.21
T	0.18	0.2	0.15	0.21	0.08	0.05	0.09	0.11	0.83	0.08	0	0.04	0.04	0.28	0.76	0.07	0.08	0.18	0.16	0.21	0.27	0.24
RARb, DR1
PO	1	2	3	4	5	6	7	8	9	10	11	12	13	14	15	16	17	18	19	20	21	22	23
A	0.31	0.23	0.26	0.39	0.36	0.65	0.04	0.02	0.02	0.01	0.98	0.76	0.74	0.01	0.02	0.04	0.02	0.84	0.33	0.3	0.23	0.24	0.33
C	0.26	0.24	0.23	0.19	0.11	0.06	0.02	0.02	0.04	0.94	0	0.08	0.09	0.05	0.03	0.05	0.87	0.03	0.27	0.3	0.26	0.24	0.27
G	0.22	0.26	0.27	0.18	0.42	0.26	0.91	0.83	0.05	0.02	0.01	0.1	0.15	0.88	0.8	0.09	0.03	0.09	0.12	0.24	0.32	0.29	0.17
T	0.21	0.27	0.24	0.24	0.11	0.03	0.04	0.13	0.88	0.03	0.01	0.05	0.02	0.06	0.14	0.82	0.07	0.03	0.28	0.16	0.19	0.22	0.23
RARb, DR2
PO	1	2	3	4	5	6	7	8	9	10	11	12	13	14	15	16	17	18	19	20	21	22	23	24
A	0.29	0.27	0.24	0.28	0.41	0.51	0.06	0.03	0.02	0.02	0.9	0.41	0.66	0.49	0.03	0.02	0.06	0.04	0.87	0.31	0.29	0.18	0.28	0.23
C	0.18	0.15	0.18	0.2	0.08	0.15	0.03	0.02	0.04	0.89	0.03	0.36	0.04	0.06	0.03	0.02	0.02	0.81	0.03	0.42	0.25	0.21	0.24	0.28
G	0.26	0.2	0.41	0.21	0.45	0.29	0.87	0.86	0.08	0.04	0.05	0.1	0.23	0.41	0.91	0.82	0.08	0.08	0.07	0.13	0.29	0.27	0.26	0.24
T	0.27	0.38	0.16	0.31	0.07	0.04	0.05	0.08	0.85	0.04	0.02	0.13	0.07	0.04	0.04	0.13	0.84	0.07	0.03	0.14	0.17	0.34	0.23	0.26
RARb, DR3
PO	1	2	3	4	5	6	7	8	9	10	11	12	13	14	15	16	17	18	19	20	21	22	23	24	25
A	0.2	0.27	0.16	0.51	0.42	0.36	0.05	0.07	0.02	0.05	0.77	0.19	0.51	0.5	0.66	0.03	0.02	0.04	0.03	0.89	0.24	0.16	0.13	0.28	0.2
C	0.25	0.3	0.27	0.2	0.1	0.07	0.09	0.05	0.02	0.79	0.04	0.48	0.16	0.08	0.06	0.02	0.02	0.04	0.85	0.03	0.39	0.47	0.39	0.25	0.23
G	0.25	0.18	0.27	0.14	0.38	0.51	0.77	0.76	0.04	0.07	0.15	0.15	0.22	0.34	0.26	0.92	0.8	0.07	0.05	0.05	0.15	0.24	0.23	0.24	0.3
T	0.3	0.25	0.29	0.15	0.1	0.05	0.09	0.12	0.92	0.09	0.04	0.17	0.12	0.08	0.02	0.03	0.17	0.84	0.07	0.03	0.23	0.13	0.25	0.23	0.26
RARb, DR4
PO	1	2	3	4	5	6	7	8	9	10	11	12	13	14	15	16	17	18	19	20	21	22	23	24	25	26
A	0.35	0.28	0.19	0.37	0.37	0.58	0.08	0.04	0.04	0.03	0.79	0.19	0.12	0.48	0.58	0.71	0.05	0.03	0.04	0.02	0.84	0.38	0.23	0.1	0.2	0.25
C	0.22	0.38	0.54	0.24	0.15	0.09	0.03	0.03	0.06	0.82	0.06	0.49	0.35	0.22	0.09	0.05	0.03	0.03	0.04	0.78	0.04	0.28	0.4	0.26	0.22	0.35
G	0.24	0.16	0.11	0.16	0.29	0.3	0.79	0.84	0.11	0.08	0.11	0.16	0.35	0.14	0.27	0.2	0.89	0.74	0.12	0.08	0.09	0.13	0.14	0.26	0.3	0.26
T	0.2	0.18	0.16	0.22	0.19	0.04	0.1	0.09	0.8	0.08	0.03	0.16	0.17	0.17	0.06	0.04	0.03	0.2	0.8	0.11	0.03	0.21	0.24	0.38	0.28	0.14
RARb, DR5
PO	1	2	3	4	5	6	7	8	9	10	11	12	13	14	15	16	17	18	19	20	21	22	23	24	25	26	27
A	0.27	0.25	0.22	0.44	0.43	0.65	0.01	0.01	0.02	0.01	0.95	0.21	0.13	0.21	0.39	0.43	0.62	0.16	0.05	0.14	0.06	0.68	0.21	0.26	0.2	0.19	0.24
C	0.16	0.35	0.23	0.16	0.06	0.11	0.01	0.01	0.01	0.93	0.01	0.46	0.35	0.27	0.09	0.15	0.13	0.06	0.07	0.1	0.67	0.07	0.23	0.27	0.22	0.25	0.24
G	0.18	0.23	0.31	0.17	0.45	0.22	0.96	0.9	0.04	0.03	0.03	0.15	0.4	0.33	0.2	0.26	0.2	0.71	0.67	0.09	0.1	0.18	0.18	0.26	0.38	0.27	0.25
T	0.4	0.17	0.24	0.23	0.06	0.02	0.02	0.09	0.93	0.03	0.01	0.18	0.12	0.19	0.32	0.16	0.05	0.07	0.2	0.68	0.17	0.07	0.39	0.2	0.21	0.29	0.27
RARy, 5'HS
PO	1	2	3	4	5	6	7	8	9	10	11	12	13	14	15	16
A	0.25	0.25	0.19	0.61	0.35	0.74	0	0	0	0	0.99	0.27	0.23	0.21	0.24	0.23
C	0.24	0.26	0.33	0.1	0.03	0.01	0	0	0	0.99	0	0.45	0.31	0.26	0.22	0.25
G	0.25	0.24	0.23	0.11	0.6	0.25	0.99	0.99	0	0	0.01	0.05	0.34	0.3	0.29	0.28
T	0.25	0.25	0.25	0.18	0.02	0	0	0.01	0.99	0	0	0.23	0.11	0.24	0.24	0.24
RARy, 3'HS
PO	1	2	3	4	5	6	7	8	9	10	11	12	13	14	15	16
A	0.23	0.19	0.22	0.65	0.43	0.69	0	0	0.01	0	0.97	0.36	0.23	0.16	0.27	0.28
C	0.23	0.34	0.25	0.13	0.04	0.01	0	0	0.01	0.98	0	0.37	0.29	0.3	0.23	0.25
G	0.29	0.24	0.29	0.09	0.5	0.3	0.99	0.97	0.01	0.01	0.02	0.06	0.35	0.33	0.28	0.25
T	0.25	0.23	0.24	0.13	0.03	0	0	0.03	0.98	0.01	0	0.21	0.13	0.2	0.21	0.22
RARy, DR0
PO	1	2	3	4	5	6	7	8	9	10	11	12	13	14	15	16	17	18	19	20	21	22
A	0.31	0.25	0.29	0.33	0.4	0.53	0.05	0.03	0.04	0.47	0.8	0.7	0.03	0.01	0.03	0.03	0.89	0.35	0.27	0.16	0.17	0.3
C	0.27	0.26	0.29	0.19	0.06	0.14	0.06	0.04	0.04	0.42	0	0.12	0.04	0.03	0.03	0.89	0.03	0.37	0.26	0.26	0.26	0.27
G	0.22	0.23	0.23	0.19	0.48	0.29	0.81	0.8	0.09	0.02	0.2	0.16	0.92	0.78	0.03	0.03	0.06	0.1	0.3	0.32	0.28	0.19
T	0.2	0.25	0.19	0.29	0.06	0.04	0.07	0.13	0.83	0.09	0	0.02	0.01	0.17	0.9	0.05	0.03	0.19	0.17	0.26	0.29	0.24
RARy, DR1
PO	1	2	3	4	5	6	7	8	9	10	11	12	13	14	15	16	17	18	19	20	21	22	23
A	0.26	0.23	0.24	0.39	0.31	0.46	0.02	0.02	0.01	0.01	0.99	0.86	0.94	0	0.01	0.01	0	0.93	0.32	0.25	0.22	0.26	0.24
C	0.23	0.25	0.23	0.19	0.11	0.08	0.02	0.01	0.01	0.91	0	0.02	0.01	0.01	0	0.01	0.97	0.01	0.34	0.27	0.33	0.24	0.27
G	0.26	0.29	0.27	0.15	0.47	0.44	0.92	0.85	0.04	0.03	0.01	0.09	0.05	0.98	0.93	0.02	0.01	0.06	0.11	0.31	0.25	0.27	0.28
T	0.25	0.24	0.26	0.26	0.11	0.02	0.04	0.12	0.94	0.06	0	0.02	0	0.01	0.06	0.96	0.02	0	0.24	0.17	0.2	0.23	0.21
RARy, DR2
PO	1	2	3	4	5	6	7	8	9	10	11	12	13	14	15	16	17	18	19	20	21	22	23	24
A	0.22	0.25	0.19	0.34	0.37	0.5	0.03	0.01	0.03	0	0.88	0.39	0.2	0.2	0.01	0.01	0	0.01	0.86	0.33	0.34	0.14	0.27	0.22
C	0.23	0.27	0.2	0.2	0.1	0.1	0.02	0.01	0.03	0.98	0.02	0.33	0.04	0.02	0	0	0	0.86	0.01	0.28	0.22	0.33	0.24	0.24
G	0.28	0.19	0.34	0.2	0.43	0.35	0.89	0.88	0.08	0.01	0.06	0.15	0.7	0.77	0.98	0.93	0.03	0.07	0.12	0.12	0.24	0.26	0.27	0.28
T	0.28	0.28	0.27	0.26	0.1	0.04	0.06	0.09	0.87	0.02	0.03	0.13	0.06	0.01	0.01	0.06	0.97	0.06	0.01	0.26	0.21	0.27	0.22	0.26
RARy, DR3
PO	1	2	3	4	5	6	7	8	9	10	11	12	13	14	15	16	17	18	19	20	21	22	23	24	25
A	0.29	0.29	0.25	0.56	0.29	0.56	0.02	0.01	0.02	0.01	0.9	0.19	0.32	0.41	0.39	0.02	0.02	0.04	0.04	0.9	0.4	0.27	0.13	0.26	0.24
C	0.24	0.28	0.24	0.14	0.06	0.04	0.01	0.01	0.02	0.93	0.01	0.5	0.3	0.07	0.03	0.02	0.02	0.03	0.87	0.03	0.31	0.32	0.34	0.21	0.27
G	0.27	0.2	0.26	0.15	0.58	0.38	0.95	0.9	0.03	0.02	0.07	0.08	0.27	0.45	0.57	0.94	0.83	0.05	0.04	0.05	0.11	0.26	0.25	0.26	0.25
T	0.2	0.23	0.25	0.16	0.07	0.02	0.03	0.07	0.93	0.04	0.01	0.23	0.11	0.07	0.01	0.02	0.13	0.89	0.05	0.03	0.18	0.16	0.27	0.28	0.25
RARy, DR4
PO	1	2	3	4	5	6	7	8	9	10	11	12	13	14	15	16	17	18	19	20	21	22	23	24	25	26
A	0.23	0.28	0.19	0.46	0.39	0.49	0.06	0.04	0.05	0.01	0.77	0.19	0.2	0.3	0.2	0.38	0.01	0.01	0.01	0.03	0.79	0.36	0.28	0.18	0.23	0.26
C	0.26	0.25	0.22	0.15	0.1	0.08	0.05	0.03	0.04	0.95	0.05	0.41	0.29	0.14	0.05	0.03	0.01	0.01	0.01	0.8	0.05	0.26	0.25	0.33	0.26	0.24
G	0.27	0.21	0.25	0.19	0.43	0.38	0.82	0.81	0.09	0.01	0.13	0.15	0.37	0.41	0.69	0.57	0.97	0.91	0.05	0.09	0.13	0.15	0.27	0.28	0.26	0.25
T	0.23	0.26	0.34	0.19	0.09	0.05	0.07	0.12	0.82	0.03	0.06	0.25	0.15	0.15	0.05	0.01	0.01	0.07	0.94	0.09	0.03	0.24	0.19	0.21	0.25	0.26
RARy, DR5
PO	1	2	3	4	5	6	7	8	9	10	11	12	13	14	15	16	17	18	19	20	21	22	23	24	25	26	27
A	0.25	0.25	0.21	0.46	0.24	0.53	0	0	0	0	0.99	0.33	0.2	0.2	0.46	0.32	0.48	0.04	0.03	0.04	0.02	0.82	0.32	0.24	0.23	0.27	0.28
C	0.25	0.21	0.3	0.16	0.07	0.01	0	0	0	0.99	0	0.29	0.35	0.29	0.15	0.12	0.12	0.03	0.03	0.03	0.85	0.03	0.29	0.29	0.28	0.24	0.24
G	0.25	0.24	0.25	0.18	0.65	0.46	1	0.97	0	0	0.01	0.08	0.26	0.28	0.23	0.48	0.38	0.87	0.84	0.07	0.04	0.12	0.17	0.24	0.28	0.27	0.26
T	0.25	0.31	0.24	0.21	0.04	0	0	0.03	1	0.01	0	0.3	0.19	0.23	0.16	0.07	0.02	0.06	0.1	0.86	0.09	0.03	0.22	0.23	0.21	0.22	0.22
RXRa, 5'HS
PO	1	2	3	4	5	6	7	8	9	10	11	12	13	14	15	16
A	0.26	0.25	0.23	0.73	0.13	0.61	0	0	0	0	0.99	0.26	0.29	0.23	0.26	0.25
C	0.23	0.22	0.31	0.08	0.01	0	0	0	0	0.98	0	0.43	0.29	0.25	0.22	0.22
G	0.25	0.26	0.2	0.06	0.86	0.38	0.99	0.97	0.01	0	0.01	0.03	0.34	0.32	0.29	0.29
T	0.26	0.26	0.26	0.13	0.01	0	0	0.02	0.99	0.01	0	0.28	0.08	0.21	0.24	0.23
RXRa, 3'HS
PO	1	2	3	4	5	6	7	8	9	10	11	12	13	14	15	16
A	0.27	0.22	0.24	0.61	0.48	0.52	0	0	0	0	0.97	0.38	0.23	0.16	0.27	0.28
C	0.22	0.29	0.29	0.13	0.03	0	0	0	0	0.97	0	0.29	0.28	0.27	0.23	0.22
G	0.32	0.21	0.23	0.09	0.47	0.47	0.99	0.97	0.01	0.01	0.02	0.03	0.37	0.36	0.29	0.25
T	0.19	0.28	0.24	0.17	0.03	0	0	0.03	0.98	0.02	0	0.29	0.11	0.2	0.22	0.25
RXRa, DR0
PO	1	2	3	4	5	6	7	8	9	10	11	12	13	14	15	16	17	18	19	20	21	22
A	0.47	0.36	0.4	0.28	0.3	0.55	0.1	0.05	0.06	0.64	0.71	0.73	0.01	0.01	0.01	0.01	0.96	0.49	0.31	0.13	0.09	0.26
C	0.21	0.17	0.26	0.23	0.06	0.08	0.09	0.07	0.03	0.27	0	0.03	0.01	0.01	0.01	0.95	0.01	0.29	0.18	0.17	0.2	0.35
G	0.23	0.25	0.18	0.15	0.59	0.31	0.69	0.78	0.09	0.02	0.28	0.23	0.97	0.93	0.01	0.01	0.02	0.05	0.45	0.37	0.23	0.17
T	0.1	0.21	0.16	0.34	0.05	0.07	0.12	0.1	0.81	0.07	0	0.01	0.01	0.06	0.97	0.03	0.01	0.17	0.07	0.32	0.48	0.23
RXRa, DR1
PO	1	2	3	4	5	6	7	8	9	10	11	12	13	14	15	16	17	18	19	20	21	22	23
A	0.3	0.25	0.23	0.46	0.24	0.43	0.01	0	0	0	0.99	0.83	0.92	0	0.01	0	0.01	0.87	0.24	0.23	0.26	0.26	0.25
C	0.21	0.26	0.23	0.14	0.11	0.01	0.01	0	0	0.95	0	0.03	0	0	0	0.01	0.86	0.01	0.29	0.29	0.31	0.23	0.25
G	0.25	0.3	0.26	0.13	0.58	0.55	0.96	0.87	0.02	0.01	0.01	0.11	0.08	0.99	0.92	0.02	0.02	0.11	0.11	0.27	0.24	0.28	0.29
T	0.25	0.2	0.28	0.27	0.07	0.01	0.01	0.12	0.98	0.04	0	0.03	0	0.01	0.07	0.98	0.1	0.01	0.36	0.22	0.2	0.24	0.21
RXRa, DR2
PO	1	2	3	4	5	6	7	8	9	10	11	12	13	14	15	16	17	18	19	20	21	22	23	24
A	0.24	0.33	0.2	0.27	0.43	0.41	0.05	0.03	0.06	0.03	0.83	0.46	0.72	0.43	0	0	0	0	0.97	0.52	0.35	0.08	0.37	0.17
C	0.21	0.25	0.42	0.13	0.1	0.04	0.1	0.02	0.08	0.83	0.07	0.2	0.01	0	0	0	0	0.97	0	0.21	0.17	0.28	0.16	0.22
G	0.31	0.16	0.2	0.32	0.4	0.52	0.73	0.71	0.05	0.02	0.05	0.02	0.24	0.57	1	0.97	0	0.01	0.03	0.09	0.27	0.31	0.19	0.37
T	0.24	0.26	0.18	0.28	0.07	0.02	0.12	0.24	0.8	0.12	0.04	0.32	0.03	0	0	0.03	0.99	0.02	0	0.19	0.21	0.33	0.28	0.24
RXRa, DR3
PO	1	2	3	4	5	6	7	8	9	10	11	12	13	14	15	16	17	18	19	20	21	22	23	24	25
A	0.43	0.27	0.25	0.65	0.32	0.42	0.03	0.02	0.03	0.03	0.85	0.2	0.37	0.48	0.33	0.01	0.01	0.01	0.02	0.95	0.39	0.37	0.11	0.27	0.25
C	0.16	0.21	0.27	0.12	0.05	0.02	0.03	0.03	0.03	0.84	0.02	0.44	0.27	0.04	0.01	0.01	0.01	0.01	0.92	0.01	0.29	0.33	0.41	0.18	0.23
G	0.25	0.29	0.27	0.11	0.59	0.54	0.9	0.87	0.02	0.04	0.11	0.06	0.31	0.45	0.67	0.97	0.89	0.02	0.02	0.03	0.07	0.19	0.25	0.28	0.2
T	0.16	0.22	0.2	0.12	0.04	0.02	0.04	0.08	0.92	0.09	0.02	0.29	0.06	0.04	0	0.01	0.08	0.96	0.04	0.01	0.25	0.12	0.24	0.27	0.33
RXRa, DR5
PO	1	2	3	4	5	6	7	8	9	10	11	12	13	14	15	16	17	18	19	20	21	22	23	24	25	26	27
A	0.23	0.31	0.11	0.59	0.29	0.56	0.03	0.01	0.02	0.02	0.92	0.23	0.17	0.21	0.66	0.29	0.71	0.02	0.02	0.02	0.02	0.89	0.41	0.23	0.12	0.22	0.08
C	0.49	0.25	0.43	0.11	0.05	0.05	0.02	0.01	0.03	0.89	0.01	0.57	0.37	0.19	0.07	0.21	0.02	0.02	0.02	0.02	0.88	0.02	0.39	0.5	0.22	0.16	0.11
G	0.16	0.26	0.15	0.24	0.64	0.37	0.92	0.91	0.02	0.02	0.05	0.06	0.38	0.31	0.14	0.47	0.25	0.93	0.9	0.02	0.07	0.06	0.05	0.22	0.36	0.25	0.12
T	0.12	0.19	0.31	0.06	0.02	0.02	0.03	0.07	0.93	0.06	0.02	0.14	0.08	0.29	0.14	0.03	0.02	0.02	0.06	0.94	0.03	0.02	0.15	0.06	0.3	0.38	0.68
THRa, 5'HS
PO	1	2	3	4	5	6	7	8	9	10	11	12	13	14	15	16
A	0.26	0.26	0.18	0.11	0.22	0.77	0	0	0	0	1	0.22	0.25	0.22	0.21	0.27
C	0.22	0.25	0.22	0.23	0.08	0	0	0	0	0.99	0	0.45	0.33	0.22	0.24	0.18
G	0.25	0.21	0.15	0.04	0.69	0.23	1	1	0	0	0	0.03	0.33	0.35	0.31	0.36
T	0.27	0.28	0.45	0.61	0.01	0	0	0	1	0	0	0.29	0.1	0.21	0.25	0.19
THRa, 3'HS
PO	1	2	3	4	5	6	7	8	9	10	11	12	13	14	15	16
A	0.26	0.25	0.25	0.1	0.34	0.76	0	0	0.01	0	0.99	0.26	0.22	0.18	0.25	0.28
C	0.24	0.27	0.26	0.3	0.06	0	0	0	0	0.99	0	0.43	0.29	0.28	0.24	0.23
G	0.23	0.22	0.21	0.02	0.59	0.24	1	1	0	0	0.01	0.04	0.33	0.3	0.26	0.27
T	0.27	0.27	0.28	0.59	0.02	0	0	0	0.99	0.01	0	0.27	0.16	0.24	0.24	0.22
THRa, DR0
PO	1	2	3	4	5	6	7	8	9	10	11	12	13	14	15	16	17	18	19	20	21	22
A	0.37	0.25	0.26	0.09	0.18	0.67	0.01	0.01	0.01	0	0.95	0.28	0.09	0.05	0.13	0.04	0.61	0.18	0.15	0.25	0.23	0.24
C	0.17	0.25	0.32	0.28	0.06	0.02	0.02	0.01	0	0.66	0	0.57	0.12	0.11	0.11	0.83	0.1	0.45	0.31	0.23	0.25	0.29
G	0.25	0.19	0.15	0.08	0.75	0.29	0.95	0.93	0	0	0.05	0.03	0.74	0.6	0.09	0.05	0.17	0.18	0.24	0.27	0.19	0.18
T	0.21	0.31	0.27	0.55	0.01	0.01	0.02	0.06	0.98	0.34	0	0.12	0.04	0.25	0.67	0.09	0.12	0.18	0.3	0.24	0.33	0.29
THRa, DR1
PO	1	2	3	4	5	6	7	8	9	10	11	12	13	14	15	16	17	18	19	20	21	22	23
A	0.24	0.2	0.18	0.21	0.21	0.62	0.01	0	0.01	0.01	0.88	0.69	0.85	0.01	0.01	0.01	0.01	0.85	0.23	0.21	0.23	0.26	0.36
C	0.23	0.24	0.26	0.26	0.19	0.01	0	0	0.01	0.9	0.01	0.08	0.02	0.01	0.01	0.01	0.9	0.02	0.35	0.31	0.29	0.26	0.22
G	0.27	0.22	0.24	0.07	0.53	0.37	0.98	0.96	0.01	0.03	0.01	0.15	0.13	0.95	0.89	0.04	0.02	0.11	0.12	0.28	0.23	0.25	0.23
T	0.25	0.34	0.32	0.45	0.07	0.01	0.01	0.03	0.96	0.06	0.1	0.08	0	0.03	0.09	0.94	0.07	0.02	0.3	0.19	0.25	0.23	0.19
THRa, DR2
PO	1	2	3	4	5	6	7	8	9	10	11	12	13	14	15	16	17	18	19	20	21	22	23	24
A	0.29	0.16	0.23	0.28	0.52	0.82	0.01	0.01	0.02	0.01	0.91	0.03	0.36	0.38	0.03	0.03	0.1	0.04	0.79	0.32	0.21	0.22	0.22	0.25
C	0.25	0.14	0.36	0.2	0.03	0	0.01	0.01	0.02	0.94	0	0.48	0.14	0.03	0.03	0.05	0.06	0.81	0.06	0.46	0.19	0.24	0.27	0.16
G	0.23	0.38	0.21	0.06	0.41	0.17	0.97	0.94	0.03	0.01	0.08	0.02	0.46	0.57	0.89	0.87	0.11	0.1	0.09	0.15	0.41	0.24	0.2	0.32
T	0.23	0.32	0.2	0.47	0.04	0.01	0.01	0.04	0.94	0.04	0	0.48	0.04	0.02	0.05	0.05	0.73	0.05	0.06	0.07	0.19	0.3	0.31	0.26
THRa, DR3
PO	1	2	3	4	5	6	7	8	9	10	11	12	13	14	15	16	17	18	19	20	21	22	23	24	25
A	0.3	0.23	0.26	0.34	0.25	0.49	0.01	0	0.01	0.07	0.88	0.22	0.05	0.32	0.46	0.03	0.03	0.1	0.04	0.73	0.31	0.25	0.25	0.25	0.22
C	0.26	0.26	0.22	0.18	0.1	0.01	0.01	0	0.01	0.81	0.02	0.43	0.32	0.17	0.03	0.03	0.02	0.07	0.85	0.09	0.33	0.29	0.28	0.24	0.26
G	0.2	0.23	0.22	0.07	0.6	0.49	0.97	0.9	0.01	0.04	0.09	0.13	0.08	0.43	0.49	0.91	0.89	0.1	0.04	0.12	0.11	0.29	0.23	0.26	0.26
T	0.24	0.28	0.31	0.41	0.05	0.01	0.01	0.09	0.96	0.08	0.01	0.22	0.54	0.09	0.02	0.03	0.07	0.72	0.07	0.06	0.25	0.17	0.24	0.25	0.25
THRa, DR4
PO	1	2	3	4	5	6	7	8	9	10	11	12	13	14	15	16	17	18	19	20	21	22	23	24	25	26
A	0.23	0.25	0.25	0.3	0.35	0.55	0.02	0.02	0.01	0.02	0.8	0.29	0.23	0.05	0.29	0.73	0	0	0.14	0.03	0.85	0.24	0.22	0.2	0.28	0.24
C	0.28	0.25	0.24	0.22	0.16	0.01	0.01	0	0.01	0.78	0.02	0.27	0.31	0.38	0.14	0.01	0	0	0.05	0.8	0.02	0.36	0.27	0.29	0.21	0.25
G	0.23	0.24	0.25	0.16	0.34	0.43	0.95	0.87	0.09	0.04	0.16	0.12	0.21	0.06	0.52	0.26	0.99	0.98	0.07	0.1	0.1	0.14	0.27	0.25	0.23	0.26
T	0.27	0.27	0.26	0.32	0.15	0	0.02	0.11	0.89	0.16	0.02	0.32	0.24	0.51	0.05	0	0.01	0.02	0.74	0.07	0.03	0.26	0.24	0.26	0.28	0.24
THRa, DR5
PO	1	2	3	4	5	6	7	8	9	10	11	12	13	14	15	16	17	18	19	20	21	22	23	24	25	26	27
A	0.26	0.21	0.23	0.33	0.32	0.7	0.03	0.01	0.02	0.03	0.9	0.25	0.17	0.23	0.04	0.34	0.63	0.01	0	0.05	0.02	0.93	0.29	0.26	0.24	0.27	0.3
C	0.25	0.26	0.26	0.2	0.16	0.03	0.01	0.01	0.02	0.85	0.01	0.33	0.25	0.3	0.25	0.11	0.02	0.01	0	0.02	0.9	0.01	0.35	0.25	0.25	0.22	0.24
G	0.23	0.26	0.26	0.12	0.42	0.25	0.94	0.89	0.09	0.04	0.08	0.16	0.33	0.17	0.06	0.52	0.34	0.98	0.97	0.02	0.04	0.04	0.11	0.3	0.27	0.28	0.26
T	0.26	0.27	0.25	0.35	0.11	0.01	0.02	0.09	0.87	0.08	0.01	0.26	0.25	0.31	0.65	0.03	0.01	0.01	0.02	0.91	0.03	0.02	0.25	0.19	0.25	0.23	0.2
VDR, 5'HS
PO	1	2	3	4	5	6	7	8	9	10	11	12	13	14	15	16
A	0.31	0.29	0.23	0.39	0.13	0.66	0	0	0	0	0.99	0.23	0.28	0.13	0.21	0.17
C	0.21	0.22	0.29	0.24	0.01	0	0	0	0	0.99	0	0.42	0.3	0.25	0.17	0.23
G	0.21	0.25	0.19	0.05	0.86	0.34	1	0.84	0	0	0.01	0.03	0.3	0.37	0.27	0.27
T	0.27	0.25	0.29	0.32	0	0	0	0.15	1	0	0	0.32	0.12	0.25	0.35	0.33
VDR, 3'HS
PO	1	2	3	4	5	6	7	8	9	10	11	12	13	14	15	16
A	0.28	0.23	0.23	0.35	0.28	0.66	0	0	0	0	0.98	0.25	0.22	0.17	0.29	0.28
C	0.25	0.28	0.26	0.3	0.02	0	0	0	0	0.99	0	0.3	0.29	0.34	0.21	0.22
G	0.22	0.21	0.25	0.07	0.7	0.34	0.99	0.72	0	0	0.02	0.02	0.23	0.28	0.3	0.3
T	0.25	0.28	0.27	0.29	0	0	0	0.28	1	0.01	0	0.43	0.26	0.21	0.21	0.2
VDR, DR1
PO	1	2	3	4	5	6	7	8	9	10	11	12	13	14	15	16	17	18	19	20	21	22	23
A	0.27	0.23	0.24	0.41	0.27	0.45	0.02	0.01	0.01	0	0.99	0.85	0.89	0	0.01	0	0.01	0.92	0.21	0.25	0.17	0.22	0.27
C	0.27	0.25	0.25	0.21	0.1	0.02	0.01	0	0.01	0.96	0	0.02	0.01	0.01	0	0.01	0.94	0.01	0.3	0.26	0.34	0.25	0.24
G	0.22	0.23	0.22	0.14	0.58	0.52	0.96	0.74	0.03	0.01	0.01	0.09	0.1	0.97	0.87	0.03	0.01	0.06	0.06	0.27	0.26	0.29	0.3
T	0.24	0.29	0.29	0.25	0.05	0.01	0.02	0.25	0.95	0.03	0	0.04	0	0.01	0.12	0.97	0.04	0.01	0.42	0.22	0.24	0.24	0.19
VDR, DR2
PO	1	2	3	4	5	6	7	8	9	10	11	12	13	14	15	16	17	18	19	20	21	22	23	24
A	0.33	0.2	0.25	0.36	0.12	0.41	0	0	0	0	0.99	0.23	0.21	0.27	0.09	0.01	0.03	0.01	0.11	0.43	0.25	0.23	0.25	0.24
C	0.2	0.26	0.26	0.23	0.03	0	0	0	0	0.99	0	0.39	0.16	0.06	0.05	0.02	0.03	0.88	0.57	0.25	0.34	0.27	0.23	0.26
G	0.24	0.25	0.21	0.14	0.84	0.58	0.99	0.87	0	0	0.01	0.03	0.59	0.64	0.8	0.43	0.22	0.01	0.09	0.09	0.16	0.23	0.19	0.25
T	0.23	0.28	0.28	0.27	0.01	0	0	0.13	1	0.01	0	0.36	0.04	0.02	0.06	0.54	0.71	0.1	0.23	0.23	0.25	0.27	0.33	0.24
VDR, DR3
PO	1	2	3	4	5	6	7	8	9	10	11	12	13	14	15	16	17	18	19	20	21	22	23	24	25
A	0.26	0.24	0.24	0.4	0.25	0.49	0.01	0	0	0	0.97	0.27	0.14	0.21	0.43	0	0	0.04	0	0.84	0.24	0.25	0.2	0.24	0.24
C	0.22	0.26	0.24	0.19	0.08	0.01	0	0	0	0.94	0	0.3	0.44	0.05	0.01	0	0	0.03	0.91	0.01	0.29	0.28	0.3	0.26	0.23
G	0.24	0.25	0.23	0.19	0.6	0.49	0.97	0.84	0.01	0.01	0.03	0.08	0.08	0.72	0.56	1	0.29	0.1	0.01	0.12	0.09	0.22	0.23	0.24	0.3
T	0.28	0.25	0.29	0.23	0.07	0	0.02	0.16	0.98	0.05	0	0.35	0.34	0.01	0	0	0.71	0.83	0.07	0.02	0.38	0.26	0.27	0.27	0.23
VDR, DR4
PO	1	2	3	4	5	6	7	8	9	10	11	12	13	14	15	16	17	18	19	20	21	22	23	24	25	26
A	0.27	0.28	0.25	0.45	0.29	0.5	0.02	0.01	0.01	0.01	0.8	0.36	0.24	0.2	0.24	0.31	0	0	0.01	0	0.83	0.27	0.23	0.2	0.25	0.24
C	0.23	0.24	0.27	0.17	0.06	0.01	0.01	0	0.01	0.93	0.03	0.26	0.25	0.35	0.03	0	0	0	0.01	0.95	0.01	0.25	0.26	0.29	0.19	0.26
G	0.26	0.23	0.23	0.16	0.59	0.49	0.96	0.89	0.04	0.01	0.15	0.1	0.3	0.16	0.71	0.69	1	0.52	0.05	0.01	0.16	0.09	0.2	0.25	0.3	0.28
T	0.24	0.25	0.26	0.22	0.05	0.01	0.02	0.1	0.95	0.05	0.02	0.28	0.21	0.29	0.02	0	0	0.48	0.93	0.04	0.01	0.4	0.31	0.26	0.27	0.22
VDR, DR5
PO	1	2	3	4	5	6	7	8	9	10	11	12	13	14	15	16	17	18	19	20	21	22	23	24	25	26	27
A	0.37	0.36	0.24	0.42	0.32	0.6	0.01	0	0.01	0.01	0.94	0.17	0.16	0.17	0.3	0.26	0.67	0	0	0.01	0	0.94	0.55	0.51	0.14	0.18	0.22
C	0.19	0.22	0.38	0.24	0.07	0.05	0.01	0	0.01	0.95	0.01	0.54	0.38	0.2	0.27	0.06	0.01	0	0	0.01	0.95	0	0.2	0.21	0.31	0.19	0.25
G	0.17	0.16	0.22	0.21	0.54	0.35	0.97	0.8	0.01	0.02	0.05	0.07	0.39	0.47	0.21	0.66	0.32	0.99	0.5	0.02	0.01	0.05	0.05	0.16	0.36	0.22	0.22
T	0.27	0.27	0.16	0.12	0.06	0.01	0.02	0.19	0.98	0.03	0	0.22	0.08	0.15	0.22	0.02	0	0	0.49	0.97	0.03	0	0.2	0.11	0.2	0.41	0.31

## Sheet: Figure 3B
Figure 3B
Position/SNV	Num	Full Site Mode (Delta Z-score)	5' Half-site Mode (delta z-score)	3' Half-site Mode (delta z-score)
c=0:A->A	0	0.0989789	0.184962	0.477608
c=0:A->C	1	-0.175887	-0.390383	-0.183769
c=0:A->G	2	-0.0989789	-0.184962	-0.197863
c=0:A->T	3	0.306158	0.752594	0.183769
c=1:A->A	4	-0.161523	0.12491	-0.0070266
c=1:A->C	5	0.0353984	0.0664733	0.0070266
c=1:A->G	6	-0.0353984	-0.374661	-0.158862
c=1:A->T	7	0.0794601	-0.0664733	0.259731
c=2:A->A	8	-0.171771	-0.0549672	-0.0594392
c=2:A->C	9	0.497754	0.0549672	0.233328
c=2:A->G	10	-0.87508	-0.100586	-0.137554
c=2:A->T	11	0.171771	0.584484	0.0594392
c=3:A->A	12	0.9182	0.124028	0.593755
c=3:A->C	13	-0.206876	-0.243517	-0.271915
c=3:A->G	14	-0.0358892	-0.124028	0.103528
c=3:A->T	15	0.0358892	0.343183	-0.103528
c=4:A->A	16	0.415453	0.282027	0.159659
c=4:A->C	17	-0.415453	-0.282027	-0.228362
c=4:A->G	18	0.538894	1.83876	0.389378
c=4:A->T	19	-0.639914	-1.72643	-0.159659
c=5:A->A	20	1.6613	2.54525	-0.0787468
c=5:A->C	21	-1.19607	-1.4604	0.0787468
c=5:A->G	22	1.19607	1.4604	0.312853
c=5:A->T	23	-1.72298	-3.91079	-0.476537
c=6:A->A	24	0.225279	-0.731777	-0.627474
c=6:A->C	25	-0.893293	-1.49443	-0.0324665
c=6:A->G	26	3.35523	5.0102	0.117152
c=6:A->T	27	-0.225279	0.731777	0.0324665
c=7:A->A	28	-0.583585	-2.41801	-0.0210418
c=7:A->C	29	-0.846701	-2.89752	-0.304835
c=7:A->G	30	3.45835	3.582	0.339417
c=7:A->T	31	0.583585	2.41801	0.0210418
c=8:A->A	32	0.0729241	-0.837249	-0.113921
c=8:A->C	33	-0.0729241	-0.326259	-0.78915
c=8:A->G	34	-0.15197	0.326259	0.113921
c=8:A->T	35	3.82003	5.52512	0.485147
c=9:A->A	36	-1.07428	-2.25467	-0.207254
c=9:A->C	37	1.07428	2.48126	1.02315
c=9:A->G	38	-4.22268	-3.4296	-0.427067
c=9:A->T	39	1.57352	2.25467	0.207254
c=10:A->A	40	3.95326	5.0509	0.133624
c=10:A->C	41	-0.0700644	-1.34138	0.611244
c=10:A->G	42	-0.223429	0.945198	-0.133624
c=10:A->T	43	0.0700644	-0.945198	-0.238577
c=11:A->A	44	0.302101	0.0543641	-0.451248
c=11:A->C	45	1.03057	0.304404	0.00610479
c=11:A->G	46	-2.98825	-1.78139	0.12444
c=11:A->T	47	-0.302101	-0.0543641	-0.00610479
c=12:A->A	48	0.0281532	-0.186935	-0.0504156
c=12:A->C	49	-0.0281532	-0.250392	0.343856
c=12:A->G	50	-0.0888203	0.186935	-0.17769
c=12:A->T	51	1.63657	0.606168	0.0504156
c=13:A->A	52	1.07045	0.0964286	0.232382
c=13:A->C	53	-1.64274	-0.0964286	-0.232382
c=13:A->G	54	-0.62347	-0.662309	2.26387
c=13:A->T	55	0.62347	0.611902	-0.46781
c=14:A->A	56	0.577612	0.0560487	1.31423
c=14:A->C	57	-1.69855	-0.0560487	-1.31423
c=14:A->G	58	-0.036655	0.282348	1.55617
c=14:A->T	59	0.036655	-0.168619	-2.37416
c=15:A->A	60	2.73351	-0.0745704	-0.259146
c=15:A->C	61	0.443689	0.334087	-0.647607
c=15:A->G	62	-0.443689	-0.0641434	4.14081
c=15:A->T	63	-1.30675	0.0641434	0.259146
c=16:A->A	64	0.0659451	-0.00995377	-1.12029
c=16:A->C	65	-0.185354	0.145055	-1.86756
c=16:A->G	66	3.82991	0.00995377	2.98867
c=16:A->T	67	-0.0659451	-0.0852817	1.12029
c=17:A->A	68	-1.79151	-0.10869	-1.10203
c=17:A->C	69	-2.6584	-0.0995494	-0.903952
c=17:A->G	70	3.09239	0.0995494	0.903952
c=17:A->T	71	1.79151	0.203406	2.34891
c=18:A->A	72	-0.0437284	-0.174732	0.0393786
c=18:A->C	73	-0.751126	-0.632043	2.30682
c=18:A->G	74	0.0437284	0.174732	-0.794977
c=18:A->T	75	3.04467	0.918728	-0.0393786
c=19:A->A	76	-0.570682	-0.0862803	2.84398
c=19:A->C	77	3.53715	-0.0449356	-0.479369
c=19:A->G	78	-0.26903	0.0449356	0.479369
c=19:A->T	79	0.26903	0.0867978	-0.737067
c=20:A->A	80	3.45648	0.131337	0.25181
c=20:A->C	81	-0.755658	-0.131337	-0.25181
c=20:A->G	82	0.46859	0.194625	-1.0642
c=20:A->T	83	-0.46859	-0.173144	0.472525
c=21:A->A	84	-0.0370155	0.195356	0.0208669
c=21:A->C	85	0.0370155	-0.00950731	-0.142657
c=21:A->G	86	-0.704213	-0.653185	-0.0208669
c=21:A->T	87	0.447125	0.00950731	0.0819174
c=22:A->A	88	-0.351309	-0.0700768	-0.396851
c=22:A->C	89	0.505322	0.0461261	0.125986
c=22:A->G	90	-0.257011	-0.0278908	0.0208134
c=22:A->T	91	0.257011	0.0278908	-0.0208134
c=23:A->A	92	-0.157276	-0.104991	0.0458017
c=23:A->C	93	0.0997707	0.104991	0.223649
c=23:A->G	94	-0.0812594	-0.341142	-0.196373
c=23:A->T	95	0.0812594	0.37138	-0.0458017
c=24:A->A	96	0.018226	0.259826	-0.250328
c=24:A->C	97	-0.147197	-0.113637	0.075719
c=24:A->G	98	-0.0131504	0.113637	0.0946056
c=24:A->T	99	0.0131504	-0.310119	-0.075719
c=25:A->A	100	0.0515394	-0.335513
c=25:A->C	101	0.079964	-0.0557386
c=25:A->G	102	-0.0515394	0.0557386
c=25:A->T	103	-0.254937	0.164372

## Sheet: Figure 3C
Figure 3C
LXRa, DR4, Full Site Mode		Seed Sequence (wobSeed105): TCTCTAGGTAAAGATAGTTCAGTGAA
PO	1	2	3	4	5	6	7	8	9	10	11	12	13	14	15	16	17	18	19	20	21	22	23	24	25	26
A	0.27	0.2	0.17	0.61	0.37	0.67	0.01	0	0	0.01	1	0.22	0.06	0.64	0.55	0.97	0	0	0.01	0	0.99	0.22	0.11	0.2	0.27	0.29
C	0.17	0.27	0.49	0.1	0.1	0.01	0	0	0	0.31	0	0.7	0.06	0.01	0.01	0.02	0	0	0	0.99	0	0.24	0.45	0.3	0.21	0.3
G	0.19	0.24	0.05	0.13	0.46	0.32	0.99	0.99	0	0	0	0	0.05	0.04	0.21	0.01	0.99	0.89	0.01	0	0.01	0.07	0.13	0.22	0.26	0.24
T	0.37	0.29	0.29	0.15	0.07	0	0	0.01	0.99	0.68	0	0.08	0.83	0.31	0.23	0	0	0.11	0.98	0.01	0	0.47	0.3	0.29	0.27	0.17
LXRa, DR4, 5' Half-site Mode		Seed Sequence (wobSeed114): ATACAGGGTCATCGTAGGCCAGAGTA
PO	1	2	3	4	5	6	7	8	9	10	11	12	13	14	15	16	17	18	19	20	21	22	23	24	25	26
A	0.23	0.32	0.17	0.27	0.07	0.85	0	0	0	0	1	0.3	0.14	0.23	0.25	0.19	0.24	0.2	0.11	0.22	0.3	0.37	0.23	0.19	0.36	0.15
C	0.09	0.29	0.2	0.15	0.03	0	0	0	0	0.59	0	0.44	0.12	0.17	0.21	0.37	0.31	0.2	0.05	0.23	0.19	0.26	0.27	0.27	0.2	0.23
G	0.12	0.15	0.16	0.18	0.89	0.15	1	0.87	0	0	0	0.02	0.25	0.07	0.36	0.2	0.25	0.28	0.19	0.27	0.33	0.09	0.24	0.13	0.29	0.28
T	0.56	0.24	0.47	0.39	0	0	0	0.13	1	0.41	0	0.25	0.49	0.53	0.18	0.24	0.21	0.33	0.64	0.29	0.18	0.27	0.26	0.41	0.15	0.33
LXRa, DR3, 3' Half-site Mode		Seed Sequence (wobSeed89): TATGTAGGTTAAGGGGGTCATTCAG
PO	1	2	3	4	5	6	7	8	9	10	11	12	13	14	15	16	17	18	19	20	21	22	23	24	25
A	0.43	0.23	0.21	0.49	0.28	0.21	0.1	0.22	0.19	0.09	0.23	0.13	0.21	0.04	0.4	0	0	0	0.03	0.97	0.33	0.26	0.14	0.26	0.17
C	0.15	0.24	0.34	0.12	0.15	0.27	0.27	0.14	0.06	0.66	0.49	0.27	0.39	0.02	0.01	0	0	0	0.95	0	0.15	0.2	0.33	0.34	0.29
G	0.15	0.18	0.19	0.22	0.4	0.4	0.34	0.4	0.27	0.07	0.15	0.33	0.17	0.93	0.59	1	0.95	0.09	0.01	0.02	0.04	0.25	0.28	0.18	0.3
T	0.27	0.35	0.26	0.16	0.17	0.11	0.29	0.24	0.48	0.18	0.13	0.27	0.24	0.01	0	0	0.05	0.9	0.02	0	0.48	0.29	0.26	0.22	0.23

## Sheet: Figure 3D
Figure 3D
FXR
PO	1	2	3	4	5	6	7	8	9	10	11	12	13	14	15	16	17	18	19	20	21	22	23
A	0.18	0.28	0.23	0.19	0.44	0.63	0.14	0.25	0.2	0.2	0.91	0.84	0.95	0	0	0	0	0.99	0.52	0.19	0.07	0.29	0.12
C	0.27	0.28	0.33	0.38	0.09	0.09	0.32	0.11	0.16	0.4	0.04	0.01	0	0	0	0	0.99	0	0.27	0.08	0.37	0.12	0.27
G	0.18	0.2	0.33	0.18	0.3	0.25	0.29	0.48	0.18	0.23	0.01	0.15	0.05	1	0.96	0	0	0.01	0.03	0.66	0.41	0.36	0.35
T	0.36	0.24	0.12	0.26	0.18	0.02	0.26	0.17	0.45	0.17	0.05	0.01	0	0	0.04	1	0.01	0	0.18	0.07	0.16	0.23	0.26
LXRa
PO	1	2	3	4	5	6	7	8	9	10	11	12	13	14	15	16	17	18	19	20	21	22	23
A	0.32	0.24	0.28	0.25	0.19	0.49	0.21	0.29	0.28	0.23	0.91	0.83	0.97	0	0	0	0	0.99	0.55	0.31	0.11	0.36	0.28
C	0.25	0.26	0.2	0.26	0.37	0.21	0.31	0.11	0.17	0.34	0.02	0.01	0	0	0	0	0.99	0	0.19	0.15	0.31	0.13	0.29
G	0.24	0.18	0.28	0.29	0.2	0.23	0.26	0.32	0.18	0.25	0.01	0.15	0.03	1	0.9	0	0	0.01	0.03	0.46	0.38	0.28	0.26
T	0.19	0.31	0.24	0.2	0.24	0.06	0.22	0.29	0.37	0.18	0.05	0.01	0	0	0.1	1	0.01	0	0.23	0.09	0.2	0.23	0.16
LXRb
PO	1	2	3	4	5	6	7	8	9	10	11	12	13	14	15	16	17	18	19	20	21	22	23
A	0.25	0.29	0.18	0.18	0.28	0.48	0.17	0.31	0.25	0.19	0.88	0.73	0.93	0	0	0	0	0.99	0.61	0.21	0.17	0.3	0.34
C	0.27	0.23	0.34	0.34	0.17	0.09	0.26	0.21	0.28	0.31	0.03	0.01	0	0	0	0	0.98	0	0.17	0.1	0.32	0.24	0.27
G	0.22	0.2	0.27	0.18	0.31	0.39	0.25	0.26	0.15	0.21	0.02	0.24	0.07	1	0.96	0	0	0.01	0.02	0.58	0.33	0.26	0.2
T	0.27	0.28	0.22	0.3	0.25	0.04	0.32	0.21	0.33	0.28	0.07	0.02	0	0	0.04	1	0.01	0	0.2	0.11	0.18	0.21	0.2
PPARa
PO	1	2	3	4	5	6	7	8	9	10	11	12	13	14	15	16	17	18	19	20	21	22	23
A	0.24	0.23	0.27	0.22	0.21	0.4	0.16	0.14	0.18	0.11	0.93	0.81	0.91	0	0	0	0.01	0.9	0.41	0.28	0.18	0.24	0.22
C	0.19	0.27	0.28	0.28	0.2	0.15	0.17	0.16	0.16	0.32	0.01	0.02	0	0	0	0	0.9	0	0.26	0.19	0.24	0.31	0.2
G	0.24	0.21	0.22	0.21	0.3	0.37	0.46	0.56	0.34	0.21	0.03	0.13	0.09	1	0.87	0.02	0.03	0.1	0.05	0.4	0.43	0.26	0.23
T	0.34	0.3	0.23	0.28	0.29	0.08	0.21	0.13	0.32	0.36	0.03	0.05	0	0	0.13	0.98	0.06	0	0.28	0.14	0.14	0.2	0.35
PPARy
PO	1	2	3	4	5	6	7	8	9	10	11	12	13	14	15	16	17	18	19	20	21	22	23
A	0.2	0.26	0.55	0.13	0.13	0.58	0.03	0.02	0.08	0.03	0.98	0.85	0.86	0	0	0	0.02	0.77	0.24	0.24	0.18	0.25	0.31
C	0.25	0.21	0.07	0.43	0.18	0.07	0	0	0.28	0.62	0	0.01	0	0	0	0.01	0.8	0.01	0.35	0.18	0.35	0.23	0.24
G	0.13	0.12	0.15	0.33	0.14	0.31	0.94	0.96	0.15	0.27	0.02	0.08	0.14	1	0.85	0.03	0.04	0.21	0.26	0.36	0.31	0.37	0.24
T	0.41	0.4	0.23	0.12	0.55	0.03	0.04	0.02	0.49	0.08	0	0.06	0	0	0.14	0.96	0.14	0.02	0.15	0.22	0.16	0.15	0.21
RARa
PO	1	2	3	4	5	6	7	8	9	10	11	12	13	14	15	16	17	18	19	20	21	22	23
A	0.13	0.2	0.25	0.4	0.24	0.55	0.18	0.14	0.14	0.09	0.96	0.89	0.9	0	0	0	0	0.97	0.41	0.17	0.11	0.21	0.34
C	0.29	0.31	0.2	0.3	0.35	0.11	0.13	0.04	0.22	0.47	0.01	0	0	0	0	0	0.98	0	0.31	0.24	0.3	0.27	0.21
G	0.25	0.27	0.39	0.2	0.19	0.3	0.53	0.75	0.13	0.38	0.01	0.1	0.1	1	0.97	0	0	0.03	0.04	0.46	0.41	0.33	0.35
T	0.33	0.21	0.16	0.1	0.22	0.04	0.16	0.07	0.51	0.06	0.03	0.01	0	0	0.03	1	0.02	0	0.23	0.13	0.18	0.19	0.09
RARb
PO	1	2	3	4	5	6	7	8	9	10	11	12	13	14	15	16	17	18	19	20	21	22	23
A	0.24	0.29	0.21	0.24	0.17	0.45	0.12	0.19	0.28	0.26	0.91	0.78	0.93	0	0	0	0	0.98	0.45	0.18	0.15	0.3	0.29
C	0.27	0.27	0.32	0.26	0.17	0.16	0.39	0.23	0.19	0.37	0.03	0.01	0	0	0	0	0.99	0	0.32	0.12	0.32	0.26	0.25
G	0.16	0.18	0.16	0.16	0.37	0.3	0.27	0.32	0.27	0.19	0.02	0.2	0.07	1	0.95	0	0	0.02	0.09	0.58	0.35	0.23	0.23
T	0.33	0.27	0.31	0.34	0.28	0.09	0.21	0.26	0.26	0.18	0.04	0.01	0	0	0.05	1	0.01	0	0.14	0.12	0.18	0.2	0.24
RARy
PO	1	2	3	4	5	6	7	8	9	10	11	12	13	14	15	16	17	18	19	20	21	22	23
A	0.21	0.29	0.2	0.3	0.27	0.46	0.13	0.23	0.21	0.15	0.95	0.81	0.94	0	0	0	0	0.97	0.45	0.19	0.16	0.25	0.36
C	0.24	0.28	0.19	0.27	0.26	0.21	0.21	0.09	0.18	0.56	0.01	0.01	0	0	0	0	0.99	0	0.27	0.22	0.26	0.19	0.25
G	0.24	0.19	0.31	0.22	0.27	0.3	0.54	0.52	0.18	0.16	0.02	0.17	0.06	1	0.96	0	0	0.03	0.06	0.52	0.38	0.41	0.24
T	0.31	0.24	0.31	0.22	0.19	0.03	0.12	0.16	0.43	0.13	0.02	0.01	0	0	0.04	1	0.01	0	0.22	0.08	0.2	0.15	0.15
THRa
PO	1	2	3	4	5	6	7	8	9	10	11	12	13	14	15	16	17	18	19	20	21	22	23
A	0.34	0.32	0.2	0.22	0.16	0.47	0.11	0.37	0.33	0.28	0.13	0.52	0.92	0	0	0	0	0.98	0.29	0.26	0.16	0.27	0.28
C	0.21	0.25	0.3	0.29	0.13	0.1	0.62	0.11	0.14	0.27	0.26	0.03	0	0	0	0	0.98	0	0.3	0.1	0.29	0.24	0.24
G	0.24	0.18	0.21	0.19	0.51	0.35	0.13	0.24	0.24	0.21	0.01	0.43	0.08	1	0.98	0	0	0.02	0.02	0.49	0.37	0.24	0.28
T	0.2	0.24	0.3	0.3	0.2	0.08	0.14	0.28	0.28	0.24	0.6	0.01	0	0	0.02	1	0.01	0	0.39	0.15	0.18	0.24	0.21
VDR
PO	1	2	3	4	5	6	7	8	9	10	11	12	13	14	15	16	17	18	19	20	21	22	23
A	0.33	0.3	0.28	0.34	0.24	0.37	0.12	0.24	0.26	0.19	0.82	0.65	0.86	0	0	0	0	0.97	0.34	0.19	0.21	0.32	0.28
C	0.25	0.19	0.23	0.19	0.25	0.05	0.48	0.15	0.2	0.43	0.05	0.01	0	0	0	0	0.97	0	0.31	0.12	0.29	0.19	0.22
G	0.18	0.29	0.26	0.22	0.26	0.54	0.24	0.41	0.12	0.19	0.03	0.32	0.14	1	0.83	0	0	0.02	0.04	0.6	0.34	0.33	0.37
T	0.24	0.22	0.22	0.24	0.26	0.03	0.16	0.2	0.42	0.18	0.1	0.02	0	0	0.17	1	0.02	0	0.31	0.09	0.16	0.17	0.13
PXR
PO	1	2	3	4	5	6	7	8	9	10	11	12	13	14	15	16	17	18	19	20	21	22	23
A	0.22	0.16	0.3	0.37	0.24	0.6	0.13	0.24	0.19	0.12	0.88	0.77	0.96	0	0	0	0	0.99	0.41	0.22	0.13	0.3	0.24
C	0.25	0.3	0.19	0.23	0.24	0.08	0.35	0.11	0.24	0.45	0.03	0	0	0	0	0	0.99	0	0.3	0.21	0.34	0.26	0.31
G	0.23	0.31	0.31	0.24	0.28	0.26	0.33	0.49	0.17	0.34	0.01	0.22	0.04	1	0.86	0	0	0.01	0.03	0.45	0.4	0.25	0.26
T	0.3	0.23	0.2	0.17	0.24	0.06	0.19	0.16	0.4	0.09	0.08	0.01	0	0	0.14	1	0.01	0	0.26	0.12	0.13	0.19	0.18
RXRa
PO	1	2	3	4	5	6	7	8	9	10	11	12	13	14	15	16	17	18	19	20	21	22	23
A	0.29	0.38	0.14	0.31	0.26	0.53	0.21	0.19	0.14	0.11	0.96	0.82	0.86	0	0	0	0	0.94	0.41	0.12	0.19	0.13	0.42
C	0.17	0.22	0.26	0.3	0.39	0.07	0.14	0.12	0.34	0.45	0.01	0.01	0	0	0	0	0.98	0	0.21	0.22	0.15	0.2	0.15
G	0.27	0.24	0.31	0.17	0.27	0.38	0.47	0.46	0.21	0.31	0.01	0.16	0.14	1	0.98	0	0	0.06	0.05	0.56	0.47	0.5	0.3
T	0.27	0.16	0.29	0.22	0.08	0.01	0.18	0.23	0.31	0.12	0.02	0.01	0	0	0.02	1	0.02	0	0.33	0.1	0.19	0.17	0.13

## Sheet: Figure 4
Figure 4
Listed is all PBM data for all NR experiments shown in Figure 4, with binding modes annotated for each Seed Sequence
Seed/SNV Probe Group: Identifies Seed and all related SNV sequences
NR heterodimer: Indicates the NR experiment (i.e., FXR = FXR:RXRa heterodimer, as in main manuscript)
SNV ID: Identifies the SNV with respect to the Seed Sequence
Z-score: PBM z-score of this probe for the indicated NR
Seed_Score: z-score for the Seed sequence of this Seed/SNV group (for the indicated NR)
Binding Mode Annotation: 5hs (5' half-site mode); 3hs (3' hafl-site mode); f (Full site mode)
ID	Seed/SNV Probe Group	NR heterodimer	Drspacer	SNV ID	Probe Sequence	z-score	Seed_Score	Binding Mode Annotation
wobSeed66FXR	wobSeed66	FXR	DR2	T5A	GCAAAACAGGGTCACTAGGCCAGAGTAGGTACGAAT	6.62845	6.37445	5hs
wobSeed66FXR	wobSeed66	FXR	DR2	T5C	GCAACACAGGGTCACTAGGCCAGAGTAGGTACGAAT	6.26718	6.37445	5hs
wobSeed66FXR	wobSeed66	FXR	DR2	T5G	GCAAGACAGGGTCACTAGGCCAGAGTAGGTACGAAT	5.98589	6.37445	5hs
wobSeed66FXR	wobSeed66	FXR	DR2	C7A	GCAATAAAGGGTCACTAGGCCAGAGTAGGTACGAAT	6.73623	6.37445	5hs
wobSeed66FXR	wobSeed66	FXR	DR2	G9A	GCAATACAAGGTCACTAGGCCAGAGTAGGTACGAAT	7.352	6.37445	5hs
wobSeed66FXR	wobSeed66	FXR	DR2	HS5ablated	GCAATACACCGTCACTAGGCCAGAGTAGGTACGAAT	-0.622946	6.37445	5hs
wobSeed66FXR	wobSeed66	FXR	DR2	G9C	GCAATACACGGTCACTAGGCCAGAGTAGGTACGAAT	0.613726	6.37445	5hs
wobSeed66FXR	wobSeed66	FXR	DR2	G10A	GCAATACAGAGTCACTAGGCCAGAGTAGGTACGAAT	-0.115145	6.37445	5hs
wobSeed66FXR	wobSeed66	FXR	DR2	G10C	GCAATACAGCGTCACTAGGCCAGAGTAGGTACGAAT	-0.287345	6.37445	5hs
wobSeed66FXR	wobSeed66	FXR	DR2	G11A	GCAATACAGGATCACTAGGCCAGAGTAGGTACGAAT	-0.102153	6.37445	5hs
wobSeed66FXR	wobSeed66	FXR	DR2	G11C	GCAATACAGGCTCACTAGGCCAGAGTAGGTACGAAT	-0.561373	6.37445	5hs
wobSeed66FXR	wobSeed66	FXR	DR2	T12A	GCAATACAGGGACACTAGGCCAGAGTAGGTACGAAT	-0.210757	6.37445	5hs
wobSeed66FXR	wobSeed66	FXR	DR2	T12C	GCAATACAGGGCCACTAGGCCAGAGTAGGTACGAAT	-0.16507	6.37445	5hs
wobSeed66FXR	wobSeed66	FXR	DR2	T12G	GCAATACAGGGGCACTAGGCCAGAGTAGGTACGAAT	-0.0916388	6.37445	5hs
wobSeed66FXR	wobSeed66	FXR	DR2	C13A	GCAATACAGGGTAACTAGGCCAGAGTAGGTACGAAT	-0.0125663	6.37445	5hs
wobSeed66FXR	wobSeed66	FXR	DR2	C15A	GCAATACAGGGTCAATAGGCCAGAGTAGGTACGAAT	6.53529	6.37445	5hs
wobSeed66FXR	wobSeed66	FXR	DR2	T16A	GCAATACAGGGTCACAAGGCCAGAGTAGGTACGAAT	6.89382	6.37445	5hs
wobSeed66FXR	wobSeed66	FXR	DR2	T16C	GCAATACAGGGTCACCAGGCCAGAGTAGGTACGAAT	7.08891	6.37445	5hs
wobSeed66FXR	wobSeed66	FXR	DR2	T16G	GCAATACAGGGTCACGAGGCCAGAGTAGGTACGAAT	7.89762	6.37445	5hs
wobSeed66FXR	wobSeed66	FXR	DR2	G18A	GCAATACAGGGTCACTAAGCCAGAGTAGGTACGAAT	6.17195	6.37445	5hs
wobSeed66FXR	wobSeed66	FXR	DR2	G18C	GCAATACAGGGTCACTACGCCAGAGTAGGTACGAAT	6.42991	6.37445	5hs
wobSeed66FXR	wobSeed66	FXR	DR2	G19A	GCAATACAGGGTCACTAGACCAGAGTAGGTACGAAT	5.73523	6.37445	5hs
wobSeed66FXR	wobSeed66	FXR	DR2	G19C	GCAATACAGGGTCACTAGCCCAGAGTAGGTACGAAT	5.40639	6.37445	5hs
wobSeed66FXR	wobSeed66	FXR	DR2	C20A	GCAATACAGGGTCACTAGGACAGAGTAGGTACGAAT	6.0869	6.37445	5hs
wobSeed66FXR	wobSeed66	FXR	DR2	C21A	GCAATACAGGGTCACTAGGCAAGAGTAGGTACGAAT	6.3902	6.37445	5hs
wobSeed66FXR	wobSeed66	FXR	DR2	G23A	GCAATACAGGGTCACTAGGCCAAAGTAGGTACGAAT	6.51471	6.37445	5hs
wobSeed66FXR	wobSeed66	FXR	DR2	G23C	GCAATACAGGGTCACTAGGCCACAGTAGGTACGAAT	6.37633	6.37445	5hs
wobSeed66FXR	wobSeed66	FXR	DR2	G25A	GCAATACAGGGTCACTAGGCCAGAATAGGTACGAAT	6.2008	6.37445	5hs
wobSeed66FXR	wobSeed66	FXR	DR2	G25C	GCAATACAGGGTCACTAGGCCAGACTAGGTACGAAT	6.11708	6.37445	5hs
wobSeed66FXR	wobSeed66	FXR	DR2	T26A	GCAATACAGGGTCACTAGGCCAGAGAAGGTACGAAT	5.78885	6.37445	5hs
wobSeed66FXR	wobSeed66	FXR	DR2	T26C	GCAATACAGGGTCACTAGGCCAGAGCAGGTACGAAT	5.98384	6.37445	5hs
wobSeed66FXR	wobSeed66	FXR	DR2	T26G	GCAATACAGGGTCACTAGGCCAGAGGAGGTACGAAT	5.8509	6.37445	5hs
wobSeed66FXR	wobSeed66	FXR	DR2	A27C	GCAATACAGGGTCACTAGGCCAGAGTCGGTACGAAT	6.26667	6.37445	5hs
wobSeed66FXR	wobSeed66	FXR	DR2	A27G	GCAATACAGGGTCACTAGGCCAGAGTGGGTACGAAT	5.94183	6.37445	5hs
wobSeed66FXR	wobSeed66	FXR	DR2	A27T	GCAATACAGGGTCACTAGGCCAGAGTTGGTACGAAT	6.05256	6.37445	5hs
wobSeed66FXR	wobSeed66	FXR	DR2	G25T	GCAATACAGGGTCACTAGGCCAGATTAGGTACGAAT	6.03219	6.37445	5hs
wobSeed66FXR	wobSeed66	FXR	DR2	A24C	GCAATACAGGGTCACTAGGCCAGCGTAGGTACGAAT	6.02458	6.37445	5hs
wobSeed66FXR	wobSeed66	FXR	DR2	A24G	GCAATACAGGGTCACTAGGCCAGGGTAGGTACGAAT	5.78373	6.37445	5hs
wobSeed66FXR	wobSeed66	FXR	DR2	A24T	GCAATACAGGGTCACTAGGCCAGTGTAGGTACGAAT	5.94484	6.37445	5hs
wobSeed66FXR	wobSeed66	FXR	DR2	G23T	GCAATACAGGGTCACTAGGCCATAGTAGGTACGAAT	5.83348	6.37445	5hs
wobSeed66FXR	wobSeed66	FXR	DR2	A22C	GCAATACAGGGTCACTAGGCCCGAGTAGGTACGAAT	6.16036	6.37445	5hs
wobSeed66FXR	wobSeed66	FXR	DR2	A22G	GCAATACAGGGTCACTAGGCCGGAGTAGGTACGAAT	5.71607	6.37445	5hs
wobSeed66FXR	wobSeed66	FXR	DR2	A22T	GCAATACAGGGTCACTAGGCCTGAGTAGGTACGAAT	6.28849	6.37445	5hs
wobSeed66FXR	wobSeed66	FXR	DR2	C21G	GCAATACAGGGTCACTAGGCGAGAGTAGGTACGAAT	6.0848	6.37445	5hs
wobSeed66FXR	wobSeed66	FXR	DR2	HS3ablated	GCAATACAGGGTCACTAGGCTAGAGTAGGTACGAAT	6.16125	6.37445	5hs
wobSeed66FXR	wobSeed66	FXR	DR2	C21T	GCAATACAGGGTCACTAGGCTAGAGTAGGTACGAAT	6.2077	6.37445	5hs
wobSeed66FXR	wobSeed66	FXR	DR2	C20G	GCAATACAGGGTCACTAGGGCAGAGTAGGTACGAAT	6.65423	6.37445	5hs
wobSeed66FXR	wobSeed66	FXR	DR2	C20T	GCAATACAGGGTCACTAGGTCAGAGTAGGTACGAAT	6.69218	6.37445	5hs
wobSeed66FXR	wobSeed66	FXR	DR2	G19T	GCAATACAGGGTCACTAGTCCAGAGTAGGTACGAAT	5.50099	6.37445	5hs
wobSeed66FXR	wobSeed66	FXR	DR2	G18T	GCAATACAGGGTCACTATGCCAGAGTAGGTACGAAT	5.56428	6.37445	5hs
wobSeed66FXR	wobSeed66	FXR	DR2	A17C	GCAATACAGGGTCACTCGGCCAGAGTAGGTACGAAT	6.58172	6.37445	5hs
wobSeed66FXR	wobSeed66	FXR	DR2	A17G	GCAATACAGGGTCACTGGGCCAGAGTAGGTACGAAT	6.75324	6.37445	5hs
wobSeed66FXR	wobSeed66	FXR	DR2	A17T	GCAATACAGGGTCACTTGGCCAGAGTAGGTACGAAT	6.52119	6.37445	5hs
wobSeed66FXR	wobSeed66	FXR	DR2	C15G	GCAATACAGGGTCAGTAGGCCAGAGTAGGTACGAAT	3.96813	6.37445	5hs
wobSeed66FXR	wobSeed66	FXR	DR2	C15T	GCAATACAGGGTCATTAGGCCAGAGTAGGTACGAAT	7.30623	6.37445	5hs
wobSeed66FXR	wobSeed66	FXR	DR2	A14C	GCAATACAGGGTCCCTAGGCCAGAGTAGGTACGAAT	-0.340729	6.37445	5hs
wobSeed66FXR	wobSeed66	FXR	DR2	A14G	GCAATACAGGGTCGCTAGGCCAGAGTAGGTACGAAT	0.423786	6.37445	5hs
wobSeed66FXR	wobSeed66	FXR	DR2	A14T	GCAATACAGGGTCTCTAGGCCAGAGTAGGTACGAAT	-0.206851	6.37445	5hs
wobSeed66FXR	wobSeed66	FXR	DR2	C13G	GCAATACAGGGTGACTAGGCCAGAGTAGGTACGAAT	0.200876	6.37445	5hs
wobSeed66FXR	wobSeed66	FXR	DR2	C13T	GCAATACAGGGTTACTAGGCCAGAGTAGGTACGAAT	0.736802	6.37445	5hs
wobSeed66FXR	wobSeed66	FXR	DR2	G11T	GCAATACAGGTTCACTAGGCCAGAGTAGGTACGAAT	1.69701	6.37445	5hs
wobSeed66FXR	wobSeed66	FXR	DR2	G10T	GCAATACAGTGTCACTAGGCCAGAGTAGGTACGAAT	-0.0447418	6.37445	5hs
wobSeed66FXR	wobSeed66	FXR	DR2	G9T	GCAATACATGGTCACTAGGCCAGAGTAGGTACGAAT	-0.30996	6.37445	5hs
wobSeed66FXR	wobSeed66	FXR	DR2	A8C	GCAATACCGGGTCACTAGGCCAGAGTAGGTACGAAT	4.08736	6.37445	5hs
wobSeed66FXR	wobSeed66	FXR	DR2	A8G	GCAATACGGGGTCACTAGGCCAGAGTAGGTACGAAT	7.97223	6.37445	5hs
wobSeed66FXR	wobSeed66	FXR	DR2	A8T	GCAATACTGGGTCACTAGGCCAGAGTAGGTACGAAT	1.90467	6.37445	5hs
wobSeed66FXR	wobSeed66	FXR	DR2	C7G	GCAATAGAGGGTCACTAGGCCAGAGTAGGTACGAAT	4.61756	6.37445	5hs
wobSeed66FXR	wobSeed66	FXR	DR2	C7T	GCAATATAGGGTCACTAGGCCAGAGTAGGTACGAAT	6.25616	6.37445	5hs
wobSeed66FXR	wobSeed66	FXR	DR2	A6C	GCAATCCAGGGTCACTAGGCCAGAGTAGGTACGAAT	5.69216	6.37445	5hs
wobSeed66FXR	wobSeed66	FXR	DR2	A6G	GCAATGCAGGGTCACTAGGCCAGAGTAGGTACGAAT	6.22088	6.37445	5hs
wobSeed66FXR	wobSeed66	FXR	DR2	A6T	GCAATTCAGGGTCACTAGGCCAGAGTAGGTACGAAT	6.9604	6.37445	5hs
wobSeed66FXR	wobSeed66	FXR	DR2	A4C	GCACTACAGGGTCACTAGGCCAGAGTAGGTACGAAT	6.16929	6.37445	5hs
wobSeed66FXR	wobSeed66	FXR	DR2	A4G	GCAGTACAGGGTCACTAGGCCAGAGTAGGTACGAAT	5.64201	6.37445	5hs
wobSeed66FXR	wobSeed66	FXR	DR2	A4T	GCATTACAGGGTCACTAGGCCAGAGTAGGTACGAAT	6.12379	6.37445	5hs
wobSeed66FXR	wobSeed66	FXR	DR2	seed	GCAATACAGGGTCACTAGGCCAGAGTAGGTACGAAT	6.37445	6.37445	5hs
wobSeed66LXRa	wobSeed66	LXRa	DR2	T5A	GCAAAACAGGGTCACTAGGCCAGAGTAGGTACGAAT	4.01689	5.07442	5hs
wobSeed66LXRa	wobSeed66	LXRa	DR2	T5C	GCAACACAGGGTCACTAGGCCAGAGTAGGTACGAAT	4.48059	5.07442	5hs
wobSeed66LXRa	wobSeed66	LXRa	DR2	T5G	GCAAGACAGGGTCACTAGGCCAGAGTAGGTACGAAT	3.13741	5.07442	5hs
wobSeed66LXRa	wobSeed66	LXRa	DR2	C7A	GCAATAAAGGGTCACTAGGCCAGAGTAGGTACGAAT	5.34713	5.07442	5hs
wobSeed66LXRa	wobSeed66	LXRa	DR2	G9A	GCAATACAAGGTCACTAGGCCAGAGTAGGTACGAAT	6.14447	5.07442	5hs
wobSeed66LXRa	wobSeed66	LXRa	DR2	HS5ablated	GCAATACACCGTCACTAGGCCAGAGTAGGTACGAAT	-0.522343	5.07442	5hs
wobSeed66LXRa	wobSeed66	LXRa	DR2	G9C	GCAATACACGGTCACTAGGCCAGAGTAGGTACGAAT	1.44948	5.07442	5hs
wobSeed66LXRa	wobSeed66	LXRa	DR2	G10A	GCAATACAGAGTCACTAGGCCAGAGTAGGTACGAAT	-0.0616286	5.07442	5hs
wobSeed66LXRa	wobSeed66	LXRa	DR2	G10C	GCAATACAGCGTCACTAGGCCAGAGTAGGTACGAAT	-0.499204	5.07442	5hs
wobSeed66LXRa	wobSeed66	LXRa	DR2	G11A	GCAATACAGGATCACTAGGCCAGAGTAGGTACGAAT	-0.203877	5.07442	5hs
wobSeed66LXRa	wobSeed66	LXRa	DR2	G11C	GCAATACAGGCTCACTAGGCCAGAGTAGGTACGAAT	-0.70956	5.07442	5hs
wobSeed66LXRa	wobSeed66	LXRa	DR2	T12A	GCAATACAGGGACACTAGGCCAGAGTAGGTACGAAT	-0.375159	5.07442	5hs
wobSeed66LXRa	wobSeed66	LXRa	DR2	T12C	GCAATACAGGGCCACTAGGCCAGAGTAGGTACGAAT	-0.348941	5.07442	5hs
wobSeed66LXRa	wobSeed66	LXRa	DR2	T12G	GCAATACAGGGGCACTAGGCCAGAGTAGGTACGAAT	0.116631	5.07442	5hs
wobSeed66LXRa	wobSeed66	LXRa	DR2	C13A	GCAATACAGGGTAACTAGGCCAGAGTAGGTACGAAT	0.106116	5.07442	5hs
wobSeed66LXRa	wobSeed66	LXRa	DR2	C15A	GCAATACAGGGTCAATAGGCCAGAGTAGGTACGAAT	5.0294	5.07442	5hs
wobSeed66LXRa	wobSeed66	LXRa	DR2	T16A	GCAATACAGGGTCACAAGGCCAGAGTAGGTACGAAT	5.61018	5.07442	5hs
wobSeed66LXRa	wobSeed66	LXRa	DR2	T16C	GCAATACAGGGTCACCAGGCCAGAGTAGGTACGAAT	5.85828	5.07442	5hs
wobSeed66LXRa	wobSeed66	LXRa	DR2	T16G	GCAATACAGGGTCACGAGGCCAGAGTAGGTACGAAT	5.99955	5.07442	5hs
wobSeed66LXRa	wobSeed66	LXRa	DR2	G18A	GCAATACAGGGTCACTAAGCCAGAGTAGGTACGAAT	4.68893	5.07442	5hs
wobSeed66LXRa	wobSeed66	LXRa	DR2	G18C	GCAATACAGGGTCACTACGCCAGAGTAGGTACGAAT	4.99223	5.07442	5hs
wobSeed66LXRa	wobSeed66	LXRa	DR2	G19A	GCAATACAGGGTCACTAGACCAGAGTAGGTACGAAT	4.72221	5.07442	5hs
wobSeed66LXRa	wobSeed66	LXRa	DR2	G19C	GCAATACAGGGTCACTAGCCCAGAGTAGGTACGAAT	4.88824	5.07442	5hs
wobSeed66LXRa	wobSeed66	LXRa	DR2	C20A	GCAATACAGGGTCACTAGGACAGAGTAGGTACGAAT	5.02396	5.07442	5hs
wobSeed66LXRa	wobSeed66	LXRa	DR2	C21A	GCAATACAGGGTCACTAGGCAAGAGTAGGTACGAAT	4.96131	5.07442	5hs
wobSeed66LXRa	wobSeed66	LXRa	DR2	G23A	GCAATACAGGGTCACTAGGCCAAAGTAGGTACGAAT	4.99027	5.07442	5hs
wobSeed66LXRa	wobSeed66	LXRa	DR2	G23C	GCAATACAGGGTCACTAGGCCACAGTAGGTACGAAT	4.75529	5.07442	5hs
wobSeed66LXRa	wobSeed66	LXRa	DR2	G25A	GCAATACAGGGTCACTAGGCCAGAATAGGTACGAAT	5.0642	5.07442	5hs
wobSeed66LXRa	wobSeed66	LXRa	DR2	G25C	GCAATACAGGGTCACTAGGCCAGACTAGGTACGAAT	5.23731	5.07442	5hs
wobSeed66LXRa	wobSeed66	LXRa	DR2	T26A	GCAATACAGGGTCACTAGGCCAGAGAAGGTACGAAT	5.03027	5.07442	5hs
wobSeed66LXRa	wobSeed66	LXRa	DR2	T26C	GCAATACAGGGTCACTAGGCCAGAGCAGGTACGAAT	5.08394	5.07442	5hs
wobSeed66LXRa	wobSeed66	LXRa	DR2	T26G	GCAATACAGGGTCACTAGGCCAGAGGAGGTACGAAT	4.92574	5.07442	5hs
wobSeed66LXRa	wobSeed66	LXRa	DR2	A27C	GCAATACAGGGTCACTAGGCCAGAGTCGGTACGAAT	4.7426	5.07442	5hs
wobSeed66LXRa	wobSeed66	LXRa	DR2	A27G	GCAATACAGGGTCACTAGGCCAGAGTGGGTACGAAT	5.0284	5.07442	5hs
wobSeed66LXRa	wobSeed66	LXRa	DR2	A27T	GCAATACAGGGTCACTAGGCCAGAGTTGGTACGAAT	4.86823	5.07442	5hs
wobSeed66LXRa	wobSeed66	LXRa	DR2	G25T	GCAATACAGGGTCACTAGGCCAGATTAGGTACGAAT	5.15678	5.07442	5hs
wobSeed66LXRa	wobSeed66	LXRa	DR2	A24C	GCAATACAGGGTCACTAGGCCAGCGTAGGTACGAAT	4.76214	5.07442	5hs
wobSeed66LXRa	wobSeed66	LXRa	DR2	A24G	GCAATACAGGGTCACTAGGCCAGGGTAGGTACGAAT	4.57406	5.07442	5hs
wobSeed66LXRa	wobSeed66	LXRa	DR2	A24T	GCAATACAGGGTCACTAGGCCAGTGTAGGTACGAAT	5.39267	5.07442	5hs
wobSeed66LXRa	wobSeed66	LXRa	DR2	G23T	GCAATACAGGGTCACTAGGCCATAGTAGGTACGAAT	4.97563	5.07442	5hs
wobSeed66LXRa	wobSeed66	LXRa	DR2	A22C	GCAATACAGGGTCACTAGGCCCGAGTAGGTACGAAT	4.61729	5.07442	5hs
wobSeed66LXRa	wobSeed66	LXRa	DR2	A22G	GCAATACAGGGTCACTAGGCCGGAGTAGGTACGAAT	5.10186	5.07442	5hs
wobSeed66LXRa	wobSeed66	LXRa	DR2	A22T	GCAATACAGGGTCACTAGGCCTGAGTAGGTACGAAT	4.70962	5.07442	5hs
wobSeed66LXRa	wobSeed66	LXRa	DR2	C21G	GCAATACAGGGTCACTAGGCGAGAGTAGGTACGAAT	4.91763	5.07442	5hs
wobSeed66LXRa	wobSeed66	LXRa	DR2	HS3ablated	GCAATACAGGGTCACTAGGCTAGAGTAGGTACGAAT	4.82346	5.07442	5hs
wobSeed66LXRa	wobSeed66	LXRa	DR2	C21T	GCAATACAGGGTCACTAGGCTAGAGTAGGTACGAAT	5.05406	5.07442	5hs
wobSeed66LXRa	wobSeed66	LXRa	DR2	C20G	GCAATACAGGGTCACTAGGGCAGAGTAGGTACGAAT	5.17285	5.07442	5hs
wobSeed66LXRa	wobSeed66	LXRa	DR2	C20T	GCAATACAGGGTCACTAGGTCAGAGTAGGTACGAAT	5.66645	5.07442	5hs
wobSeed66LXRa	wobSeed66	LXRa	DR2	G19T	GCAATACAGGGTCACTAGTCCAGAGTAGGTACGAAT	4.68057	5.07442	5hs
wobSeed66LXRa	wobSeed66	LXRa	DR2	G18T	GCAATACAGGGTCACTATGCCAGAGTAGGTACGAAT	4.68319	5.07442	5hs
wobSeed66LXRa	wobSeed66	LXRa	DR2	A17C	GCAATACAGGGTCACTCGGCCAGAGTAGGTACGAAT	5.12855	5.07442	5hs
wobSeed66LXRa	wobSeed66	LXRa	DR2	A17G	GCAATACAGGGTCACTGGGCCAGAGTAGGTACGAAT	5.59584	5.07442	5hs
wobSeed66LXRa	wobSeed66	LXRa	DR2	A17T	GCAATACAGGGTCACTTGGCCAGAGTAGGTACGAAT	5.1309	5.07442	5hs
wobSeed66LXRa	wobSeed66	LXRa	DR2	C15G	GCAATACAGGGTCAGTAGGCCAGAGTAGGTACGAAT	3.62581	5.07442	5hs
wobSeed66LXRa	wobSeed66	LXRa	DR2	C15T	GCAATACAGGGTCATTAGGCCAGAGTAGGTACGAAT	5.47657	5.07442	5hs
wobSeed66LXRa	wobSeed66	LXRa	DR2	A14C	GCAATACAGGGTCCCTAGGCCAGAGTAGGTACGAAT	-0.334119	5.07442	5hs
wobSeed66LXRa	wobSeed66	LXRa	DR2	A14G	GCAATACAGGGTCGCTAGGCCAGAGTAGGTACGAAT	0.52372	5.07442	5hs
wobSeed66LXRa	wobSeed66	LXRa	DR2	A14T	GCAATACAGGGTCTCTAGGCCAGAGTAGGTACGAAT	-0.380219	5.07442	5hs
wobSeed66LXRa	wobSeed66	LXRa	DR2	C13G	GCAATACAGGGTGACTAGGCCAGAGTAGGTACGAAT	0.220715	5.07442	5hs
wobSeed66LXRa	wobSeed66	LXRa	DR2	C13T	GCAATACAGGGTTACTAGGCCAGAGTAGGTACGAAT	1.25969	5.07442	5hs
wobSeed66LXRa	wobSeed66	LXRa	DR2	G11T	GCAATACAGGTTCACTAGGCCAGAGTAGGTACGAAT	2.57978	5.07442	5hs
wobSeed66LXRa	wobSeed66	LXRa	DR2	G10T	GCAATACAGTGTCACTAGGCCAGAGTAGGTACGAAT	0.0758893	5.07442	5hs
wobSeed66LXRa	wobSeed66	LXRa	DR2	G9T	GCAATACATGGTCACTAGGCCAGAGTAGGTACGAAT	-0.00437104	5.07442	5hs
wobSeed66LXRa	wobSeed66	LXRa	DR2	A8C	GCAATACCGGGTCACTAGGCCAGAGTAGGTACGAAT	3.50802	5.07442	5hs
wobSeed66LXRa	wobSeed66	LXRa	DR2	A8G	GCAATACGGGGTCACTAGGCCAGAGTAGGTACGAAT	6.52878	5.07442	5hs
wobSeed66LXRa	wobSeed66	LXRa	DR2	A8T	GCAATACTGGGTCACTAGGCCAGAGTAGGTACGAAT	1.69121	5.07442	5hs
wobSeed66LXRa	wobSeed66	LXRa	DR2	C7G	GCAATAGAGGGTCACTAGGCCAGAGTAGGTACGAAT	3.50088	5.07442	5hs
wobSeed66LXRa	wobSeed66	LXRa	DR2	C7T	GCAATATAGGGTCACTAGGCCAGAGTAGGTACGAAT	5.12897	5.07442	5hs
wobSeed66LXRa	wobSeed66	LXRa	DR2	A6C	GCAATCCAGGGTCACTAGGCCAGAGTAGGTACGAAT	4.80236	5.07442	5hs
wobSeed66LXRa	wobSeed66	LXRa	DR2	A6G	GCAATGCAGGGTCACTAGGCCAGAGTAGGTACGAAT	4.61731	5.07442	5hs
wobSeed66LXRa	wobSeed66	LXRa	DR2	A6T	GCAATTCAGGGTCACTAGGCCAGAGTAGGTACGAAT	6.19688	5.07442	5hs
wobSeed66LXRa	wobSeed66	LXRa	DR2	A4C	GCACTACAGGGTCACTAGGCCAGAGTAGGTACGAAT	3.51269	5.07442	5hs
wobSeed66LXRa	wobSeed66	LXRa	DR2	A4G	GCAGTACAGGGTCACTAGGCCAGAGTAGGTACGAAT	3.74306	5.07442	5hs
wobSeed66LXRa	wobSeed66	LXRa	DR2	A4T	GCATTACAGGGTCACTAGGCCAGAGTAGGTACGAAT	4.5737	5.07442	5hs
wobSeed66LXRa	wobSeed66	LXRa	DR2	seed	GCAATACAGGGTCACTAGGCCAGAGTAGGTACGAAT	5.07442	5.07442	5hs
wobSeed66RXRa	wobSeed66	RXRa	DR2	T5A	GCAAAACAGGGTCACTAGGCCAGAGTAGGTACGAAT	5.70403	5.5172	5hs
wobSeed66RXRa	wobSeed66	RXRa	DR2	T5C	GCAACACAGGGTCACTAGGCCAGAGTAGGTACGAAT	5.23904	5.5172	5hs
wobSeed66RXRa	wobSeed66	RXRa	DR2	T5G	GCAAGACAGGGTCACTAGGCCAGAGTAGGTACGAAT	5.57863	5.5172	5hs
wobSeed66RXRa	wobSeed66	RXRa	DR2	C7A	GCAATAAAGGGTCACTAGGCCAGAGTAGGTACGAAT	5.8912	5.5172	5hs
wobSeed66RXRa	wobSeed66	RXRa	DR2	G9A	GCAATACAAGGTCACTAGGCCAGAGTAGGTACGAAT	5.5259	5.5172	5hs
wobSeed66RXRa	wobSeed66	RXRa	DR2	HS5ablated	GCAATACACCGTCACTAGGCCAGAGTAGGTACGAAT	-0.00604395	5.5172	5hs
wobSeed66RXRa	wobSeed66	RXRa	DR2	G9C	GCAATACACGGTCACTAGGCCAGAGTAGGTACGAAT	0.672374	5.5172	5hs
wobSeed66RXRa	wobSeed66	RXRa	DR2	G10A	GCAATACAGAGTCACTAGGCCAGAGTAGGTACGAAT	0.279925	5.5172	5hs
wobSeed66RXRa	wobSeed66	RXRa	DR2	G10C	GCAATACAGCGTCACTAGGCCAGAGTAGGTACGAAT	-0.0939746	5.5172	5hs
wobSeed66RXRa	wobSeed66	RXRa	DR2	G11A	GCAATACAGGATCACTAGGCCAGAGTAGGTACGAAT	0.367352	5.5172	5hs
wobSeed66RXRa	wobSeed66	RXRa	DR2	G11C	GCAATACAGGCTCACTAGGCCAGAGTAGGTACGAAT	-0.169288	5.5172	5hs
wobSeed66RXRa	wobSeed66	RXRa	DR2	T12A	GCAATACAGGGACACTAGGCCAGAGTAGGTACGAAT	-0.15052	5.5172	5hs
wobSeed66RXRa	wobSeed66	RXRa	DR2	T12C	GCAATACAGGGCCACTAGGCCAGAGTAGGTACGAAT	0.289235	5.5172	5hs
wobSeed66RXRa	wobSeed66	RXRa	DR2	T12G	GCAATACAGGGGCACTAGGCCAGAGTAGGTACGAAT	0.610667	5.5172	5hs
wobSeed66RXRa	wobSeed66	RXRa	DR2	C13A	GCAATACAGGGTAACTAGGCCAGAGTAGGTACGAAT	0.664005	5.5172	5hs
wobSeed66RXRa	wobSeed66	RXRa	DR2	C15A	GCAATACAGGGTCAATAGGCCAGAGTAGGTACGAAT	4.8889	5.5172	5hs
wobSeed66RXRa	wobSeed66	RXRa	DR2	T16A	GCAATACAGGGTCACAAGGCCAGAGTAGGTACGAAT	6.77824	5.5172	5hs
wobSeed66RXRa	wobSeed66	RXRa	DR2	T16C	GCAATACAGGGTCACCAGGCCAGAGTAGGTACGAAT	7.47211	5.5172	5hs
wobSeed66RXRa	wobSeed66	RXRa	DR2	T16G	GCAATACAGGGTCACGAGGCCAGAGTAGGTACGAAT	7.66768	5.5172	5hs
wobSeed66RXRa	wobSeed66	RXRa	DR2	G18A	GCAATACAGGGTCACTAAGCCAGAGTAGGTACGAAT	5.38857	5.5172	5hs
wobSeed66RXRa	wobSeed66	RXRa	DR2	G18C	GCAATACAGGGTCACTACGCCAGAGTAGGTACGAAT	5.70382	5.5172	5hs
wobSeed66RXRa	wobSeed66	RXRa	DR2	G19A	GCAATACAGGGTCACTAGACCAGAGTAGGTACGAAT	5.90691	5.5172	5hs
wobSeed66RXRa	wobSeed66	RXRa	DR2	G19C	GCAATACAGGGTCACTAGCCCAGAGTAGGTACGAAT	5.16882	5.5172	5hs
wobSeed66RXRa	wobSeed66	RXRa	DR2	C20A	GCAATACAGGGTCACTAGGACAGAGTAGGTACGAAT	5.49668	5.5172	5hs
wobSeed66RXRa	wobSeed66	RXRa	DR2	C21A	GCAATACAGGGTCACTAGGCAAGAGTAGGTACGAAT	5.44674	5.5172	5hs
wobSeed66RXRa	wobSeed66	RXRa	DR2	G23A	GCAATACAGGGTCACTAGGCCAAAGTAGGTACGAAT	5.97608	5.5172	5hs
wobSeed66RXRa	wobSeed66	RXRa	DR2	G23C	GCAATACAGGGTCACTAGGCCACAGTAGGTACGAAT	5.56452	5.5172	5hs
wobSeed66RXRa	wobSeed66	RXRa	DR2	G25A	GCAATACAGGGTCACTAGGCCAGAATAGGTACGAAT	5.58139	5.5172	5hs
wobSeed66RXRa	wobSeed66	RXRa	DR2	G25C	GCAATACAGGGTCACTAGGCCAGACTAGGTACGAAT	5.34671	5.5172	5hs
wobSeed66RXRa	wobSeed66	RXRa	DR2	T26A	GCAATACAGGGTCACTAGGCCAGAGAAGGTACGAAT	5.5176	5.5172	5hs
wobSeed66RXRa	wobSeed66	RXRa	DR2	T26C	GCAATACAGGGTCACTAGGCCAGAGCAGGTACGAAT	5.66318	5.5172	5hs
wobSeed66RXRa	wobSeed66	RXRa	DR2	T26G	GCAATACAGGGTCACTAGGCCAGAGGAGGTACGAAT	5.66162	5.5172	5hs
wobSeed66RXRa	wobSeed66	RXRa	DR2	A27C	GCAATACAGGGTCACTAGGCCAGAGTCGGTACGAAT	5.29895	5.5172	5hs
wobSeed66RXRa	wobSeed66	RXRa	DR2	A27G	GCAATACAGGGTCACTAGGCCAGAGTGGGTACGAAT	5.40244	5.5172	5hs
wobSeed66RXRa	wobSeed66	RXRa	DR2	A27T	GCAATACAGGGTCACTAGGCCAGAGTTGGTACGAAT	5.94266	5.5172	5hs
wobSeed66RXRa	wobSeed66	RXRa	DR2	G25T	GCAATACAGGGTCACTAGGCCAGATTAGGTACGAAT	5.89629	5.5172	5hs
wobSeed66RXRa	wobSeed66	RXRa	DR2	A24C	GCAATACAGGGTCACTAGGCCAGCGTAGGTACGAAT	5.28744	5.5172	5hs
wobSeed66RXRa	wobSeed66	RXRa	DR2	A24G	GCAATACAGGGTCACTAGGCCAGGGTAGGTACGAAT	5.25002	5.5172	5hs
wobSeed66RXRa	wobSeed66	RXRa	DR2	A24T	GCAATACAGGGTCACTAGGCCAGTGTAGGTACGAAT	6.03959	5.5172	5hs
wobSeed66RXRa	wobSeed66	RXRa	DR2	G23T	GCAATACAGGGTCACTAGGCCATAGTAGGTACGAAT	5.60446	5.5172	5hs
wobSeed66RXRa	wobSeed66	RXRa	DR2	A22C	GCAATACAGGGTCACTAGGCCCGAGTAGGTACGAAT	5.30893	5.5172	5hs
wobSeed66RXRa	wobSeed66	RXRa	DR2	A22G	GCAATACAGGGTCACTAGGCCGGAGTAGGTACGAAT	5.27755	5.5172	5hs
wobSeed66RXRa	wobSeed66	RXRa	DR2	A22T	GCAATACAGGGTCACTAGGCCTGAGTAGGTACGAAT	5.28159	5.5172	5hs
wobSeed66RXRa	wobSeed66	RXRa	DR2	C21G	GCAATACAGGGTCACTAGGCGAGAGTAGGTACGAAT	5.73056	5.5172	5hs
wobSeed66RXRa	wobSeed66	RXRa	DR2	HS3ablated	GCAATACAGGGTCACTAGGCTAGAGTAGGTACGAAT	6.05847	5.5172	5hs
wobSeed66RXRa	wobSeed66	RXRa	DR2	C21T	GCAATACAGGGTCACTAGGCTAGAGTAGGTACGAAT	5.52233	5.5172	5hs
wobSeed66RXRa	wobSeed66	RXRa	DR2	C20G	GCAATACAGGGTCACTAGGGCAGAGTAGGTACGAAT	5.80277	5.5172	5hs
wobSeed66RXRa	wobSeed66	RXRa	DR2	C20T	GCAATACAGGGTCACTAGGTCAGAGTAGGTACGAAT	6.65898	5.5172	5hs
wobSeed66RXRa	wobSeed66	RXRa	DR2	G19T	GCAATACAGGGTCACTAGTCCAGAGTAGGTACGAAT	4.873	5.5172	5hs
wobSeed66RXRa	wobSeed66	RXRa	DR2	G18T	GCAATACAGGGTCACTATGCCAGAGTAGGTACGAAT	5.14656	5.5172	5hs
wobSeed66RXRa	wobSeed66	RXRa	DR2	A17C	GCAATACAGGGTCACTCGGCCAGAGTAGGTACGAAT	5.63154	5.5172	5hs
wobSeed66RXRa	wobSeed66	RXRa	DR2	A17G	GCAATACAGGGTCACTGGGCCAGAGTAGGTACGAAT	6.19514	5.5172	5hs
wobSeed66RXRa	wobSeed66	RXRa	DR2	A17T	GCAATACAGGGTCACTTGGCCAGAGTAGGTACGAAT	5.2544	5.5172	5hs
wobSeed66RXRa	wobSeed66	RXRa	DR2	C15G	GCAATACAGGGTCAGTAGGCCAGAGTAGGTACGAAT	3.73442	5.5172	5hs
wobSeed66RXRa	wobSeed66	RXRa	DR2	C15T	GCAATACAGGGTCATTAGGCCAGAGTAGGTACGAAT	5.52632	5.5172	5hs
wobSeed66RXRa	wobSeed66	RXRa	DR2	A14C	GCAATACAGGGTCCCTAGGCCAGAGTAGGTACGAAT	0.21103	5.5172	5hs
wobSeed66RXRa	wobSeed66	RXRa	DR2	A14G	GCAATACAGGGTCGCTAGGCCAGAGTAGGTACGAAT	1.51857	5.5172	5hs
wobSeed66RXRa	wobSeed66	RXRa	DR2	A14T	GCAATACAGGGTCTCTAGGCCAGAGTAGGTACGAAT	-0.149935	5.5172	5hs
wobSeed66RXRa	wobSeed66	RXRa	DR2	C13G	GCAATACAGGGTGACTAGGCCAGAGTAGGTACGAAT	0.911394	5.5172	5hs
wobSeed66RXRa	wobSeed66	RXRa	DR2	C13T	GCAATACAGGGTTACTAGGCCAGAGTAGGTACGAAT	1.5707	5.5172	5hs
wobSeed66RXRa	wobSeed66	RXRa	DR2	G11T	GCAATACAGGTTCACTAGGCCAGAGTAGGTACGAAT	2.14586	5.5172	5hs
wobSeed66RXRa	wobSeed66	RXRa	DR2	G10T	GCAATACAGTGTCACTAGGCCAGAGTAGGTACGAAT	0.185128	5.5172	5hs
wobSeed66RXRa	wobSeed66	RXRa	DR2	G9T	GCAATACATGGTCACTAGGCCAGAGTAGGTACGAAT	0.580083	5.5172	5hs
wobSeed66RXRa	wobSeed66	RXRa	DR2	A8C	GCAATACCGGGTCACTAGGCCAGAGTAGGTACGAAT	4.15398	5.5172	5hs
wobSeed66RXRa	wobSeed66	RXRa	DR2	A8G	GCAATACGGGGTCACTAGGCCAGAGTAGGTACGAAT	8.79507	5.5172	5hs
wobSeed66RXRa	wobSeed66	RXRa	DR2	A8T	GCAATACTGGGTCACTAGGCCAGAGTAGGTACGAAT	2.36732	5.5172	5hs
wobSeed66RXRa	wobSeed66	RXRa	DR2	C7G	GCAATAGAGGGTCACTAGGCCAGAGTAGGTACGAAT	4.20321	5.5172	5hs
wobSeed66RXRa	wobSeed66	RXRa	DR2	C7T	GCAATATAGGGTCACTAGGCCAGAGTAGGTACGAAT	5.70881	5.5172	5hs
wobSeed66RXRa	wobSeed66	RXRa	DR2	A6C	GCAATCCAGGGTCACTAGGCCAGAGTAGGTACGAAT	5.54851	5.5172	5hs
wobSeed66RXRa	wobSeed66	RXRa	DR2	A6G	GCAATGCAGGGTCACTAGGCCAGAGTAGGTACGAAT	5.37466	5.5172	5hs
wobSeed66RXRa	wobSeed66	RXRa	DR2	A6T	GCAATTCAGGGTCACTAGGCCAGAGTAGGTACGAAT	6.67855	5.5172	5hs
wobSeed66RXRa	wobSeed66	RXRa	DR2	A4C	GCACTACAGGGTCACTAGGCCAGAGTAGGTACGAAT	4.83564	5.5172	5hs
wobSeed66RXRa	wobSeed66	RXRa	DR2	A4G	GCAGTACAGGGTCACTAGGCCAGAGTAGGTACGAAT	5.42548	5.5172	5hs
wobSeed66RXRa	wobSeed66	RXRa	DR2	A4T	GCATTACAGGGTCACTAGGCCAGAGTAGGTACGAAT	5.2393	5.5172	5hs
wobSeed66RXRa	wobSeed66	RXRa	DR2	seed	GCAATACAGGGTCACTAGGCCAGAGTAGGTACGAAT	5.5172	5.5172	5hs
wobSeed66PXR	wobSeed66	PXR	DR2	T5A	GCAAAACAGGGTCACTAGGCCAGAGTAGGTACGAAT	3.58313	3.28273	5hs
wobSeed66PXR	wobSeed66	PXR	DR2	T5C	GCAACACAGGGTCACTAGGCCAGAGTAGGTACGAAT	3.1625	3.28273	5hs
wobSeed66PXR	wobSeed66	PXR	DR2	T5G	GCAAGACAGGGTCACTAGGCCAGAGTAGGTACGAAT	2.88621	3.28273	5hs
wobSeed66PXR	wobSeed66	PXR	DR2	C7A	GCAATAAAGGGTCACTAGGCCAGAGTAGGTACGAAT	3.13435	3.28273	5hs
wobSeed66PXR	wobSeed66	PXR	DR2	G9A	GCAATACAAGGTCACTAGGCCAGAGTAGGTACGAAT	3.62622	3.28273	5hs
wobSeed66PXR	wobSeed66	PXR	DR2	HS5ablated	GCAATACACCGTCACTAGGCCAGAGTAGGTACGAAT	-0.379731	3.28273	5hs
wobSeed66PXR	wobSeed66	PXR	DR2	G9C	GCAATACACGGTCACTAGGCCAGAGTAGGTACGAAT	0.0441132	3.28273	5hs
wobSeed66PXR	wobSeed66	PXR	DR2	G10A	GCAATACAGAGTCACTAGGCCAGAGTAGGTACGAAT	-0.343217	3.28273	5hs
wobSeed66PXR	wobSeed66	PXR	DR2	G10C	GCAATACAGCGTCACTAGGCCAGAGTAGGTACGAAT	-0.518901	3.28273	5hs
wobSeed66PXR	wobSeed66	PXR	DR2	G11A	GCAATACAGGATCACTAGGCCAGAGTAGGTACGAAT	-0.236241	3.28273	5hs
wobSeed66PXR	wobSeed66	PXR	DR2	G11C	GCAATACAGGCTCACTAGGCCAGAGTAGGTACGAAT	-0.759151	3.28273	5hs
wobSeed66PXR	wobSeed66	PXR	DR2	T12A	GCAATACAGGGACACTAGGCCAGAGTAGGTACGAAT	-0.635134	3.28273	5hs
wobSeed66PXR	wobSeed66	PXR	DR2	T12C	GCAATACAGGGCCACTAGGCCAGAGTAGGTACGAAT	-0.239437	3.28273	5hs
wobSeed66PXR	wobSeed66	PXR	DR2	T12G	GCAATACAGGGGCACTAGGCCAGAGTAGGTACGAAT	-0.286434	3.28273	5hs
wobSeed66PXR	wobSeed66	PXR	DR2	C13A	GCAATACAGGGTAACTAGGCCAGAGTAGGTACGAAT	-0.0779657	3.28273	5hs
wobSeed66PXR	wobSeed66	PXR	DR2	C15A	GCAATACAGGGTCAATAGGCCAGAGTAGGTACGAAT	2.68539	3.28273	5hs
wobSeed66PXR	wobSeed66	PXR	DR2	T16A	GCAATACAGGGTCACAAGGCCAGAGTAGGTACGAAT	4.03235	3.28273	5hs
wobSeed66PXR	wobSeed66	PXR	DR2	T16C	GCAATACAGGGTCACCAGGCCAGAGTAGGTACGAAT	4.0231	3.28273	5hs
wobSeed66PXR	wobSeed66	PXR	DR2	T16G	GCAATACAGGGTCACGAGGCCAGAGTAGGTACGAAT	4.42766	3.28273	5hs
wobSeed66PXR	wobSeed66	PXR	DR2	G18A	GCAATACAGGGTCACTAAGCCAGAGTAGGTACGAAT	3.23372	3.28273	5hs
wobSeed66PXR	wobSeed66	PXR	DR2	G18C	GCAATACAGGGTCACTACGCCAGAGTAGGTACGAAT	3.28152	3.28273	5hs
wobSeed66PXR	wobSeed66	PXR	DR2	G19A	GCAATACAGGGTCACTAGACCAGAGTAGGTACGAAT	3.04764	3.28273	5hs
wobSeed66PXR	wobSeed66	PXR	DR2	G19C	GCAATACAGGGTCACTAGCCCAGAGTAGGTACGAAT	2.92091	3.28273	5hs
wobSeed66PXR	wobSeed66	PXR	DR2	C20A	GCAATACAGGGTCACTAGGACAGAGTAGGTACGAAT	3.1651	3.28273	5hs
wobSeed66PXR	wobSeed66	PXR	DR2	C21A	GCAATACAGGGTCACTAGGCAAGAGTAGGTACGAAT	3.05987	3.28273	5hs
wobSeed66PXR	wobSeed66	PXR	DR2	G23A	GCAATACAGGGTCACTAGGCCAAAGTAGGTACGAAT	3.26926	3.28273	5hs
wobSeed66PXR	wobSeed66	PXR	DR2	G23C	GCAATACAGGGTCACTAGGCCACAGTAGGTACGAAT	3.35573	3.28273	5hs
wobSeed66PXR	wobSeed66	PXR	DR2	G25A	GCAATACAGGGTCACTAGGCCAGAATAGGTACGAAT	3.16167	3.28273	5hs
wobSeed66PXR	wobSeed66	PXR	DR2	G25C	GCAATACAGGGTCACTAGGCCAGACTAGGTACGAAT	3.06088	3.28273	5hs
wobSeed66PXR	wobSeed66	PXR	DR2	T26A	GCAATACAGGGTCACTAGGCCAGAGAAGGTACGAAT	3.01902	3.28273	5hs
wobSeed66PXR	wobSeed66	PXR	DR2	T26C	GCAATACAGGGTCACTAGGCCAGAGCAGGTACGAAT	3.15542	3.28273	5hs
wobSeed66PXR	wobSeed66	PXR	DR2	T26G	GCAATACAGGGTCACTAGGCCAGAGGAGGTACGAAT	2.95311	3.28273	5hs
wobSeed66PXR	wobSeed66	PXR	DR2	A27C	GCAATACAGGGTCACTAGGCCAGAGTCGGTACGAAT	3.07686	3.28273	5hs
wobSeed66PXR	wobSeed66	PXR	DR2	A27G	GCAATACAGGGTCACTAGGCCAGAGTGGGTACGAAT	3.32457	3.28273	5hs
wobSeed66PXR	wobSeed66	PXR	DR2	A27T	GCAATACAGGGTCACTAGGCCAGAGTTGGTACGAAT	3.38484	3.28273	5hs
wobSeed66PXR	wobSeed66	PXR	DR2	G25T	GCAATACAGGGTCACTAGGCCAGATTAGGTACGAAT	3.32055	3.28273	5hs
wobSeed66PXR	wobSeed66	PXR	DR2	A24C	GCAATACAGGGTCACTAGGCCAGCGTAGGTACGAAT	3.01971	3.28273	5hs
wobSeed66PXR	wobSeed66	PXR	DR2	A24G	GCAATACAGGGTCACTAGGCCAGGGTAGGTACGAAT	3.04868	3.28273	5hs
wobSeed66PXR	wobSeed66	PXR	DR2	A24T	GCAATACAGGGTCACTAGGCCAGTGTAGGTACGAAT	3.37438	3.28273	5hs
wobSeed66PXR	wobSeed66	PXR	DR2	G23T	GCAATACAGGGTCACTAGGCCATAGTAGGTACGAAT	3.30635	3.28273	5hs
wobSeed66PXR	wobSeed66	PXR	DR2	A22C	GCAATACAGGGTCACTAGGCCCGAGTAGGTACGAAT	2.93539	3.28273	5hs
wobSeed66PXR	wobSeed66	PXR	DR2	A22G	GCAATACAGGGTCACTAGGCCGGAGTAGGTACGAAT	2.97652	3.28273	5hs
wobSeed66PXR	wobSeed66	PXR	DR2	A22T	GCAATACAGGGTCACTAGGCCTGAGTAGGTACGAAT	2.8529	3.28273	5hs
wobSeed66PXR	wobSeed66	PXR	DR2	C21G	GCAATACAGGGTCACTAGGCGAGAGTAGGTACGAAT	3.16449	3.28273	5hs
wobSeed66PXR	wobSeed66	PXR	DR2	HS3ablated	GCAATACAGGGTCACTAGGCTAGAGTAGGTACGAAT	3.46642	3.28273	5hs
wobSeed66PXR	wobSeed66	PXR	DR2	C21T	GCAATACAGGGTCACTAGGCTAGAGTAGGTACGAAT	2.96084	3.28273	5hs
wobSeed66PXR	wobSeed66	PXR	DR2	C20G	GCAATACAGGGTCACTAGGGCAGAGTAGGTACGAAT	3.50515	3.28273	5hs
wobSeed66PXR	wobSeed66	PXR	DR2	C20T	GCAATACAGGGTCACTAGGTCAGAGTAGGTACGAAT	4.3399	3.28273	5hs
wobSeed66PXR	wobSeed66	PXR	DR2	G19T	GCAATACAGGGTCACTAGTCCAGAGTAGGTACGAAT	2.96921	3.28273	5hs
wobSeed66PXR	wobSeed66	PXR	DR2	G18T	GCAATACAGGGTCACTATGCCAGAGTAGGTACGAAT	2.89542	3.28273	5hs
wobSeed66PXR	wobSeed66	PXR	DR2	A17C	GCAATACAGGGTCACTCGGCCAGAGTAGGTACGAAT	3.4925	3.28273	5hs
wobSeed66PXR	wobSeed66	PXR	DR2	A17G	GCAATACAGGGTCACTGGGCCAGAGTAGGTACGAAT	3.74433	3.28273	5hs
wobSeed66PXR	wobSeed66	PXR	DR2	A17T	GCAATACAGGGTCACTTGGCCAGAGTAGGTACGAAT	3.45098	3.28273	5hs
wobSeed66PXR	wobSeed66	PXR	DR2	C15G	GCAATACAGGGTCAGTAGGCCAGAGTAGGTACGAAT	1.85891	3.28273	5hs
wobSeed66PXR	wobSeed66	PXR	DR2	C15T	GCAATACAGGGTCATTAGGCCAGAGTAGGTACGAAT	3.56571	3.28273	5hs
wobSeed66PXR	wobSeed66	PXR	DR2	A14C	GCAATACAGGGTCCCTAGGCCAGAGTAGGTACGAAT	-0.489849	3.28273	5hs
wobSeed66PXR	wobSeed66	PXR	DR2	A14G	GCAATACAGGGTCGCTAGGCCAGAGTAGGTACGAAT	0.277101	3.28273	5hs
wobSeed66PXR	wobSeed66	PXR	DR2	A14T	GCAATACAGGGTCTCTAGGCCAGAGTAGGTACGAAT	-0.521689	3.28273	5hs
wobSeed66PXR	wobSeed66	PXR	DR2	C13G	GCAATACAGGGTGACTAGGCCAGAGTAGGTACGAAT	0.110125	3.28273	5hs
wobSeed66PXR	wobSeed66	PXR	DR2	C13T	GCAATACAGGGTTACTAGGCCAGAGTAGGTACGAAT	0.457019	3.28273	5hs
wobSeed66PXR	wobSeed66	PXR	DR2	G11T	GCAATACAGGTTCACTAGGCCAGAGTAGGTACGAAT	1.47025	3.28273	5hs
wobSeed66PXR	wobSeed66	PXR	DR2	G10T	GCAATACAGTGTCACTAGGCCAGAGTAGGTACGAAT	-0.341735	3.28273	5hs
wobSeed66PXR	wobSeed66	PXR	DR2	G9T	GCAATACATGGTCACTAGGCCAGAGTAGGTACGAAT	-0.197965	3.28273	5hs
wobSeed66PXR	wobSeed66	PXR	DR2	A8C	GCAATACCGGGTCACTAGGCCAGAGTAGGTACGAAT	2.31735	3.28273	5hs
wobSeed66PXR	wobSeed66	PXR	DR2	A8G	GCAATACGGGGTCACTAGGCCAGAGTAGGTACGAAT	5.77951	3.28273	5hs
wobSeed66PXR	wobSeed66	PXR	DR2	A8T	GCAATACTGGGTCACTAGGCCAGAGTAGGTACGAAT	0.792171	3.28273	5hs
wobSeed66PXR	wobSeed66	PXR	DR2	C7G	GCAATAGAGGGTCACTAGGCCAGAGTAGGTACGAAT	1.94665	3.28273	5hs
wobSeed66PXR	wobSeed66	PXR	DR2	C7T	GCAATATAGGGTCACTAGGCCAGAGTAGGTACGAAT	3.04539	3.28273	5hs
wobSeed66PXR	wobSeed66	PXR	DR2	A6C	GCAATCCAGGGTCACTAGGCCAGAGTAGGTACGAAT	3.49244	3.28273	5hs
wobSeed66PXR	wobSeed66	PXR	DR2	A6G	GCAATGCAGGGTCACTAGGCCAGAGTAGGTACGAAT	3.25562	3.28273	5hs
wobSeed66PXR	wobSeed66	PXR	DR2	A6T	GCAATTCAGGGTCACTAGGCCAGAGTAGGTACGAAT	4.1852	3.28273	5hs
wobSeed66PXR	wobSeed66	PXR	DR2	A4C	GCACTACAGGGTCACTAGGCCAGAGTAGGTACGAAT	2.66571	3.28273	5hs
wobSeed66PXR	wobSeed66	PXR	DR2	A4G	GCAGTACAGGGTCACTAGGCCAGAGTAGGTACGAAT	3.07451	3.28273	5hs
wobSeed66PXR	wobSeed66	PXR	DR2	A4T	GCATTACAGGGTCACTAGGCCAGAGTAGGTACGAAT	3.42715	3.28273	5hs
wobSeed66PXR	wobSeed66	PXR	DR2	seed	GCAATACAGGGTCACTAGGCCAGAGTAGGTACGAAT	3.28273	3.28273	5hs
wobSeed66RARa	wobSeed66	RARa	DR2	T5A	GCAAAACAGGGTCACTAGGCCAGAGTAGGTACGAAT	4.79511	4.50741	5hs
wobSeed66RARa	wobSeed66	RARa	DR2	T5C	GCAACACAGGGTCACTAGGCCAGAGTAGGTACGAAT	4.14318	4.50741	5hs
wobSeed66RARa	wobSeed66	RARa	DR2	T5G	GCAAGACAGGGTCACTAGGCCAGAGTAGGTACGAAT	4.16217	4.50741	5hs
wobSeed66RARa	wobSeed66	RARa	DR2	C7A	GCAATAAAGGGTCACTAGGCCAGAGTAGGTACGAAT	4.06802	4.50741	5hs
wobSeed66RARa	wobSeed66	RARa	DR2	G9A	GCAATACAAGGTCACTAGGCCAGAGTAGGTACGAAT	4.04586	4.50741	5hs
wobSeed66RARa	wobSeed66	RARa	DR2	HS5ablated	GCAATACACCGTCACTAGGCCAGAGTAGGTACGAAT	-0.543354	4.50741	5hs
wobSeed66RARa	wobSeed66	RARa	DR2	G9C	GCAATACACGGTCACTAGGCCAGAGTAGGTACGAAT	0.461529	4.50741	5hs
wobSeed66RARa	wobSeed66	RARa	DR2	G10A	GCAATACAGAGTCACTAGGCCAGAGTAGGTACGAAT	-0.414559	4.50741	5hs
wobSeed66RARa	wobSeed66	RARa	DR2	G10C	GCAATACAGCGTCACTAGGCCAGAGTAGGTACGAAT	-0.516022	4.50741	5hs
wobSeed66RARa	wobSeed66	RARa	DR2	G11A	GCAATACAGGATCACTAGGCCAGAGTAGGTACGAAT	-0.456207	4.50741	5hs
wobSeed66RARa	wobSeed66	RARa	DR2	G11C	GCAATACAGGCTCACTAGGCCAGAGTAGGTACGAAT	-0.758915	4.50741	5hs
wobSeed66RARa	wobSeed66	RARa	DR2	T12A	GCAATACAGGGACACTAGGCCAGAGTAGGTACGAAT	-0.555366	4.50741	5hs
wobSeed66RARa	wobSeed66	RARa	DR2	T12C	GCAATACAGGGCCACTAGGCCAGAGTAGGTACGAAT	-0.268243	4.50741	5hs
wobSeed66RARa	wobSeed66	RARa	DR2	T12G	GCAATACAGGGGCACTAGGCCAGAGTAGGTACGAAT	-0.200152	4.50741	5hs
wobSeed66RARa	wobSeed66	RARa	DR2	C13A	GCAATACAGGGTAACTAGGCCAGAGTAGGTACGAAT	-0.00373882	4.50741	5hs
wobSeed66RARa	wobSeed66	RARa	DR2	C15A	GCAATACAGGGTCAATAGGCCAGAGTAGGTACGAAT	3.85249	4.50741	5hs
wobSeed66RARa	wobSeed66	RARa	DR2	T16A	GCAATACAGGGTCACAAGGCCAGAGTAGGTACGAAT	4.96846	4.50741	5hs
wobSeed66RARa	wobSeed66	RARa	DR2	T16C	GCAATACAGGGTCACCAGGCCAGAGTAGGTACGAAT	5.40238	4.50741	5hs
wobSeed66RARa	wobSeed66	RARa	DR2	T16G	GCAATACAGGGTCACGAGGCCAGAGTAGGTACGAAT	5.27112	4.50741	5hs
wobSeed66RARa	wobSeed66	RARa	DR2	G18A	GCAATACAGGGTCACTAAGCCAGAGTAGGTACGAAT	4.15421	4.50741	5hs
wobSeed66RARa	wobSeed66	RARa	DR2	G18C	GCAATACAGGGTCACTACGCCAGAGTAGGTACGAAT	4.53333	4.50741	5hs
wobSeed66RARa	wobSeed66	RARa	DR2	G19A	GCAATACAGGGTCACTAGACCAGAGTAGGTACGAAT	4.02219	4.50741	5hs
wobSeed66RARa	wobSeed66	RARa	DR2	G19C	GCAATACAGGGTCACTAGCCCAGAGTAGGTACGAAT	3.64285	4.50741	5hs
wobSeed66RARa	wobSeed66	RARa	DR2	C20A	GCAATACAGGGTCACTAGGACAGAGTAGGTACGAAT	4.20567	4.50741	5hs
wobSeed66RARa	wobSeed66	RARa	DR2	C21A	GCAATACAGGGTCACTAGGCAAGAGTAGGTACGAAT	4.10398	4.50741	5hs
wobSeed66RARa	wobSeed66	RARa	DR2	G23A	GCAATACAGGGTCACTAGGCCAAAGTAGGTACGAAT	4.17373	4.50741	5hs
wobSeed66RARa	wobSeed66	RARa	DR2	G23C	GCAATACAGGGTCACTAGGCCACAGTAGGTACGAAT	4.14348	4.50741	5hs
wobSeed66RARa	wobSeed66	RARa	DR2	G25A	GCAATACAGGGTCACTAGGCCAGAATAGGTACGAAT	4.21327	4.50741	5hs
wobSeed66RARa	wobSeed66	RARa	DR2	G25C	GCAATACAGGGTCACTAGGCCAGACTAGGTACGAAT	3.87074	4.50741	5hs
wobSeed66RARa	wobSeed66	RARa	DR2	T26A	GCAATACAGGGTCACTAGGCCAGAGAAGGTACGAAT	3.74011	4.50741	5hs
wobSeed66RARa	wobSeed66	RARa	DR2	T26C	GCAATACAGGGTCACTAGGCCAGAGCAGGTACGAAT	4.15308	4.50741	5hs
wobSeed66RARa	wobSeed66	RARa	DR2	T26G	GCAATACAGGGTCACTAGGCCAGAGGAGGTACGAAT	4.11509	4.50741	5hs
wobSeed66RARa	wobSeed66	RARa	DR2	A27C	GCAATACAGGGTCACTAGGCCAGAGTCGGTACGAAT	4.13298	4.50741	5hs
wobSeed66RARa	wobSeed66	RARa	DR2	A27G	GCAATACAGGGTCACTAGGCCAGAGTGGGTACGAAT	4.01429	4.50741	5hs
wobSeed66RARa	wobSeed66	RARa	DR2	A27T	GCAATACAGGGTCACTAGGCCAGAGTTGGTACGAAT	4.44069	4.50741	5hs
wobSeed66RARa	wobSeed66	RARa	DR2	G25T	GCAATACAGGGTCACTAGGCCAGATTAGGTACGAAT	4.17498	4.50741	5hs
wobSeed66RARa	wobSeed66	RARa	DR2	A24C	GCAATACAGGGTCACTAGGCCAGCGTAGGTACGAAT	3.53573	4.50741	5hs
wobSeed66RARa	wobSeed66	RARa	DR2	A24G	GCAATACAGGGTCACTAGGCCAGGGTAGGTACGAAT	3.75783	4.50741	5hs
wobSeed66RARa	wobSeed66	RARa	DR2	A24T	GCAATACAGGGTCACTAGGCCAGTGTAGGTACGAAT	4.63288	4.50741	5hs
wobSeed66RARa	wobSeed66	RARa	DR2	G23T	GCAATACAGGGTCACTAGGCCATAGTAGGTACGAAT	4.46031	4.50741	5hs
wobSeed66RARa	wobSeed66	RARa	DR2	A22C	GCAATACAGGGTCACTAGGCCCGAGTAGGTACGAAT	3.99397	4.50741	5hs
wobSeed66RARa	wobSeed66	RARa	DR2	A22G	GCAATACAGGGTCACTAGGCCGGAGTAGGTACGAAT	3.80866	4.50741	5hs
wobSeed66RARa	wobSeed66	RARa	DR2	A22T	GCAATACAGGGTCACTAGGCCTGAGTAGGTACGAAT	3.85608	4.50741	5hs
wobSeed66RARa	wobSeed66	RARa	DR2	C21G	GCAATACAGGGTCACTAGGCGAGAGTAGGTACGAAT	4.27092	4.50741	5hs
wobSeed66RARa	wobSeed66	RARa	DR2	HS3ablated	GCAATACAGGGTCACTAGGCTAGAGTAGGTACGAAT	4.68516	4.50741	5hs
wobSeed66RARa	wobSeed66	RARa	DR2	C21T	GCAATACAGGGTCACTAGGCTAGAGTAGGTACGAAT	3.98906	4.50741	5hs
wobSeed66RARa	wobSeed66	RARa	DR2	C20G	GCAATACAGGGTCACTAGGGCAGAGTAGGTACGAAT	4.64712	4.50741	5hs
wobSeed66RARa	wobSeed66	RARa	DR2	C20T	GCAATACAGGGTCACTAGGTCAGAGTAGGTACGAAT	5.61783	4.50741	5hs
wobSeed66RARa	wobSeed66	RARa	DR2	G19T	GCAATACAGGGTCACTAGTCCAGAGTAGGTACGAAT	3.70275	4.50741	5hs
wobSeed66RARa	wobSeed66	RARa	DR2	G18T	GCAATACAGGGTCACTATGCCAGAGTAGGTACGAAT	3.67009	4.50741	5hs
wobSeed66RARa	wobSeed66	RARa	DR2	A17C	GCAATACAGGGTCACTCGGCCAGAGTAGGTACGAAT	4.65897	4.50741	5hs
wobSeed66RARa	wobSeed66	RARa	DR2	A17G	GCAATACAGGGTCACTGGGCCAGAGTAGGTACGAAT	4.88447	4.50741	5hs
wobSeed66RARa	wobSeed66	RARa	DR2	A17T	GCAATACAGGGTCACTTGGCCAGAGTAGGTACGAAT	4.09898	4.50741	5hs
wobSeed66RARa	wobSeed66	RARa	DR2	C15G	GCAATACAGGGTCAGTAGGCCAGAGTAGGTACGAAT	2.93663	4.50741	5hs
wobSeed66RARa	wobSeed66	RARa	DR2	C15T	GCAATACAGGGTCATTAGGCCAGAGTAGGTACGAAT	4.48407	4.50741	5hs
wobSeed66RARa	wobSeed66	RARa	DR2	A14C	GCAATACAGGGTCCCTAGGCCAGAGTAGGTACGAAT	-0.409448	4.50741	5hs
wobSeed66RARa	wobSeed66	RARa	DR2	A14G	GCAATACAGGGTCGCTAGGCCAGAGTAGGTACGAAT	0.899604	4.50741	5hs
wobSeed66RARa	wobSeed66	RARa	DR2	A14T	GCAATACAGGGTCTCTAGGCCAGAGTAGGTACGAAT	-0.470342	4.50741	5hs
wobSeed66RARa	wobSeed66	RARa	DR2	C13G	GCAATACAGGGTGACTAGGCCAGAGTAGGTACGAAT	0.340622	4.50741	5hs
wobSeed66RARa	wobSeed66	RARa	DR2	C13T	GCAATACAGGGTTACTAGGCCAGAGTAGGTACGAAT	0.85226	4.50741	5hs
wobSeed66RARa	wobSeed66	RARa	DR2	G11T	GCAATACAGGTTCACTAGGCCAGAGTAGGTACGAAT	1.64145	4.50741	5hs
wobSeed66RARa	wobSeed66	RARa	DR2	G10T	GCAATACAGTGTCACTAGGCCAGAGTAGGTACGAAT	-0.18207	4.50741	5hs
wobSeed66RARa	wobSeed66	RARa	DR2	G9T	GCAATACATGGTCACTAGGCCAGAGTAGGTACGAAT	-0.152534	4.50741	5hs
wobSeed66RARa	wobSeed66	RARa	DR2	A8C	GCAATACCGGGTCACTAGGCCAGAGTAGGTACGAAT	3.36934	4.50741	5hs
wobSeed66RARa	wobSeed66	RARa	DR2	A8G	GCAATACGGGGTCACTAGGCCAGAGTAGGTACGAAT	6.29938	4.50741	5hs
wobSeed66RARa	wobSeed66	RARa	DR2	A8T	GCAATACTGGGTCACTAGGCCAGAGTAGGTACGAAT	1.52998	4.50741	5hs
wobSeed66RARa	wobSeed66	RARa	DR2	C7G	GCAATAGAGGGTCACTAGGCCAGAGTAGGTACGAAT	2.89091	4.50741	5hs
wobSeed66RARa	wobSeed66	RARa	DR2	C7T	GCAATATAGGGTCACTAGGCCAGAGTAGGTACGAAT	4.6605	4.50741	5hs
wobSeed66RARa	wobSeed66	RARa	DR2	A6C	GCAATCCAGGGTCACTAGGCCAGAGTAGGTACGAAT	4.74107	4.50741	5hs
wobSeed66RARa	wobSeed66	RARa	DR2	A6G	GCAATGCAGGGTCACTAGGCCAGAGTAGGTACGAAT	4.24753	4.50741	5hs
wobSeed66RARa	wobSeed66	RARa	DR2	A6T	GCAATTCAGGGTCACTAGGCCAGAGTAGGTACGAAT	5.62505	4.50741	5hs
wobSeed66RARa	wobSeed66	RARa	DR2	A4C	GCACTACAGGGTCACTAGGCCAGAGTAGGTACGAAT	3.53105	4.50741	5hs
wobSeed66RARa	wobSeed66	RARa	DR2	A4G	GCAGTACAGGGTCACTAGGCCAGAGTAGGTACGAAT	4.21254	4.50741	5hs
wobSeed66RARa	wobSeed66	RARa	DR2	A4T	GCATTACAGGGTCACTAGGCCAGAGTAGGTACGAAT	4.31933	4.50741	5hs
wobSeed66RARa	wobSeed66	RARa	DR2	seed	GCAATACAGGGTCACTAGGCCAGAGTAGGTACGAAT	4.50741	4.50741	5hs
wobSeed66RARb	wobSeed66	RARb	DR2	T5A	GCAAAACAGGGTCACTAGGCCAGAGTAGGTACGAAT	4.17793	4.38581	5hs
wobSeed66RARb	wobSeed66	RARb	DR2	T5C	GCAACACAGGGTCACTAGGCCAGAGTAGGTACGAAT	4.19091	4.38581	5hs
wobSeed66RARb	wobSeed66	RARb	DR2	T5G	GCAAGACAGGGTCACTAGGCCAGAGTAGGTACGAAT	4.20904	4.38581	5hs
wobSeed66RARb	wobSeed66	RARb	DR2	C7A	GCAATAAAGGGTCACTAGGCCAGAGTAGGTACGAAT	5.15576	4.38581	5hs
wobSeed66RARb	wobSeed66	RARb	DR2	G9A	GCAATACAAGGTCACTAGGCCAGAGTAGGTACGAAT	5.31451	4.38581	5hs
wobSeed66RARb	wobSeed66	RARb	DR2	HS5ablated	GCAATACACCGTCACTAGGCCAGAGTAGGTACGAAT	0.0577834	4.38581	5hs
wobSeed66RARb	wobSeed66	RARb	DR2	G9C	GCAATACACGGTCACTAGGCCAGAGTAGGTACGAAT	2.77231	4.38581	5hs
wobSeed66RARb	wobSeed66	RARb	DR2	G10A	GCAATACAGAGTCACTAGGCCAGAGTAGGTACGAAT	0.140745	4.38581	5hs
wobSeed66RARb	wobSeed66	RARb	DR2	G10C	GCAATACAGCGTCACTAGGCCAGAGTAGGTACGAAT	-0.112686	4.38581	5hs
wobSeed66RARb	wobSeed66	RARb	DR2	G11A	GCAATACAGGATCACTAGGCCAGAGTAGGTACGAAT	0.180719	4.38581	5hs
wobSeed66RARb	wobSeed66	RARb	DR2	G11C	GCAATACAGGCTCACTAGGCCAGAGTAGGTACGAAT	-0.980698	4.38581	5hs
wobSeed66RARb	wobSeed66	RARb	DR2	T12A	GCAATACAGGGACACTAGGCCAGAGTAGGTACGAAT	0.687538	4.38581	5hs
wobSeed66RARb	wobSeed66	RARb	DR2	T12C	GCAATACAGGGCCACTAGGCCAGAGTAGGTACGAAT	0.772381	4.38581	5hs
wobSeed66RARb	wobSeed66	RARb	DR2	T12G	GCAATACAGGGGCACTAGGCCAGAGTAGGTACGAAT	1.15597	4.38581	5hs
wobSeed66RARb	wobSeed66	RARb	DR2	C13A	GCAATACAGGGTAACTAGGCCAGAGTAGGTACGAAT	0.804212	4.38581	5hs
wobSeed66RARb	wobSeed66	RARb	DR2	C15A	GCAATACAGGGTCAATAGGCCAGAGTAGGTACGAAT	4.17068	4.38581	5hs
wobSeed66RARb	wobSeed66	RARb	DR2	T16A	GCAATACAGGGTCACAAGGCCAGAGTAGGTACGAAT	4.60033	4.38581	5hs
wobSeed66RARb	wobSeed66	RARb	DR2	T16C	GCAATACAGGGTCACCAGGCCAGAGTAGGTACGAAT	4.52931	4.38581	5hs
wobSeed66RARb	wobSeed66	RARb	DR2	T16G	GCAATACAGGGTCACGAGGCCAGAGTAGGTACGAAT	5.07121	4.38581	5hs
wobSeed66RARb	wobSeed66	RARb	DR2	G18A	GCAATACAGGGTCACTAAGCCAGAGTAGGTACGAAT	4.16601	4.38581	5hs
wobSeed66RARb	wobSeed66	RARb	DR2	G18C	GCAATACAGGGTCACTACGCCAGAGTAGGTACGAAT	4.16839	4.38581	5hs
wobSeed66RARb	wobSeed66	RARb	DR2	G19A	GCAATACAGGGTCACTAGACCAGAGTAGGTACGAAT	4.12003	4.38581	5hs
wobSeed66RARb	wobSeed66	RARb	DR2	G19C	GCAATACAGGGTCACTAGCCCAGAGTAGGTACGAAT	4.07705	4.38581	5hs
wobSeed66RARb	wobSeed66	RARb	DR2	C20A	GCAATACAGGGTCACTAGGACAGAGTAGGTACGAAT	4.272	4.38581	5hs
wobSeed66RARb	wobSeed66	RARb	DR2	C21A	GCAATACAGGGTCACTAGGCAAGAGTAGGTACGAAT	4.12566	4.38581	5hs
wobSeed66RARb	wobSeed66	RARb	DR2	G23A	GCAATACAGGGTCACTAGGCCAAAGTAGGTACGAAT	4.31381	4.38581	5hs
wobSeed66RARb	wobSeed66	RARb	DR2	G23C	GCAATACAGGGTCACTAGGCCACAGTAGGTACGAAT	4.26915	4.38581	5hs
wobSeed66RARb	wobSeed66	RARb	DR2	G25A	GCAATACAGGGTCACTAGGCCAGAATAGGTACGAAT	4.26914	4.38581	5hs
wobSeed66RARb	wobSeed66	RARb	DR2	G25C	GCAATACAGGGTCACTAGGCCAGACTAGGTACGAAT	4.29956	4.38581	5hs
wobSeed66RARb	wobSeed66	RARb	DR2	T26A	GCAATACAGGGTCACTAGGCCAGAGAAGGTACGAAT	4.19591	4.38581	5hs
wobSeed66RARb	wobSeed66	RARb	DR2	T26C	GCAATACAGGGTCACTAGGCCAGAGCAGGTACGAAT	4.15955	4.38581	5hs
wobSeed66RARb	wobSeed66	RARb	DR2	T26G	GCAATACAGGGTCACTAGGCCAGAGGAGGTACGAAT	4.1691	4.38581	5hs
wobSeed66RARb	wobSeed66	RARb	DR2	A27C	GCAATACAGGGTCACTAGGCCAGAGTCGGTACGAAT	4.10129	4.38581	5hs
wobSeed66RARb	wobSeed66	RARb	DR2	A27G	GCAATACAGGGTCACTAGGCCAGAGTGGGTACGAAT	4.03417	4.38581	5hs
wobSeed66RARb	wobSeed66	RARb	DR2	A27T	GCAATACAGGGTCACTAGGCCAGAGTTGGTACGAAT	4.28678	4.38581	5hs
wobSeed66RARb	wobSeed66	RARb	DR2	G25T	GCAATACAGGGTCACTAGGCCAGATTAGGTACGAAT	4.09482	4.38581	5hs
wobSeed66RARb	wobSeed66	RARb	DR2	A24C	GCAATACAGGGTCACTAGGCCAGCGTAGGTACGAAT	4.16825	4.38581	5hs
wobSeed66RARb	wobSeed66	RARb	DR2	A24G	GCAATACAGGGTCACTAGGCCAGGGTAGGTACGAAT	4.23122	4.38581	5hs
wobSeed66RARb	wobSeed66	RARb	DR2	A24T	GCAATACAGGGTCACTAGGCCAGTGTAGGTACGAAT	4.12982	4.38581	5hs
wobSeed66RARb	wobSeed66	RARb	DR2	G23T	GCAATACAGGGTCACTAGGCCATAGTAGGTACGAAT	4.1108	4.38581	5hs
wobSeed66RARb	wobSeed66	RARb	DR2	A22C	GCAATACAGGGTCACTAGGCCCGAGTAGGTACGAAT	4.14213	4.38581	5hs
wobSeed66RARb	wobSeed66	RARb	DR2	A22G	GCAATACAGGGTCACTAGGCCGGAGTAGGTACGAAT	3.97224	4.38581	5hs
wobSeed66RARb	wobSeed66	RARb	DR2	A22T	GCAATACAGGGTCACTAGGCCTGAGTAGGTACGAAT	4.05713	4.38581	5hs
wobSeed66RARb	wobSeed66	RARb	DR2	C21G	GCAATACAGGGTCACTAGGCGAGAGTAGGTACGAAT	4.28505	4.38581	5hs
wobSeed66RARb	wobSeed66	RARb	DR2	HS3ablated	GCAATACAGGGTCACTAGGCTAGAGTAGGTACGAAT	4.23355	4.38581	5hs
wobSeed66RARb	wobSeed66	RARb	DR2	C21T	GCAATACAGGGTCACTAGGCTAGAGTAGGTACGAAT	4.28191	4.38581	5hs
wobSeed66RARb	wobSeed66	RARb	DR2	C20G	GCAATACAGGGTCACTAGGGCAGAGTAGGTACGAAT	4.26622	4.38581	5hs
wobSeed66RARb	wobSeed66	RARb	DR2	C20T	GCAATACAGGGTCACTAGGTCAGAGTAGGTACGAAT	4.67282	4.38581	5hs
wobSeed66RARb	wobSeed66	RARb	DR2	G19T	GCAATACAGGGTCACTAGTCCAGAGTAGGTACGAAT	3.98591	4.38581	5hs
wobSeed66RARb	wobSeed66	RARb	DR2	G18T	GCAATACAGGGTCACTATGCCAGAGTAGGTACGAAT	4.00602	4.38581	5hs
wobSeed66RARb	wobSeed66	RARb	DR2	A17C	GCAATACAGGGTCACTCGGCCAGAGTAGGTACGAAT	4.39242	4.38581	5hs
wobSeed66RARb	wobSeed66	RARb	DR2	A17G	GCAATACAGGGTCACTGGGCCAGAGTAGGTACGAAT	4.29549	4.38581	5hs
wobSeed66RARb	wobSeed66	RARb	DR2	A17T	GCAATACAGGGTCACTTGGCCAGAGTAGGTACGAAT	4.22651	4.38581	5hs
wobSeed66RARb	wobSeed66	RARb	DR2	C15G	GCAATACAGGGTCAGTAGGCCAGAGTAGGTACGAAT	3.92142	4.38581	5hs
wobSeed66RARb	wobSeed66	RARb	DR2	C15T	GCAATACAGGGTCATTAGGCCAGAGTAGGTACGAAT	4.04204	4.38581	5hs
wobSeed66RARb	wobSeed66	RARb	DR2	A14C	GCAATACAGGGTCCCTAGGCCAGAGTAGGTACGAAT	0.1381	4.38581	5hs
wobSeed66RARb	wobSeed66	RARb	DR2	A14G	GCAATACAGGGTCGCTAGGCCAGAGTAGGTACGAAT	1.49391	4.38581	5hs
wobSeed66RARb	wobSeed66	RARb	DR2	A14T	GCAATACAGGGTCTCTAGGCCAGAGTAGGTACGAAT	0.38877	4.38581	5hs
wobSeed66RARb	wobSeed66	RARb	DR2	C13G	GCAATACAGGGTGACTAGGCCAGAGTAGGTACGAAT	0.855589	4.38581	5hs
wobSeed66RARb	wobSeed66	RARb	DR2	C13T	GCAATACAGGGTTACTAGGCCAGAGTAGGTACGAAT	1.37881	4.38581	5hs
wobSeed66RARb	wobSeed66	RARb	DR2	G11T	GCAATACAGGTTCACTAGGCCAGAGTAGGTACGAAT	1.78377	4.38581	5hs
wobSeed66RARb	wobSeed66	RARb	DR2	G10T	GCAATACAGTGTCACTAGGCCAGAGTAGGTACGAAT	1.06141	4.38581	5hs
wobSeed66RARb	wobSeed66	RARb	DR2	G9T	GCAATACATGGTCACTAGGCCAGAGTAGGTACGAAT	1.13703	4.38581	5hs
wobSeed66RARb	wobSeed66	RARb	DR2	A8C	GCAATACCGGGTCACTAGGCCAGAGTAGGTACGAAT	3.46516	4.38581	5hs
wobSeed66RARb	wobSeed66	RARb	DR2	A8G	GCAATACGGGGTCACTAGGCCAGAGTAGGTACGAAT	5.12209	4.38581	5hs
wobSeed66RARb	wobSeed66	RARb	DR2	A8T	GCAATACTGGGTCACTAGGCCAGAGTAGGTACGAAT	3.18721	4.38581	5hs
wobSeed66RARb	wobSeed66	RARb	DR2	C7G	GCAATAGAGGGTCACTAGGCCAGAGTAGGTACGAAT	3.6926	4.38581	5hs
wobSeed66RARb	wobSeed66	RARb	DR2	C7T	GCAATATAGGGTCACTAGGCCAGAGTAGGTACGAAT	4.11281	4.38581	5hs
wobSeed66RARb	wobSeed66	RARb	DR2	A6C	GCAATCCAGGGTCACTAGGCCAGAGTAGGTACGAAT	4.35582	4.38581	5hs
wobSeed66RARb	wobSeed66	RARb	DR2	A6G	GCAATGCAGGGTCACTAGGCCAGAGTAGGTACGAAT	4.12762	4.38581	5hs
wobSeed66RARb	wobSeed66	RARb	DR2	A6T	GCAATTCAGGGTCACTAGGCCAGAGTAGGTACGAAT	4.89111	4.38581	5hs
wobSeed66RARb	wobSeed66	RARb	DR2	A4C	GCACTACAGGGTCACTAGGCCAGAGTAGGTACGAAT	4.19448	4.38581	5hs
wobSeed66RARb	wobSeed66	RARb	DR2	A4G	GCAGTACAGGGTCACTAGGCCAGAGTAGGTACGAAT	4.22917	4.38581	5hs
wobSeed66RARb	wobSeed66	RARb	DR2	A4T	GCATTACAGGGTCACTAGGCCAGAGTAGGTACGAAT	4.45602	4.38581	5hs
wobSeed66RARb	wobSeed66	RARb	DR2	seed	GCAATACAGGGTCACTAGGCCAGAGTAGGTACGAAT	4.38581	4.38581	5hs
wobSeed66RARy	wobSeed66	RARy	DR2	T5A	GCAAAACAGGGTCACTAGGCCAGAGTAGGTACGAAT	5.39688	5.13077	5hs
wobSeed66RARy	wobSeed66	RARy	DR2	T5C	GCAACACAGGGTCACTAGGCCAGAGTAGGTACGAAT	5.05694	5.13077	5hs
wobSeed66RARy	wobSeed66	RARy	DR2	T5G	GCAAGACAGGGTCACTAGGCCAGAGTAGGTACGAAT	4.97017	5.13077	5hs
wobSeed66RARy	wobSeed66	RARy	DR2	C7A	GCAATAAAGGGTCACTAGGCCAGAGTAGGTACGAAT	5.82985	5.13077	5hs
wobSeed66RARy	wobSeed66	RARy	DR2	G9A	GCAATACAAGGTCACTAGGCCAGAGTAGGTACGAAT	5.73487	5.13077	5hs
wobSeed66RARy	wobSeed66	RARy	DR2	HS5ablated	GCAATACACCGTCACTAGGCCAGAGTAGGTACGAAT	-0.0753662	5.13077	5hs
wobSeed66RARy	wobSeed66	RARy	DR2	G9C	GCAATACACGGTCACTAGGCCAGAGTAGGTACGAAT	1.78201	5.13077	5hs
wobSeed66RARy	wobSeed66	RARy	DR2	G10A	GCAATACAGAGTCACTAGGCCAGAGTAGGTACGAAT	0.210107	5.13077	5hs
wobSeed66RARy	wobSeed66	RARy	DR2	G10C	GCAATACAGCGTCACTAGGCCAGAGTAGGTACGAAT	-0.144884	5.13077	5hs
wobSeed66RARy	wobSeed66	RARy	DR2	G11A	GCAATACAGGATCACTAGGCCAGAGTAGGTACGAAT	0.343098	5.13077	5hs
wobSeed66RARy	wobSeed66	RARy	DR2	G11C	GCAATACAGGCTCACTAGGCCAGAGTAGGTACGAAT	-0.402119	5.13077	5hs
wobSeed66RARy	wobSeed66	RARy	DR2	T12A	GCAATACAGGGACACTAGGCCAGAGTAGGTACGAAT	0.346649	5.13077	5hs
wobSeed66RARy	wobSeed66	RARy	DR2	T12C	GCAATACAGGGCCACTAGGCCAGAGTAGGTACGAAT	0.551401	5.13077	5hs
wobSeed66RARy	wobSeed66	RARy	DR2	T12G	GCAATACAGGGGCACTAGGCCAGAGTAGGTACGAAT	0.813637	5.13077	5hs
wobSeed66RARy	wobSeed66	RARy	DR2	C13A	GCAATACAGGGTAACTAGGCCAGAGTAGGTACGAAT	0.639903	5.13077	5hs
wobSeed66RARy	wobSeed66	RARy	DR2	C15A	GCAATACAGGGTCAATAGGCCAGAGTAGGTACGAAT	5.29446	5.13077	5hs
wobSeed66RARy	wobSeed66	RARy	DR2	T16A	GCAATACAGGGTCACAAGGCCAGAGTAGGTACGAAT	6.02891	5.13077	5hs
wobSeed66RARy	wobSeed66	RARy	DR2	T16C	GCAATACAGGGTCACCAGGCCAGAGTAGGTACGAAT	6.16757	5.13077	5hs
wobSeed66RARy	wobSeed66	RARy	DR2	T16G	GCAATACAGGGTCACGAGGCCAGAGTAGGTACGAAT	6.43592	5.13077	5hs
wobSeed66RARy	wobSeed66	RARy	DR2	G18A	GCAATACAGGGTCACTAAGCCAGAGTAGGTACGAAT	5.06563	5.13077	5hs
wobSeed66RARy	wobSeed66	RARy	DR2	G18C	GCAATACAGGGTCACTACGCCAGAGTAGGTACGAAT	5.2648	5.13077	5hs
wobSeed66RARy	wobSeed66	RARy	DR2	G19A	GCAATACAGGGTCACTAGACCAGAGTAGGTACGAAT	4.98148	5.13077	5hs
wobSeed66RARy	wobSeed66	RARy	DR2	G19C	GCAATACAGGGTCACTAGCCCAGAGTAGGTACGAAT	4.81776	5.13077	5hs
wobSeed66RARy	wobSeed66	RARy	DR2	C20A	GCAATACAGGGTCACTAGGACAGAGTAGGTACGAAT	5.1603	5.13077	5hs
wobSeed66RARy	wobSeed66	RARy	DR2	C21A	GCAATACAGGGTCACTAGGCAAGAGTAGGTACGAAT	5.01642	5.13077	5hs
wobSeed66RARy	wobSeed66	RARy	DR2	G23A	GCAATACAGGGTCACTAGGCCAAAGTAGGTACGAAT	5.16316	5.13077	5hs
wobSeed66RARy	wobSeed66	RARy	DR2	G23C	GCAATACAGGGTCACTAGGCCACAGTAGGTACGAAT	5.35867	5.13077	5hs
wobSeed66RARy	wobSeed66	RARy	DR2	G25A	GCAATACAGGGTCACTAGGCCAGAATAGGTACGAAT	5.17009	5.13077	5hs
wobSeed66RARy	wobSeed66	RARy	DR2	G25C	GCAATACAGGGTCACTAGGCCAGACTAGGTACGAAT	5.28434	5.13077	5hs
wobSeed66RARy	wobSeed66	RARy	DR2	T26A	GCAATACAGGGTCACTAGGCCAGAGAAGGTACGAAT	5.18112	5.13077	5hs
wobSeed66RARy	wobSeed66	RARy	DR2	T26C	GCAATACAGGGTCACTAGGCCAGAGCAGGTACGAAT	5.15095	5.13077	5hs
wobSeed66RARy	wobSeed66	RARy	DR2	T26G	GCAATACAGGGTCACTAGGCCAGAGGAGGTACGAAT	5.13701	5.13077	5hs
wobSeed66RARy	wobSeed66	RARy	DR2	A27C	GCAATACAGGGTCACTAGGCCAGAGTCGGTACGAAT	5.29403	5.13077	5hs
wobSeed66RARy	wobSeed66	RARy	DR2	A27G	GCAATACAGGGTCACTAGGCCAGAGTGGGTACGAAT	5.08839	5.13077	5hs
wobSeed66RARy	wobSeed66	RARy	DR2	A27T	GCAATACAGGGTCACTAGGCCAGAGTTGGTACGAAT	5.19841	5.13077	5hs
wobSeed66RARy	wobSeed66	RARy	DR2	G25T	GCAATACAGGGTCACTAGGCCAGATTAGGTACGAAT	5.3697	5.13077	5hs
wobSeed66RARy	wobSeed66	RARy	DR2	A24C	GCAATACAGGGTCACTAGGCCAGCGTAGGTACGAAT	5.117	5.13077	5hs
wobSeed66RARy	wobSeed66	RARy	DR2	A24G	GCAATACAGGGTCACTAGGCCAGGGTAGGTACGAAT	4.87914	5.13077	5hs
wobSeed66RARy	wobSeed66	RARy	DR2	A24T	GCAATACAGGGTCACTAGGCCAGTGTAGGTACGAAT	5.28559	5.13077	5hs
wobSeed66RARy	wobSeed66	RARy	DR2	G23T	GCAATACAGGGTCACTAGGCCATAGTAGGTACGAAT	5.37368	5.13077	5hs
wobSeed66RARy	wobSeed66	RARy	DR2	A22C	GCAATACAGGGTCACTAGGCCCGAGTAGGTACGAAT	5.04989	5.13077	5hs
wobSeed66RARy	wobSeed66	RARy	DR2	A22G	GCAATACAGGGTCACTAGGCCGGAGTAGGTACGAAT	5.12739	5.13077	5hs
wobSeed66RARy	wobSeed66	RARy	DR2	A22T	GCAATACAGGGTCACTAGGCCTGAGTAGGTACGAAT	4.81969	5.13077	5hs
wobSeed66RARy	wobSeed66	RARy	DR2	C21G	GCAATACAGGGTCACTAGGCGAGAGTAGGTACGAAT	5.20661	5.13077	5hs
wobSeed66RARy	wobSeed66	RARy	DR2	HS3ablated	GCAATACAGGGTCACTAGGCTAGAGTAGGTACGAAT	5.309	5.13077	5hs
wobSeed66RARy	wobSeed66	RARy	DR2	C21T	GCAATACAGGGTCACTAGGCTAGAGTAGGTACGAAT	4.95102	5.13077	5hs
wobSeed66RARy	wobSeed66	RARy	DR2	C20G	GCAATACAGGGTCACTAGGGCAGAGTAGGTACGAAT	5.30496	5.13077	5hs
wobSeed66RARy	wobSeed66	RARy	DR2	C20T	GCAATACAGGGTCACTAGGTCAGAGTAGGTACGAAT	6.391	5.13077	5hs
wobSeed66RARy	wobSeed66	RARy	DR2	G19T	GCAATACAGGGTCACTAGTCCAGAGTAGGTACGAAT	4.50185	5.13077	5hs
wobSeed66RARy	wobSeed66	RARy	DR2	G18T	GCAATACAGGGTCACTATGCCAGAGTAGGTACGAAT	4.75541	5.13077	5hs
wobSeed66RARy	wobSeed66	RARy	DR2	A17C	GCAATACAGGGTCACTCGGCCAGAGTAGGTACGAAT	5.27691	5.13077	5hs
wobSeed66RARy	wobSeed66	RARy	DR2	A17G	GCAATACAGGGTCACTGGGCCAGAGTAGGTACGAAT	5.72551	5.13077	5hs
wobSeed66RARy	wobSeed66	RARy	DR2	A17T	GCAATACAGGGTCACTTGGCCAGAGTAGGTACGAAT	5.22194	5.13077	5hs
wobSeed66RARy	wobSeed66	RARy	DR2	C15G	GCAATACAGGGTCAGTAGGCCAGAGTAGGTACGAAT	4.30581	5.13077	5hs
wobSeed66RARy	wobSeed66	RARy	DR2	C15T	GCAATACAGGGTCATTAGGCCAGAGTAGGTACGAAT	4.94281	5.13077	5hs
wobSeed66RARy	wobSeed66	RARy	DR2	A14C	GCAATACAGGGTCCCTAGGCCAGAGTAGGTACGAAT	0.118704	5.13077	5hs
wobSeed66RARy	wobSeed66	RARy	DR2	A14G	GCAATACAGGGTCGCTAGGCCAGAGTAGGTACGAAT	1.37423	5.13077	5hs
wobSeed66RARy	wobSeed66	RARy	DR2	A14T	GCAATACAGGGTCTCTAGGCCAGAGTAGGTACGAAT	0.0798391	5.13077	5hs
wobSeed66RARy	wobSeed66	RARy	DR2	C13G	GCAATACAGGGTGACTAGGCCAGAGTAGGTACGAAT	0.739143	5.13077	5hs
wobSeed66RARy	wobSeed66	RARy	DR2	C13T	GCAATACAGGGTTACTAGGCCAGAGTAGGTACGAAT	1.23961	5.13077	5hs
wobSeed66RARy	wobSeed66	RARy	DR2	G11T	GCAATACAGGTTCACTAGGCCAGAGTAGGTACGAAT	1.84198	5.13077	5hs
wobSeed66RARy	wobSeed66	RARy	DR2	G10T	GCAATACAGTGTCACTAGGCCAGAGTAGGTACGAAT	0.552954	5.13077	5hs
wobSeed66RARy	wobSeed66	RARy	DR2	G9T	GCAATACATGGTCACTAGGCCAGAGTAGGTACGAAT	0.578427	5.13077	5hs
wobSeed66RARy	wobSeed66	RARy	DR2	A8C	GCAATACCGGGTCACTAGGCCAGAGTAGGTACGAAT	4.16673	5.13077	5hs
wobSeed66RARy	wobSeed66	RARy	DR2	A8G	GCAATACGGGGTCACTAGGCCAGAGTAGGTACGAAT	7.06414	5.13077	5hs
wobSeed66RARy	wobSeed66	RARy	DR2	A8T	GCAATACTGGGTCACTAGGCCAGAGTAGGTACGAAT	2.99047	5.13077	5hs
wobSeed66RARy	wobSeed66	RARy	DR2	C7G	GCAATAGAGGGTCACTAGGCCAGAGTAGGTACGAAT	4.10784	5.13077	5hs
wobSeed66RARy	wobSeed66	RARy	DR2	C7T	GCAATATAGGGTCACTAGGCCAGAGTAGGTACGAAT	5.24404	5.13077	5hs
wobSeed66RARy	wobSeed66	RARy	DR2	A6C	GCAATCCAGGGTCACTAGGCCAGAGTAGGTACGAAT	5.39252	5.13077	5hs
wobSeed66RARy	wobSeed66	RARy	DR2	A6G	GCAATGCAGGGTCACTAGGCCAGAGTAGGTACGAAT	5.2854	5.13077	5hs
wobSeed66RARy	wobSeed66	RARy	DR2	A6T	GCAATTCAGGGTCACTAGGCCAGAGTAGGTACGAAT	6.06076	5.13077	5hs
wobSeed66RARy	wobSeed66	RARy	DR2	A4C	GCACTACAGGGTCACTAGGCCAGAGTAGGTACGAAT	4.68343	5.13077	5hs
wobSeed66RARy	wobSeed66	RARy	DR2	A4G	GCAGTACAGGGTCACTAGGCCAGAGTAGGTACGAAT	5.24537	5.13077	5hs
wobSeed66RARy	wobSeed66	RARy	DR2	A4T	GCATTACAGGGTCACTAGGCCAGAGTAGGTACGAAT	5.40097	5.13077	5hs
wobSeed66RARy	wobSeed66	RARy	DR2	seed	GCAATACAGGGTCACTAGGCCAGAGTAGGTACGAAT	5.13077	5.13077	5hs
wobSeed66VDR	wobSeed66	VDR	DR2	T5A	GCAAAACAGGGTCACTAGGCCAGAGTAGGTACGAAT	4.38243	4.14636	5hs
wobSeed66VDR	wobSeed66	VDR	DR2	T5C	GCAACACAGGGTCACTAGGCCAGAGTAGGTACGAAT	3.96458	4.14636	5hs
wobSeed66VDR	wobSeed66	VDR	DR2	T5G	GCAAGACAGGGTCACTAGGCCAGAGTAGGTACGAAT	3.90183	4.14636	5hs
wobSeed66VDR	wobSeed66	VDR	DR2	C7A	GCAATAAAGGGTCACTAGGCCAGAGTAGGTACGAAT	4.04487	4.14636	5hs
wobSeed66VDR	wobSeed66	VDR	DR2	G9A	GCAATACAAGGTCACTAGGCCAGAGTAGGTACGAAT	4.10162	4.14636	5hs
wobSeed66VDR	wobSeed66	VDR	DR2	HS5ablated	GCAATACACCGTCACTAGGCCAGAGTAGGTACGAAT	-0.236145	4.14636	5hs
wobSeed66VDR	wobSeed66	VDR	DR2	G9C	GCAATACACGGTCACTAGGCCAGAGTAGGTACGAAT	0.247949	4.14636	5hs
wobSeed66VDR	wobSeed66	VDR	DR2	G10A	GCAATACAGAGTCACTAGGCCAGAGTAGGTACGAAT	-0.0940922	4.14636	5hs
wobSeed66VDR	wobSeed66	VDR	DR2	G10C	GCAATACAGCGTCACTAGGCCAGAGTAGGTACGAAT	-0.290167	4.14636	5hs
wobSeed66VDR	wobSeed66	VDR	DR2	G11A	GCAATACAGGATCACTAGGCCAGAGTAGGTACGAAT	-0.235416	4.14636	5hs
wobSeed66VDR	wobSeed66	VDR	DR2	G11C	GCAATACAGGCTCACTAGGCCAGAGTAGGTACGAAT	-0.459729	4.14636	5hs
wobSeed66VDR	wobSeed66	VDR	DR2	T12A	GCAATACAGGGACACTAGGCCAGAGTAGGTACGAAT	-0.219473	4.14636	5hs
wobSeed66VDR	wobSeed66	VDR	DR2	T12C	GCAATACAGGGCCACTAGGCCAGAGTAGGTACGAAT	-0.224866	4.14636	5hs
wobSeed66VDR	wobSeed66	VDR	DR2	T12G	GCAATACAGGGGCACTAGGCCAGAGTAGGTACGAAT	0.171412	4.14636	5hs
wobSeed66VDR	wobSeed66	VDR	DR2	C13A	GCAATACAGGGTAACTAGGCCAGAGTAGGTACGAAT	0.198853	4.14636	5hs
wobSeed66VDR	wobSeed66	VDR	DR2	C15A	GCAATACAGGGTCAATAGGCCAGAGTAGGTACGAAT	3.6361	4.14636	5hs
wobSeed66VDR	wobSeed66	VDR	DR2	T16A	GCAATACAGGGTCACAAGGCCAGAGTAGGTACGAAT	4.82014	4.14636	5hs
wobSeed66VDR	wobSeed66	VDR	DR2	T16C	GCAATACAGGGTCACCAGGCCAGAGTAGGTACGAAT	4.81883	4.14636	5hs
wobSeed66VDR	wobSeed66	VDR	DR2	T16G	GCAATACAGGGTCACGAGGCCAGAGTAGGTACGAAT	5.40606	4.14636	5hs
wobSeed66VDR	wobSeed66	VDR	DR2	G18A	GCAATACAGGGTCACTAAGCCAGAGTAGGTACGAAT	4.02349	4.14636	5hs
wobSeed66VDR	wobSeed66	VDR	DR2	G18C	GCAATACAGGGTCACTACGCCAGAGTAGGTACGAAT	4.38718	4.14636	5hs
wobSeed66VDR	wobSeed66	VDR	DR2	G19A	GCAATACAGGGTCACTAGACCAGAGTAGGTACGAAT	3.9814	4.14636	5hs
wobSeed66VDR	wobSeed66	VDR	DR2	G19C	GCAATACAGGGTCACTAGCCCAGAGTAGGTACGAAT	3.99598	4.14636	5hs
wobSeed66VDR	wobSeed66	VDR	DR2	C20A	GCAATACAGGGTCACTAGGACAGAGTAGGTACGAAT	3.96792	4.14636	5hs
wobSeed66VDR	wobSeed66	VDR	DR2	C21A	GCAATACAGGGTCACTAGGCAAGAGTAGGTACGAAT	3.9679	4.14636	5hs
wobSeed66VDR	wobSeed66	VDR	DR2	G23A	GCAATACAGGGTCACTAGGCCAAAGTAGGTACGAAT	4.26547	4.14636	5hs
wobSeed66VDR	wobSeed66	VDR	DR2	G23C	GCAATACAGGGTCACTAGGCCACAGTAGGTACGAAT	4.26565	4.14636	5hs
wobSeed66VDR	wobSeed66	VDR	DR2	G25A	GCAATACAGGGTCACTAGGCCAGAATAGGTACGAAT	4.2031	4.14636	5hs
wobSeed66VDR	wobSeed66	VDR	DR2	G25C	GCAATACAGGGTCACTAGGCCAGACTAGGTACGAAT	4.21945	4.14636	5hs
wobSeed66VDR	wobSeed66	VDR	DR2	T26A	GCAATACAGGGTCACTAGGCCAGAGAAGGTACGAAT	4.07662	4.14636	5hs
wobSeed66VDR	wobSeed66	VDR	DR2	T26C	GCAATACAGGGTCACTAGGCCAGAGCAGGTACGAAT	4.02877	4.14636	5hs
wobSeed66VDR	wobSeed66	VDR	DR2	T26G	GCAATACAGGGTCACTAGGCCAGAGGAGGTACGAAT	4.0902	4.14636	5hs
wobSeed66VDR	wobSeed66	VDR	DR2	A27C	GCAATACAGGGTCACTAGGCCAGAGTCGGTACGAAT	4.03483	4.14636	5hs
wobSeed66VDR	wobSeed66	VDR	DR2	A27G	GCAATACAGGGTCACTAGGCCAGAGTGGGTACGAAT	3.96854	4.14636	5hs
wobSeed66VDR	wobSeed66	VDR	DR2	A27T	GCAATACAGGGTCACTAGGCCAGAGTTGGTACGAAT	4.25687	4.14636	5hs
wobSeed66VDR	wobSeed66	VDR	DR2	G25T	GCAATACAGGGTCACTAGGCCAGATTAGGTACGAAT	4.20948	4.14636	5hs
wobSeed66VDR	wobSeed66	VDR	DR2	A24C	GCAATACAGGGTCACTAGGCCAGCGTAGGTACGAAT	4.16151	4.14636	5hs
wobSeed66VDR	wobSeed66	VDR	DR2	A24G	GCAATACAGGGTCACTAGGCCAGGGTAGGTACGAAT	4.00064	4.14636	5hs
wobSeed66VDR	wobSeed66	VDR	DR2	A24T	GCAATACAGGGTCACTAGGCCAGTGTAGGTACGAAT	4.25591	4.14636	5hs
wobSeed66VDR	wobSeed66	VDR	DR2	G23T	GCAATACAGGGTCACTAGGCCATAGTAGGTACGAAT	4.25133	4.14636	5hs
wobSeed66VDR	wobSeed66	VDR	DR2	A22C	GCAATACAGGGTCACTAGGCCCGAGTAGGTACGAAT	3.95833	4.14636	5hs
wobSeed66VDR	wobSeed66	VDR	DR2	A22G	GCAATACAGGGTCACTAGGCCGGAGTAGGTACGAAT	4.10833	4.14636	5hs
wobSeed66VDR	wobSeed66	VDR	DR2	A22T	GCAATACAGGGTCACTAGGCCTGAGTAGGTACGAAT	3.84232	4.14636	5hs
wobSeed66VDR	wobSeed66	VDR	DR2	C21G	GCAATACAGGGTCACTAGGCGAGAGTAGGTACGAAT	4.11549	4.14636	5hs
wobSeed66VDR	wobSeed66	VDR	DR2	HS3ablated	GCAATACAGGGTCACTAGGCTAGAGTAGGTACGAAT	4.30277	4.14636	5hs
wobSeed66VDR	wobSeed66	VDR	DR2	C21T	GCAATACAGGGTCACTAGGCTAGAGTAGGTACGAAT	4.05384	4.14636	5hs
wobSeed66VDR	wobSeed66	VDR	DR2	C20G	GCAATACAGGGTCACTAGGGCAGAGTAGGTACGAAT	4.49737	4.14636	5hs
wobSeed66VDR	wobSeed66	VDR	DR2	C20T	GCAATACAGGGTCACTAGGTCAGAGTAGGTACGAAT	5.24853	4.14636	5hs
wobSeed66VDR	wobSeed66	VDR	DR2	G19T	GCAATACAGGGTCACTAGTCCAGAGTAGGTACGAAT	4.04692	4.14636	5hs
wobSeed66VDR	wobSeed66	VDR	DR2	G18T	GCAATACAGGGTCACTATGCCAGAGTAGGTACGAAT	3.9081	4.14636	5hs
wobSeed66VDR	wobSeed66	VDR	DR2	A17C	GCAATACAGGGTCACTCGGCCAGAGTAGGTACGAAT	4.29602	4.14636	5hs
wobSeed66VDR	wobSeed66	VDR	DR2	A17G	GCAATACAGGGTCACTGGGCCAGAGTAGGTACGAAT	4.64508	4.14636	5hs
wobSeed66VDR	wobSeed66	VDR	DR2	A17T	GCAATACAGGGTCACTTGGCCAGAGTAGGTACGAAT	4.35749	4.14636	5hs
wobSeed66VDR	wobSeed66	VDR	DR2	C15G	GCAATACAGGGTCAGTAGGCCAGAGTAGGTACGAAT	2.64548	4.14636	5hs
wobSeed66VDR	wobSeed66	VDR	DR2	C15T	GCAATACAGGGTCATTAGGCCAGAGTAGGTACGAAT	4.60688	4.14636	5hs
wobSeed66VDR	wobSeed66	VDR	DR2	A14C	GCAATACAGGGTCCCTAGGCCAGAGTAGGTACGAAT	-0.388947	4.14636	5hs
wobSeed66VDR	wobSeed66	VDR	DR2	A14G	GCAATACAGGGTCGCTAGGCCAGAGTAGGTACGAAT	0.827811	4.14636	5hs
wobSeed66VDR	wobSeed66	VDR	DR2	A14T	GCAATACAGGGTCTCTAGGCCAGAGTAGGTACGAAT	-0.298977	4.14636	5hs
wobSeed66VDR	wobSeed66	VDR	DR2	C13G	GCAATACAGGGTGACTAGGCCAGAGTAGGTACGAAT	0.256565	4.14636	5hs
wobSeed66VDR	wobSeed66	VDR	DR2	C13T	GCAATACAGGGTTACTAGGCCAGAGTAGGTACGAAT	0.824057	4.14636	5hs
wobSeed66VDR	wobSeed66	VDR	DR2	G11T	GCAATACAGGTTCACTAGGCCAGAGTAGGTACGAAT	3.20304	4.14636	5hs
wobSeed66VDR	wobSeed66	VDR	DR2	G10T	GCAATACAGTGTCACTAGGCCAGAGTAGGTACGAAT	-0.0368542	4.14636	5hs
wobSeed66VDR	wobSeed66	VDR	DR2	G9T	GCAATACATGGTCACTAGGCCAGAGTAGGTACGAAT	-0.0293913	4.14636	5hs
wobSeed66VDR	wobSeed66	VDR	DR2	A8C	GCAATACCGGGTCACTAGGCCAGAGTAGGTACGAAT	3.02826	4.14636	5hs
wobSeed66VDR	wobSeed66	VDR	DR2	A8G	GCAATACGGGGTCACTAGGCCAGAGTAGGTACGAAT	6.16104	4.14636	5hs
wobSeed66VDR	wobSeed66	VDR	DR2	A8T	GCAATACTGGGTCACTAGGCCAGAGTAGGTACGAAT	1.46799	4.14636	5hs
wobSeed66VDR	wobSeed66	VDR	DR2	C7G	GCAATAGAGGGTCACTAGGCCAGAGTAGGTACGAAT	2.75358	4.14636	5hs
wobSeed66VDR	wobSeed66	VDR	DR2	C7T	GCAATATAGGGTCACTAGGCCAGAGTAGGTACGAAT	4.06009	4.14636	5hs
wobSeed66VDR	wobSeed66	VDR	DR2	A6C	GCAATCCAGGGTCACTAGGCCAGAGTAGGTACGAAT	4.30699	4.14636	5hs
wobSeed66VDR	wobSeed66	VDR	DR2	A6G	GCAATGCAGGGTCACTAGGCCAGAGTAGGTACGAAT	4.04076	4.14636	5hs
wobSeed66VDR	wobSeed66	VDR	DR2	A6T	GCAATTCAGGGTCACTAGGCCAGAGTAGGTACGAAT	4.78641	4.14636	5hs
wobSeed66VDR	wobSeed66	VDR	DR2	A4C	GCACTACAGGGTCACTAGGCCAGAGTAGGTACGAAT	3.76233	4.14636	5hs
wobSeed66VDR	wobSeed66	VDR	DR2	A4G	GCAGTACAGGGTCACTAGGCCAGAGTAGGTACGAAT	3.83499	4.14636	5hs
wobSeed66VDR	wobSeed66	VDR	DR2	A4T	GCATTACAGGGTCACTAGGCCAGAGTAGGTACGAAT	4.1928	4.14636	5hs
wobSeed66VDR	wobSeed66	VDR	DR2	seed	GCAATACAGGGTCACTAGGCCAGAGTAGGTACGAAT	4.14636	4.14636	5hs
wobSeed66THRa	wobSeed66	THRa	DR2	T5A	GCAAAACAGGGTCACTAGGCCAGAGTAGGTACGAAT	3.48443	3.3822	5hs
wobSeed66THRa	wobSeed66	THRa	DR2	T5C	GCAACACAGGGTCACTAGGCCAGAGTAGGTACGAAT	3.29996	3.3822	5hs
wobSeed66THRa	wobSeed66	THRa	DR2	T5G	GCAAGACAGGGTCACTAGGCCAGAGTAGGTACGAAT	3.09792	3.3822	5hs
wobSeed66THRa	wobSeed66	THRa	DR2	C7A	GCAATAAAGGGTCACTAGGCCAGAGTAGGTACGAAT	2.81668	3.3822	5hs
wobSeed66THRa	wobSeed66	THRa	DR2	G9A	GCAATACAAGGTCACTAGGCCAGAGTAGGTACGAAT	3.94565	3.3822	5hs
wobSeed66THRa	wobSeed66	THRa	DR2	HS5ablated	GCAATACACCGTCACTAGGCCAGAGTAGGTACGAAT	-0.264681	3.3822	5hs
wobSeed66THRa	wobSeed66	THRa	DR2	G9C	GCAATACACGGTCACTAGGCCAGAGTAGGTACGAAT	0.479688	3.3822	5hs
wobSeed66THRa	wobSeed66	THRa	DR2	G10A	GCAATACAGAGTCACTAGGCCAGAGTAGGTACGAAT	-0.120422	3.3822	5hs
wobSeed66THRa	wobSeed66	THRa	DR2	G10C	GCAATACAGCGTCACTAGGCCAGAGTAGGTACGAAT	-0.215586	3.3822	5hs
wobSeed66THRa	wobSeed66	THRa	DR2	G11A	GCAATACAGGATCACTAGGCCAGAGTAGGTACGAAT	-0.0476227	3.3822	5hs
wobSeed66THRa	wobSeed66	THRa	DR2	G11C	GCAATACAGGCTCACTAGGCCAGAGTAGGTACGAAT	-0.688388	3.3822	5hs
wobSeed66THRa	wobSeed66	THRa	DR2	T12A	GCAATACAGGGACACTAGGCCAGAGTAGGTACGAAT	0.812351	3.3822	5hs
wobSeed66THRa	wobSeed66	THRa	DR2	T12C	GCAATACAGGGCCACTAGGCCAGAGTAGGTACGAAT	-0.0637457	3.3822	5hs
wobSeed66THRa	wobSeed66	THRa	DR2	T12G	GCAATACAGGGGCACTAGGCCAGAGTAGGTACGAAT	0.473404	3.3822	5hs
wobSeed66THRa	wobSeed66	THRa	DR2	C13A	GCAATACAGGGTAACTAGGCCAGAGTAGGTACGAAT	0.63084	3.3822	5hs
wobSeed66THRa	wobSeed66	THRa	DR2	C15A	GCAATACAGGGTCAATAGGCCAGAGTAGGTACGAAT	3.03405	3.3822	5hs
wobSeed66THRa	wobSeed66	THRa	DR2	T16A	GCAATACAGGGTCACAAGGCCAGAGTAGGTACGAAT	3.86049	3.3822	5hs
wobSeed66THRa	wobSeed66	THRa	DR2	T16C	GCAATACAGGGTCACCAGGCCAGAGTAGGTACGAAT	3.84899	3.3822	5hs
wobSeed66THRa	wobSeed66	THRa	DR2	T16G	GCAATACAGGGTCACGAGGCCAGAGTAGGTACGAAT	4.05821	3.3822	5hs
wobSeed66THRa	wobSeed66	THRa	DR2	G18A	GCAATACAGGGTCACTAAGCCAGAGTAGGTACGAAT	3.32949	3.3822	5hs
wobSeed66THRa	wobSeed66	THRa	DR2	G18C	GCAATACAGGGTCACTACGCCAGAGTAGGTACGAAT	3.49961	3.3822	5hs
wobSeed66THRa	wobSeed66	THRa	DR2	G19A	GCAATACAGGGTCACTAGACCAGAGTAGGTACGAAT	3.23916	3.3822	5hs
wobSeed66THRa	wobSeed66	THRa	DR2	G19C	GCAATACAGGGTCACTAGCCCAGAGTAGGTACGAAT	3.21698	3.3822	5hs
wobSeed66THRa	wobSeed66	THRa	DR2	C20A	GCAATACAGGGTCACTAGGACAGAGTAGGTACGAAT	3.64311	3.3822	5hs
wobSeed66THRa	wobSeed66	THRa	DR2	C21A	GCAATACAGGGTCACTAGGCAAGAGTAGGTACGAAT	3.4779	3.3822	5hs
wobSeed66THRa	wobSeed66	THRa	DR2	G23A	GCAATACAGGGTCACTAGGCCAAAGTAGGTACGAAT	3.47653	3.3822	5hs
wobSeed66THRa	wobSeed66	THRa	DR2	G23C	GCAATACAGGGTCACTAGGCCACAGTAGGTACGAAT	3.37978	3.3822	5hs
wobSeed66THRa	wobSeed66	THRa	DR2	G25A	GCAATACAGGGTCACTAGGCCAGAATAGGTACGAAT	3.40602	3.3822	5hs
wobSeed66THRa	wobSeed66	THRa	DR2	G25C	GCAATACAGGGTCACTAGGCCAGACTAGGTACGAAT	3.44001	3.3822	5hs
wobSeed66THRa	wobSeed66	THRa	DR2	T26A	GCAATACAGGGTCACTAGGCCAGAGAAGGTACGAAT	3.51806	3.3822	5hs
wobSeed66THRa	wobSeed66	THRa	DR2	T26C	GCAATACAGGGTCACTAGGCCAGAGCAGGTACGAAT	3.31281	3.3822	5hs
wobSeed66THRa	wobSeed66	THRa	DR2	T26G	GCAATACAGGGTCACTAGGCCAGAGGAGGTACGAAT	3.3352	3.3822	5hs
wobSeed66THRa	wobSeed66	THRa	DR2	A27C	GCAATACAGGGTCACTAGGCCAGAGTCGGTACGAAT	3.43026	3.3822	5hs
wobSeed66THRa	wobSeed66	THRa	DR2	A27G	GCAATACAGGGTCACTAGGCCAGAGTGGGTACGAAT	3.29037	3.3822	5hs
wobSeed66THRa	wobSeed66	THRa	DR2	A27T	GCAATACAGGGTCACTAGGCCAGAGTTGGTACGAAT	3.51485	3.3822	5hs
wobSeed66THRa	wobSeed66	THRa	DR2	G25T	GCAATACAGGGTCACTAGGCCAGATTAGGTACGAAT	3.57423	3.3822	5hs
wobSeed66THRa	wobSeed66	THRa	DR2	A24C	GCAATACAGGGTCACTAGGCCAGCGTAGGTACGAAT	3.47534	3.3822	5hs
wobSeed66THRa	wobSeed66	THRa	DR2	A24G	GCAATACAGGGTCACTAGGCCAGGGTAGGTACGAAT	3.41135	3.3822	5hs
wobSeed66THRa	wobSeed66	THRa	DR2	A24T	GCAATACAGGGTCACTAGGCCAGTGTAGGTACGAAT	3.40241	3.3822	5hs
wobSeed66THRa	wobSeed66	THRa	DR2	G23T	GCAATACAGGGTCACTAGGCCATAGTAGGTACGAAT	3.54965	3.3822	5hs
wobSeed66THRa	wobSeed66	THRa	DR2	A22C	GCAATACAGGGTCACTAGGCCCGAGTAGGTACGAAT	3.09343	3.3822	5hs
wobSeed66THRa	wobSeed66	THRa	DR2	A22G	GCAATACAGGGTCACTAGGCCGGAGTAGGTACGAAT	3.40474	3.3822	5hs
wobSeed66THRa	wobSeed66	THRa	DR2	A22T	GCAATACAGGGTCACTAGGCCTGAGTAGGTACGAAT	3.12863	3.3822	5hs
wobSeed66THRa	wobSeed66	THRa	DR2	C21G	GCAATACAGGGTCACTAGGCGAGAGTAGGTACGAAT	3.48192	3.3822	5hs
wobSeed66THRa	wobSeed66	THRa	DR2	HS3ablated	GCAATACAGGGTCACTAGGCTAGAGTAGGTACGAAT	3.35525	3.3822	5hs
wobSeed66THRa	wobSeed66	THRa	DR2	C21T	GCAATACAGGGTCACTAGGCTAGAGTAGGTACGAAT	3.35227	3.3822	5hs
wobSeed66THRa	wobSeed66	THRa	DR2	C20G	GCAATACAGGGTCACTAGGGCAGAGTAGGTACGAAT	3.44602	3.3822	5hs
wobSeed66THRa	wobSeed66	THRa	DR2	C20T	GCAATACAGGGTCACTAGGTCAGAGTAGGTACGAAT	3.92021	3.3822	5hs
wobSeed66THRa	wobSeed66	THRa	DR2	G19T	GCAATACAGGGTCACTAGTCCAGAGTAGGTACGAAT	3.30714	3.3822	5hs
wobSeed66THRa	wobSeed66	THRa	DR2	G18T	GCAATACAGGGTCACTATGCCAGAGTAGGTACGAAT	3.30785	3.3822	5hs
wobSeed66THRa	wobSeed66	THRa	DR2	A17C	GCAATACAGGGTCACTCGGCCAGAGTAGGTACGAAT	3.39763	3.3822	5hs
wobSeed66THRa	wobSeed66	THRa	DR2	A17G	GCAATACAGGGTCACTGGGCCAGAGTAGGTACGAAT	3.58873	3.3822	5hs
wobSeed66THRa	wobSeed66	THRa	DR2	A17T	GCAATACAGGGTCACTTGGCCAGAGTAGGTACGAAT	3.37186	3.3822	5hs
wobSeed66THRa	wobSeed66	THRa	DR2	C15G	GCAATACAGGGTCAGTAGGCCAGAGTAGGTACGAAT	2.37596	3.3822	5hs
wobSeed66THRa	wobSeed66	THRa	DR2	C15T	GCAATACAGGGTCATTAGGCCAGAGTAGGTACGAAT	3.28005	3.3822	5hs
wobSeed66THRa	wobSeed66	THRa	DR2	A14C	GCAATACAGGGTCCCTAGGCCAGAGTAGGTACGAAT	0.106464	3.3822	5hs
wobSeed66THRa	wobSeed66	THRa	DR2	A14G	GCAATACAGGGTCGCTAGGCCAGAGTAGGTACGAAT	1.0923	3.3822	5hs
wobSeed66THRa	wobSeed66	THRa	DR2	A14T	GCAATACAGGGTCTCTAGGCCAGAGTAGGTACGAAT	0.0247959	3.3822	5hs
wobSeed66THRa	wobSeed66	THRa	DR2	C13G	GCAATACAGGGTGACTAGGCCAGAGTAGGTACGAAT	0.914923	3.3822	5hs
wobSeed66THRa	wobSeed66	THRa	DR2	C13T	GCAATACAGGGTTACTAGGCCAGAGTAGGTACGAAT	1.07304	3.3822	5hs
wobSeed66THRa	wobSeed66	THRa	DR2	G11T	GCAATACAGGTTCACTAGGCCAGAGTAGGTACGAAT	1.12107	3.3822	5hs
wobSeed66THRa	wobSeed66	THRa	DR2	G10T	GCAATACAGTGTCACTAGGCCAGAGTAGGTACGAAT	0.14463	3.3822	5hs
wobSeed66THRa	wobSeed66	THRa	DR2	G9T	GCAATACATGGTCACTAGGCCAGAGTAGGTACGAAT	-0.0057875	3.3822	5hs
wobSeed66THRa	wobSeed66	THRa	DR2	A8C	GCAATACCGGGTCACTAGGCCAGAGTAGGTACGAAT	3.0785	3.3822	5hs
wobSeed66THRa	wobSeed66	THRa	DR2	A8G	GCAATACGGGGTCACTAGGCCAGAGTAGGTACGAAT	4.24582	3.3822	5hs
wobSeed66THRa	wobSeed66	THRa	DR2	A8T	GCAATACTGGGTCACTAGGCCAGAGTAGGTACGAAT	1.81383	3.3822	5hs
wobSeed66THRa	wobSeed66	THRa	DR2	C7G	GCAATAGAGGGTCACTAGGCCAGAGTAGGTACGAAT	1.99285	3.3822	5hs
wobSeed66THRa	wobSeed66	THRa	DR2	C7T	GCAATATAGGGTCACTAGGCCAGAGTAGGTACGAAT	3.60897	3.3822	5hs
wobSeed66THRa	wobSeed66	THRa	DR2	A6C	GCAATCCAGGGTCACTAGGCCAGAGTAGGTACGAAT	3.53653	3.3822	5hs
wobSeed66THRa	wobSeed66	THRa	DR2	A6G	GCAATGCAGGGTCACTAGGCCAGAGTAGGTACGAAT	3.27412	3.3822	5hs
wobSeed66THRa	wobSeed66	THRa	DR2	A6T	GCAATTCAGGGTCACTAGGCCAGAGTAGGTACGAAT	3.99741	3.3822	5hs
wobSeed66THRa	wobSeed66	THRa	DR2	A4C	GCACTACAGGGTCACTAGGCCAGAGTAGGTACGAAT	3.33269	3.3822	5hs
wobSeed66THRa	wobSeed66	THRa	DR2	A4G	GCAGTACAGGGTCACTAGGCCAGAGTAGGTACGAAT	3.40651	3.3822	5hs
wobSeed66THRa	wobSeed66	THRa	DR2	A4T	GCATTACAGGGTCACTAGGCCAGAGTAGGTACGAAT	3.47713	3.3822	5hs
wobSeed66THRa	wobSeed66	THRa	DR2	seed	GCAATACAGGGTCACTAGGCCAGAGTAGGTACGAAT	3.3822	3.3822	5hs
wobSeed66PPARa	wobSeed66	PPARa	DR2	T5A	GCAAAACAGGGTCACTAGGCCAGAGTAGGTACGAAT	6.06849	6.02627	5hs
wobSeed66PPARa	wobSeed66	PPARa	DR2	T5C	GCAACACAGGGTCACTAGGCCAGAGTAGGTACGAAT	5.75422	6.02627	5hs
wobSeed66PPARa	wobSeed66	PPARa	DR2	T5G	GCAAGACAGGGTCACTAGGCCAGAGTAGGTACGAAT	5.62254	6.02627	5hs
wobSeed66PPARa	wobSeed66	PPARa	DR2	C7A	GCAATAAAGGGTCACTAGGCCAGAGTAGGTACGAAT	6.36451	6.02627	5hs
wobSeed66PPARa	wobSeed66	PPARa	DR2	G9A	GCAATACAAGGTCACTAGGCCAGAGTAGGTACGAAT	6.28897	6.02627	5hs
wobSeed66PPARa	wobSeed66	PPARa	DR2	HS5ablated	GCAATACACCGTCACTAGGCCAGAGTAGGTACGAAT	-0.129345	6.02627	5hs
wobSeed66PPARa	wobSeed66	PPARa	DR2	G9C	GCAATACACGGTCACTAGGCCAGAGTAGGTACGAAT	0.826994	6.02627	5hs
wobSeed66PPARa	wobSeed66	PPARa	DR2	G10A	GCAATACAGAGTCACTAGGCCAGAGTAGGTACGAAT	0.626004	6.02627	5hs
wobSeed66PPARa	wobSeed66	PPARa	DR2	G10C	GCAATACAGCGTCACTAGGCCAGAGTAGGTACGAAT	0.0153987	6.02627	5hs
wobSeed66PPARa	wobSeed66	PPARa	DR2	G11A	GCAATACAGGATCACTAGGCCAGAGTAGGTACGAAT	0.128464	6.02627	5hs
wobSeed66PPARa	wobSeed66	PPARa	DR2	G11C	GCAATACAGGCTCACTAGGCCAGAGTAGGTACGAAT	-0.440989	6.02627	5hs
wobSeed66PPARa	wobSeed66	PPARa	DR2	T12A	GCAATACAGGGACACTAGGCCAGAGTAGGTACGAAT	-0.00279075	6.02627	5hs
wobSeed66PPARa	wobSeed66	PPARa	DR2	T12C	GCAATACAGGGCCACTAGGCCAGAGTAGGTACGAAT	0.171037	6.02627	5hs
wobSeed66PPARa	wobSeed66	PPARa	DR2	T12G	GCAATACAGGGGCACTAGGCCAGAGTAGGTACGAAT	1.49997	6.02627	5hs
wobSeed66PPARa	wobSeed66	PPARa	DR2	C13A	GCAATACAGGGTAACTAGGCCAGAGTAGGTACGAAT	2.01125	6.02627	5hs
wobSeed66PPARa	wobSeed66	PPARa	DR2	C15A	GCAATACAGGGTCAATAGGCCAGAGTAGGTACGAAT	5.71544	6.02627	5hs
wobSeed66PPARa	wobSeed66	PPARa	DR2	T16A	GCAATACAGGGTCACAAGGCCAGAGTAGGTACGAAT	5.98974	6.02627	5hs
wobSeed66PPARa	wobSeed66	PPARa	DR2	T16C	GCAATACAGGGTCACCAGGCCAGAGTAGGTACGAAT	6.06736	6.02627	5hs
wobSeed66PPARa	wobSeed66	PPARa	DR2	T16G	GCAATACAGGGTCACGAGGCCAGAGTAGGTACGAAT	6.53464	6.02627	5hs
wobSeed66PPARa	wobSeed66	PPARa	DR2	G18A	GCAATACAGGGTCACTAAGCCAGAGTAGGTACGAAT	5.50755	6.02627	5hs
wobSeed66PPARa	wobSeed66	PPARa	DR2	G18C	GCAATACAGGGTCACTACGCCAGAGTAGGTACGAAT	5.40801	6.02627	5hs
wobSeed66PPARa	wobSeed66	PPARa	DR2	G19A	GCAATACAGGGTCACTAGACCAGAGTAGGTACGAAT	5.32791	6.02627	5hs
wobSeed66PPARa	wobSeed66	PPARa	DR2	G19C	GCAATACAGGGTCACTAGCCCAGAGTAGGTACGAAT	5.41404	6.02627	5hs
wobSeed66PPARa	wobSeed66	PPARa	DR2	C20A	GCAATACAGGGTCACTAGGACAGAGTAGGTACGAAT	5.77179	6.02627	5hs
wobSeed66PPARa	wobSeed66	PPARa	DR2	C21A	GCAATACAGGGTCACTAGGCAAGAGTAGGTACGAAT	5.59488	6.02627	5hs
wobSeed66PPARa	wobSeed66	PPARa	DR2	G23A	GCAATACAGGGTCACTAGGCCAAAGTAGGTACGAAT	6.26349	6.02627	5hs
wobSeed66PPARa	wobSeed66	PPARa	DR2	G23C	GCAATACAGGGTCACTAGGCCACAGTAGGTACGAAT	6.17475	6.02627	5hs
wobSeed66PPARa	wobSeed66	PPARa	DR2	G25A	GCAATACAGGGTCACTAGGCCAGAATAGGTACGAAT	5.95313	6.02627	5hs
wobSeed66PPARa	wobSeed66	PPARa	DR2	G25C	GCAATACAGGGTCACTAGGCCAGACTAGGTACGAAT	5.8402	6.02627	5hs
wobSeed66PPARa	wobSeed66	PPARa	DR2	T26A	GCAATACAGGGTCACTAGGCCAGAGAAGGTACGAAT	5.84975	6.02627	5hs
wobSeed66PPARa	wobSeed66	PPARa	DR2	T26C	GCAATACAGGGTCACTAGGCCAGAGCAGGTACGAAT	5.65669	6.02627	5hs
wobSeed66PPARa	wobSeed66	PPARa	DR2	T26G	GCAATACAGGGTCACTAGGCCAGAGGAGGTACGAAT	5.53828	6.02627	5hs
wobSeed66PPARa	wobSeed66	PPARa	DR2	A27C	GCAATACAGGGTCACTAGGCCAGAGTCGGTACGAAT	5.61295	6.02627	5hs
wobSeed66PPARa	wobSeed66	PPARa	DR2	A27G	GCAATACAGGGTCACTAGGCCAGAGTGGGTACGAAT	5.68553	6.02627	5hs
wobSeed66PPARa	wobSeed66	PPARa	DR2	A27T	GCAATACAGGGTCACTAGGCCAGAGTTGGTACGAAT	5.9928	6.02627	5hs
wobSeed66PPARa	wobSeed66	PPARa	DR2	G25T	GCAATACAGGGTCACTAGGCCAGATTAGGTACGAAT	5.91567	6.02627	5hs
wobSeed66PPARa	wobSeed66	PPARa	DR2	A24C	GCAATACAGGGTCACTAGGCCAGCGTAGGTACGAAT	5.62357	6.02627	5hs
wobSeed66PPARa	wobSeed66	PPARa	DR2	A24G	GCAATACAGGGTCACTAGGCCAGGGTAGGTACGAAT	5.76122	6.02627	5hs
wobSeed66PPARa	wobSeed66	PPARa	DR2	A24T	GCAATACAGGGTCACTAGGCCAGTGTAGGTACGAAT	5.69391	6.02627	5hs
wobSeed66PPARa	wobSeed66	PPARa	DR2	G23T	GCAATACAGGGTCACTAGGCCATAGTAGGTACGAAT	6.01484	6.02627	5hs
wobSeed66PPARa	wobSeed66	PPARa	DR2	A22C	GCAATACAGGGTCACTAGGCCCGAGTAGGTACGAAT	5.37424	6.02627	5hs
wobSeed66PPARa	wobSeed66	PPARa	DR2	A22G	GCAATACAGGGTCACTAGGCCGGAGTAGGTACGAAT	5.35764	6.02627	5hs
wobSeed66PPARa	wobSeed66	PPARa	DR2	A22T	GCAATACAGGGTCACTAGGCCTGAGTAGGTACGAAT	5.53447	6.02627	5hs
wobSeed66PPARa	wobSeed66	PPARa	DR2	C21G	GCAATACAGGGTCACTAGGCGAGAGTAGGTACGAAT	5.66408	6.02627	5hs
wobSeed66PPARa	wobSeed66	PPARa	DR2	HS3ablated	GCAATACAGGGTCACTAGGCTAGAGTAGGTACGAAT	5.38675	6.02627	5hs
wobSeed66PPARa	wobSeed66	PPARa	DR2	C21T	GCAATACAGGGTCACTAGGCTAGAGTAGGTACGAAT	5.90226	6.02627	5hs
wobSeed66PPARa	wobSeed66	PPARa	DR2	C20G	GCAATACAGGGTCACTAGGGCAGAGTAGGTACGAAT	5.86179	6.02627	5hs
wobSeed66PPARa	wobSeed66	PPARa	DR2	C20T	GCAATACAGGGTCACTAGGTCAGAGTAGGTACGAAT	6.02703	6.02627	5hs
wobSeed66PPARa	wobSeed66	PPARa	DR2	G19T	GCAATACAGGGTCACTAGTCCAGAGTAGGTACGAAT	5.08891	6.02627	5hs
wobSeed66PPARa	wobSeed66	PPARa	DR2	G18T	GCAATACAGGGTCACTATGCCAGAGTAGGTACGAAT	5.4386	6.02627	5hs
wobSeed66PPARa	wobSeed66	PPARa	DR2	A17C	GCAATACAGGGTCACTCGGCCAGAGTAGGTACGAAT	5.60276	6.02627	5hs
wobSeed66PPARa	wobSeed66	PPARa	DR2	A17G	GCAATACAGGGTCACTGGGCCAGAGTAGGTACGAAT	6.2296	6.02627	5hs
wobSeed66PPARa	wobSeed66	PPARa	DR2	A17T	GCAATACAGGGTCACTTGGCCAGAGTAGGTACGAAT	5.4865	6.02627	5hs
wobSeed66PPARa	wobSeed66	PPARa	DR2	C15G	GCAATACAGGGTCAGTAGGCCAGAGTAGGTACGAAT	4.47207	6.02627	5hs
wobSeed66PPARa	wobSeed66	PPARa	DR2	C15T	GCAATACAGGGTCATTAGGCCAGAGTAGGTACGAAT	5.58196	6.02627	5hs
wobSeed66PPARa	wobSeed66	PPARa	DR2	A14C	GCAATACAGGGTCCCTAGGCCAGAGTAGGTACGAAT	-0.298778	6.02627	5hs
wobSeed66PPARa	wobSeed66	PPARa	DR2	A14G	GCAATACAGGGTCGCTAGGCCAGAGTAGGTACGAAT	1.37403	6.02627	5hs
wobSeed66PPARa	wobSeed66	PPARa	DR2	A14T	GCAATACAGGGTCTCTAGGCCAGAGTAGGTACGAAT	-0.0779853	6.02627	5hs
wobSeed66PPARa	wobSeed66	PPARa	DR2	C13G	GCAATACAGGGTGACTAGGCCAGAGTAGGTACGAAT	1.70266	6.02627	5hs
wobSeed66PPARa	wobSeed66	PPARa	DR2	C13T	GCAATACAGGGTTACTAGGCCAGAGTAGGTACGAAT	3.38909	6.02627	5hs
wobSeed66PPARa	wobSeed66	PPARa	DR2	G11T	GCAATACAGGTTCACTAGGCCAGAGTAGGTACGAAT	3.19135	6.02627	5hs
wobSeed66PPARa	wobSeed66	PPARa	DR2	G10T	GCAATACAGTGTCACTAGGCCAGAGTAGGTACGAAT	1.44324	6.02627	5hs
wobSeed66PPARa	wobSeed66	PPARa	DR2	G9T	GCAATACATGGTCACTAGGCCAGAGTAGGTACGAAT	0.587314	6.02627	5hs
wobSeed66PPARa	wobSeed66	PPARa	DR2	A8C	GCAATACCGGGTCACTAGGCCAGAGTAGGTACGAAT	5.09423	6.02627	5hs
wobSeed66PPARa	wobSeed66	PPARa	DR2	A8G	GCAATACGGGGTCACTAGGCCAGAGTAGGTACGAAT	7.25758	6.02627	5hs
wobSeed66PPARa	wobSeed66	PPARa	DR2	A8T	GCAATACTGGGTCACTAGGCCAGAGTAGGTACGAAT	4.36768	6.02627	5hs
wobSeed66PPARa	wobSeed66	PPARa	DR2	C7G	GCAATAGAGGGTCACTAGGCCAGAGTAGGTACGAAT	4.98852	6.02627	5hs
wobSeed66PPARa	wobSeed66	PPARa	DR2	C7T	GCAATATAGGGTCACTAGGCCAGAGTAGGTACGAAT	5.67249	6.02627	5hs
wobSeed66PPARa	wobSeed66	PPARa	DR2	A6C	GCAATCCAGGGTCACTAGGCCAGAGTAGGTACGAAT	5.78391	6.02627	5hs
wobSeed66PPARa	wobSeed66	PPARa	DR2	A6G	GCAATGCAGGGTCACTAGGCCAGAGTAGGTACGAAT	5.78058	6.02627	5hs
wobSeed66PPARa	wobSeed66	PPARa	DR2	A6T	GCAATTCAGGGTCACTAGGCCAGAGTAGGTACGAAT	6.6295	6.02627	5hs
wobSeed66PPARa	wobSeed66	PPARa	DR2	A4C	GCACTACAGGGTCACTAGGCCAGAGTAGGTACGAAT	5.64962	6.02627	5hs
wobSeed66PPARa	wobSeed66	PPARa	DR2	A4G	GCAGTACAGGGTCACTAGGCCAGAGTAGGTACGAAT	5.72757	6.02627	5hs
wobSeed66PPARa	wobSeed66	PPARa	DR2	A4T	GCATTACAGGGTCACTAGGCCAGAGTAGGTACGAAT	5.93592	6.02627	5hs
wobSeed66PPARa	wobSeed66	PPARa	DR2	seed	GCAATACAGGGTCACTAGGCCAGAGTAGGTACGAAT	6.02627	6.02627	5hs
wobSeed66LXRb	wobSeed66	LXRb	DR2	T5A	GCAAAACAGGGTCACTAGGCCAGAGTAGGTACGAAT	4.00027	3.95305	5hs
wobSeed66LXRb	wobSeed66	LXRb	DR2	T5C	GCAACACAGGGTCACTAGGCCAGAGTAGGTACGAAT	3.62817	3.95305	5hs
wobSeed66LXRb	wobSeed66	LXRb	DR2	T5G	GCAAGACAGGGTCACTAGGCCAGAGTAGGTACGAAT	3.24616	3.95305	5hs
wobSeed66LXRb	wobSeed66	LXRb	DR2	C7A	GCAATAAAGGGTCACTAGGCCAGAGTAGGTACGAAT	4.42491	3.95305	5hs
wobSeed66LXRb	wobSeed66	LXRb	DR2	G9A	GCAATACAAGGTCACTAGGCCAGAGTAGGTACGAAT	4.79151	3.95305	5hs
wobSeed66LXRb	wobSeed66	LXRb	DR2	HS5ablated	GCAATACACCGTCACTAGGCCAGAGTAGGTACGAAT	-0.379563	3.95305	5hs
wobSeed66LXRb	wobSeed66	LXRb	DR2	G9C	GCAATACACGGTCACTAGGCCAGAGTAGGTACGAAT	0.202529	3.95305	5hs
wobSeed66LXRb	wobSeed66	LXRb	DR2	G10A	GCAATACAGAGTCACTAGGCCAGAGTAGGTACGAAT	-0.555343	3.95305	5hs
wobSeed66LXRb	wobSeed66	LXRb	DR2	G10C	GCAATACAGCGTCACTAGGCCAGAGTAGGTACGAAT	-0.808069	3.95305	5hs
wobSeed66LXRb	wobSeed66	LXRb	DR2	G11A	GCAATACAGGATCACTAGGCCAGAGTAGGTACGAAT	-0.406763	3.95305	5hs
wobSeed66LXRb	wobSeed66	LXRb	DR2	G11C	GCAATACAGGCTCACTAGGCCAGAGTAGGTACGAAT	-0.838623	3.95305	5hs
wobSeed66LXRb	wobSeed66	LXRb	DR2	T12A	GCAATACAGGGACACTAGGCCAGAGTAGGTACGAAT	-0.483473	3.95305	5hs
wobSeed66LXRb	wobSeed66	LXRb	DR2	T12C	GCAATACAGGGCCACTAGGCCAGAGTAGGTACGAAT	-0.571937	3.95305	5hs
wobSeed66LXRb	wobSeed66	LXRb	DR2	T12G	GCAATACAGGGGCACTAGGCCAGAGTAGGTACGAAT	0.692808	3.95305	5hs
wobSeed66LXRb	wobSeed66	LXRb	DR2	C13A	GCAATACAGGGTAACTAGGCCAGAGTAGGTACGAAT	0.0447665	3.95305	5hs
wobSeed66LXRb	wobSeed66	LXRb	DR2	C15A	GCAATACAGGGTCAATAGGCCAGAGTAGGTACGAAT	3.72385	3.95305	5hs
wobSeed66LXRb	wobSeed66	LXRb	DR2	T16A	GCAATACAGGGTCACAAGGCCAGAGTAGGTACGAAT	4.46783	3.95305	5hs
wobSeed66LXRb	wobSeed66	LXRb	DR2	T16C	GCAATACAGGGTCACCAGGCCAGAGTAGGTACGAAT	4.54766	3.95305	5hs
wobSeed66LXRb	wobSeed66	LXRb	DR2	T16G	GCAATACAGGGTCACGAGGCCAGAGTAGGTACGAAT	4.96562	3.95305	5hs
wobSeed66LXRb	wobSeed66	LXRb	DR2	G18A	GCAATACAGGGTCACTAAGCCAGAGTAGGTACGAAT	3.96197	3.95305	5hs
wobSeed66LXRb	wobSeed66	LXRb	DR2	G18C	GCAATACAGGGTCACTACGCCAGAGTAGGTACGAAT	4.16051	3.95305	5hs
wobSeed66LXRb	wobSeed66	LXRb	DR2	G19A	GCAATACAGGGTCACTAGACCAGAGTAGGTACGAAT	3.64849	3.95305	5hs
wobSeed66LXRb	wobSeed66	LXRb	DR2	G19C	GCAATACAGGGTCACTAGCCCAGAGTAGGTACGAAT	3.80011	3.95305	5hs
wobSeed66LXRb	wobSeed66	LXRb	DR2	C20A	GCAATACAGGGTCACTAGGACAGAGTAGGTACGAAT	3.96546	3.95305	5hs
wobSeed66LXRb	wobSeed66	LXRb	DR2	C21A	GCAATACAGGGTCACTAGGCAAGAGTAGGTACGAAT	3.82017	3.95305	5hs
wobSeed66LXRb	wobSeed66	LXRb	DR2	G23A	GCAATACAGGGTCACTAGGCCAAAGTAGGTACGAAT	3.99898	3.95305	5hs
wobSeed66LXRb	wobSeed66	LXRb	DR2	G23C	GCAATACAGGGTCACTAGGCCACAGTAGGTACGAAT	4.0151	3.95305	5hs
wobSeed66LXRb	wobSeed66	LXRb	DR2	G25A	GCAATACAGGGTCACTAGGCCAGAATAGGTACGAAT	4.11077	3.95305	5hs
wobSeed66LXRb	wobSeed66	LXRb	DR2	G25C	GCAATACAGGGTCACTAGGCCAGACTAGGTACGAAT	3.80272	3.95305	5hs
wobSeed66LXRb	wobSeed66	LXRb	DR2	T26A	GCAATACAGGGTCACTAGGCCAGAGAAGGTACGAAT	3.98684	3.95305	5hs
wobSeed66LXRb	wobSeed66	LXRb	DR2	T26C	GCAATACAGGGTCACTAGGCCAGAGCAGGTACGAAT	3.76977	3.95305	5hs
wobSeed66LXRb	wobSeed66	LXRb	DR2	T26G	GCAATACAGGGTCACTAGGCCAGAGGAGGTACGAAT	3.62009	3.95305	5hs
wobSeed66LXRb	wobSeed66	LXRb	DR2	A27C	GCAATACAGGGTCACTAGGCCAGAGTCGGTACGAAT	3.81913	3.95305	5hs
wobSeed66LXRb	wobSeed66	LXRb	DR2	A27G	GCAATACAGGGTCACTAGGCCAGAGTGGGTACGAAT	3.7654	3.95305	5hs
wobSeed66LXRb	wobSeed66	LXRb	DR2	A27T	GCAATACAGGGTCACTAGGCCAGAGTTGGTACGAAT	3.75408	3.95305	5hs
wobSeed66LXRb	wobSeed66	LXRb	DR2	G25T	GCAATACAGGGTCACTAGGCCAGATTAGGTACGAAT	4.11366	3.95305	5hs
wobSeed66LXRb	wobSeed66	LXRb	DR2	A24C	GCAATACAGGGTCACTAGGCCAGCGTAGGTACGAAT	3.92643	3.95305	5hs
wobSeed66LXRb	wobSeed66	LXRb	DR2	A24G	GCAATACAGGGTCACTAGGCCAGGGTAGGTACGAAT	3.78548	3.95305	5hs
wobSeed66LXRb	wobSeed66	LXRb	DR2	A24T	GCAATACAGGGTCACTAGGCCAGTGTAGGTACGAAT	3.91164	3.95305	5hs
wobSeed66LXRb	wobSeed66	LXRb	DR2	G23T	GCAATACAGGGTCACTAGGCCATAGTAGGTACGAAT	4.00464	3.95305	5hs
wobSeed66LXRb	wobSeed66	LXRb	DR2	A22C	GCAATACAGGGTCACTAGGCCCGAGTAGGTACGAAT	3.53481	3.95305	5hs
wobSeed66LXRb	wobSeed66	LXRb	DR2	A22G	GCAATACAGGGTCACTAGGCCGGAGTAGGTACGAAT	3.77246	3.95305	5hs
wobSeed66LXRb	wobSeed66	LXRb	DR2	A22T	GCAATACAGGGTCACTAGGCCTGAGTAGGTACGAAT	3.71649	3.95305	5hs
wobSeed66LXRb	wobSeed66	LXRb	DR2	C21G	GCAATACAGGGTCACTAGGCGAGAGTAGGTACGAAT	3.94316	3.95305	5hs
wobSeed66LXRb	wobSeed66	LXRb	DR2	HS3ablated	GCAATACAGGGTCACTAGGCTAGAGTAGGTACGAAT	3.96449	3.95305	5hs
wobSeed66LXRb	wobSeed66	LXRb	DR2	C21T	GCAATACAGGGTCACTAGGCTAGAGTAGGTACGAAT	3.89733	3.95305	5hs
wobSeed66LXRb	wobSeed66	LXRb	DR2	C20G	GCAATACAGGGTCACTAGGGCAGAGTAGGTACGAAT	4.22791	3.95305	5hs
wobSeed66LXRb	wobSeed66	LXRb	DR2	C20T	GCAATACAGGGTCACTAGGTCAGAGTAGGTACGAAT	4.43331	3.95305	5hs
wobSeed66LXRb	wobSeed66	LXRb	DR2	G19T	GCAATACAGGGTCACTAGTCCAGAGTAGGTACGAAT	3.93803	3.95305	5hs
wobSeed66LXRb	wobSeed66	LXRb	DR2	G18T	GCAATACAGGGTCACTATGCCAGAGTAGGTACGAAT	3.79023	3.95305	5hs
wobSeed66LXRb	wobSeed66	LXRb	DR2	A17C	GCAATACAGGGTCACTCGGCCAGAGTAGGTACGAAT	4.05758	3.95305	5hs
wobSeed66LXRb	wobSeed66	LXRb	DR2	A17G	GCAATACAGGGTCACTGGGCCAGAGTAGGTACGAAT	4.20531	3.95305	5hs
wobSeed66LXRb	wobSeed66	LXRb	DR2	A17T	GCAATACAGGGTCACTTGGCCAGAGTAGGTACGAAT	4.26861	3.95305	5hs
wobSeed66LXRb	wobSeed66	LXRb	DR2	C15G	GCAATACAGGGTCAGTAGGCCAGAGTAGGTACGAAT	2.60518	3.95305	5hs
wobSeed66LXRb	wobSeed66	LXRb	DR2	C15T	GCAATACAGGGTCATTAGGCCAGAGTAGGTACGAAT	4.2673	3.95305	5hs
wobSeed66LXRb	wobSeed66	LXRb	DR2	A14C	GCAATACAGGGTCCCTAGGCCAGAGTAGGTACGAAT	-0.633884	3.95305	5hs
wobSeed66LXRb	wobSeed66	LXRb	DR2	A14G	GCAATACAGGGTCGCTAGGCCAGAGTAGGTACGAAT	0.525383	3.95305	5hs
wobSeed66LXRb	wobSeed66	LXRb	DR2	A14T	GCAATACAGGGTCTCTAGGCCAGAGTAGGTACGAAT	-0.391706	3.95305	5hs
wobSeed66LXRb	wobSeed66	LXRb	DR2	C13G	GCAATACAGGGTGACTAGGCCAGAGTAGGTACGAAT	0.204426	3.95305	5hs
wobSeed66LXRb	wobSeed66	LXRb	DR2	C13T	GCAATACAGGGTTACTAGGCCAGAGTAGGTACGAAT	1.17002	3.95305	5hs
wobSeed66LXRb	wobSeed66	LXRb	DR2	G11T	GCAATACAGGTTCACTAGGCCAGAGTAGGTACGAAT	1.4966	3.95305	5hs
wobSeed66LXRb	wobSeed66	LXRb	DR2	G10T	GCAATACAGTGTCACTAGGCCAGAGTAGGTACGAAT	-0.0896327	3.95305	5hs
wobSeed66LXRb	wobSeed66	LXRb	DR2	G9T	GCAATACATGGTCACTAGGCCAGAGTAGGTACGAAT	-0.301465	3.95305	5hs
wobSeed66LXRb	wobSeed66	LXRb	DR2	A8C	GCAATACCGGGTCACTAGGCCAGAGTAGGTACGAAT	2.68624	3.95305	5hs
wobSeed66LXRb	wobSeed66	LXRb	DR2	A8G	GCAATACGGGGTCACTAGGCCAGAGTAGGTACGAAT	6.54302	3.95305	5hs
wobSeed66LXRb	wobSeed66	LXRb	DR2	A8T	GCAATACTGGGTCACTAGGCCAGAGTAGGTACGAAT	1.49894	3.95305	5hs
wobSeed66LXRb	wobSeed66	LXRb	DR2	C7G	GCAATAGAGGGTCACTAGGCCAGAGTAGGTACGAAT	2.808	3.95305	5hs
wobSeed66LXRb	wobSeed66	LXRb	DR2	C7T	GCAATATAGGGTCACTAGGCCAGAGTAGGTACGAAT	4.07286	3.95305	5hs
wobSeed66LXRb	wobSeed66	LXRb	DR2	A6C	GCAATCCAGGGTCACTAGGCCAGAGTAGGTACGAAT	3.92437	3.95305	5hs
wobSeed66LXRb	wobSeed66	LXRb	DR2	A6G	GCAATGCAGGGTCACTAGGCCAGAGTAGGTACGAAT	3.53592	3.95305	5hs
wobSeed66LXRb	wobSeed66	LXRb	DR2	A6T	GCAATTCAGGGTCACTAGGCCAGAGTAGGTACGAAT	4.98922	3.95305	5hs
wobSeed66LXRb	wobSeed66	LXRb	DR2	A4C	GCACTACAGGGTCACTAGGCCAGAGTAGGTACGAAT	3.17851	3.95305	5hs
wobSeed66LXRb	wobSeed66	LXRb	DR2	A4G	GCAGTACAGGGTCACTAGGCCAGAGTAGGTACGAAT	3.25142	3.95305	5hs
wobSeed66LXRb	wobSeed66	LXRb	DR2	A4T	GCATTACAGGGTCACTAGGCCAGAGTAGGTACGAAT	3.59205	3.95305	5hs
wobSeed66LXRb	wobSeed66	LXRb	DR2	seed	GCAATACAGGGTCACTAGGCCAGAGTAGGTACGAAT	3.95305	3.95305	5hs
wobSeed114FXR	wobSeed114	FXR	DR4	T5A	GCAAAACAGGGTCATCGTAGGCCAGAGTACGCACAG	7.80249	7.52219	5hs
wobSeed114FXR	wobSeed114	FXR	DR4	T5C	GCAACACAGGGTCATCGTAGGCCAGAGTACGCACAG	7.21826	7.52219	5hs
wobSeed114FXR	wobSeed114	FXR	DR4	T5G	GCAAGACAGGGTCATCGTAGGCCAGAGTACGCACAG	7.28336	7.52219	5hs
wobSeed114FXR	wobSeed114	FXR	DR4	C7A	GCAATAAAGGGTCATCGTAGGCCAGAGTACGCACAG	7.79553	7.52219	5hs
wobSeed114FXR	wobSeed114	FXR	DR4	G9A	GCAATACAAGGTCATCGTAGGCCAGAGTACGCACAG	7.64014	7.52219	5hs
wobSeed114FXR	wobSeed114	FXR	DR4	G9C	GCAATACACGGTCATCGTAGGCCAGAGTACGCACAG	1.37125	7.52219	5hs
wobSeed114FXR	wobSeed114	FXR	DR4	G10A	GCAATACAGAGTCATCGTAGGCCAGAGTACGCACAG	0.101839	7.52219	5hs
wobSeed114FXR	wobSeed114	FXR	DR4	G10C	GCAATACAGCGTCATCGTAGGCCAGAGTACGCACAG	-0.325958	7.52219	5hs
wobSeed114FXR	wobSeed114	FXR	DR4	G11A	GCAATACAGGATCATCGTAGGCCAGAGTACGCACAG	-0.0228059	7.52219	5hs
wobSeed114FXR	wobSeed114	FXR	DR4	G11C	GCAATACAGGCTCATCGTAGGCCAGAGTACGCACAG	-0.253307	7.52219	5hs
wobSeed114FXR	wobSeed114	FXR	DR4	T12A	GCAATACAGGGACATCGTAGGCCAGAGTACGCACAG	-0.0851387	7.52219	5hs
wobSeed114FXR	wobSeed114	FXR	DR4	T12C	GCAATACAGGGCCATCGTAGGCCAGAGTACGCACAG	0.0639232	7.52219	5hs
wobSeed114FXR	wobSeed114	FXR	DR4	T12G	GCAATACAGGGGCATCGTAGGCCAGAGTACGCACAG	0.565024	7.52219	5hs
wobSeed114FXR	wobSeed114	FXR	DR4	C13A	GCAATACAGGGTAATCGTAGGCCAGAGTACGCACAG	0.17495	7.52219	5hs
wobSeed114FXR	wobSeed114	FXR	DR4	T15A	GCAATACAGGGTCAACGTAGGCCAGAGTACGCACAG	7.15163	7.52219	5hs
wobSeed114FXR	wobSeed114	FXR	DR4	T15C	GCAATACAGGGTCACCGTAGGCCAGAGTACGCACAG	7.20168	7.52219	5hs
wobSeed114FXR	wobSeed114	FXR	DR4	T15G	GCAATACAGGGTCAGCGTAGGCCAGAGTACGCACAG	5.67199	7.52219	5hs
wobSeed114FXR	wobSeed114	FXR	DR4	C16A	GCAATACAGGGTCATAGTAGGCCAGAGTACGCACAG	7.08552	7.52219	5hs
wobSeed114FXR	wobSeed114	FXR	DR4	G17A	GCAATACAGGGTCATCATAGGCCAGAGTACGCACAG	6.84948	7.52219	5hs
wobSeed114FXR	wobSeed114	FXR	DR4	G17C	GCAATACAGGGTCATCCTAGGCCAGAGTACGCACAG	7.59411	7.52219	5hs
wobSeed114FXR	wobSeed114	FXR	DR4	T18A	GCAATACAGGGTCATCGAAGGCCAGAGTACGCACAG	6.8369	7.52219	5hs
wobSeed114FXR	wobSeed114	FXR	DR4	T18C	GCAATACAGGGTCATCGCAGGCCAGAGTACGCACAG	7.14913	7.52219	5hs
wobSeed114FXR	wobSeed114	FXR	DR4	T18G	GCAATACAGGGTCATCGGAGGCCAGAGTACGCACAG	7.32287	7.52219	5hs
wobSeed114FXR	wobSeed114	FXR	DR4	G20A	GCAATACAGGGTCATCGTAAGCCAGAGTACGCACAG	7.40503	7.52219	5hs
wobSeed114FXR	wobSeed114	FXR	DR4	G20C	GCAATACAGGGTCATCGTACGCCAGAGTACGCACAG	7.71281	7.52219	5hs
wobSeed114FXR	wobSeed114	FXR	DR4	HS3ablated	GCAATACAGGGTCATCGTACGCCAGAGTACGCACAG	7.65808	7.52219	5hs
wobSeed114FXR	wobSeed114	FXR	DR4	G21A	GCAATACAGGGTCATCGTAGACCAGAGTACGCACAG	7.47646	7.52219	5hs
wobSeed114FXR	wobSeed114	FXR	DR4	G21C	GCAATACAGGGTCATCGTAGCCCAGAGTACGCACAG	6.98254	7.52219	5hs
wobSeed114FXR	wobSeed114	FXR	DR4	C22A	GCAATACAGGGTCATCGTAGGACAGAGTACGCACAG	7.26475	7.52219	5hs
wobSeed114FXR	wobSeed114	FXR	DR4	C23A	GCAATACAGGGTCATCGTAGGCAAGAGTACGCACAG	7.68459	7.52219	5hs
wobSeed114FXR	wobSeed114	FXR	DR4	G25A	GCAATACAGGGTCATCGTAGGCCAAAGTACGCACAG	7.44634	7.52219	5hs
wobSeed114FXR	wobSeed114	FXR	DR4	G25C	GCAATACAGGGTCATCGTAGGCCACAGTACGCACAG	7.47592	7.52219	5hs
wobSeed114FXR	wobSeed114	FXR	DR4	G27A	GCAATACAGGGTCATCGTAGGCCAGAATACGCACAG	7.14365	7.52219	5hs
wobSeed114FXR	wobSeed114	FXR	DR4	G27C	GCAATACAGGGTCATCGTAGGCCAGACTACGCACAG	7.17448	7.52219	5hs
wobSeed114FXR	wobSeed114	FXR	DR4	T28A	GCAATACAGGGTCATCGTAGGCCAGAGAACGCACAG	7.439	7.52219	5hs
wobSeed114FXR	wobSeed114	FXR	DR4	T28C	GCAATACAGGGTCATCGTAGGCCAGAGCACGCACAG	7.48865	7.52219	5hs
wobSeed114FXR	wobSeed114	FXR	DR4	T28G	GCAATACAGGGTCATCGTAGGCCAGAGGACGCACAG	7.27888	7.52219	5hs
wobSeed114FXR	wobSeed114	FXR	DR4	A29C	GCAATACAGGGTCATCGTAGGCCAGAGTCCGCACAG	7.16078	7.52219	5hs
wobSeed114FXR	wobSeed114	FXR	DR4	A29G	GCAATACAGGGTCATCGTAGGCCAGAGTGCGCACAG	7.12642	7.52219	5hs
wobSeed114FXR	wobSeed114	FXR	DR4	A29T	GCAATACAGGGTCATCGTAGGCCAGAGTTCGCACAG	7.33799	7.52219	5hs
wobSeed114FXR	wobSeed114	FXR	DR4	G27T	GCAATACAGGGTCATCGTAGGCCAGATTACGCACAG	7.3134	7.52219	5hs
wobSeed114FXR	wobSeed114	FXR	DR4	A26C	GCAATACAGGGTCATCGTAGGCCAGCGTACGCACAG	7.46613	7.52219	5hs
wobSeed114FXR	wobSeed114	FXR	DR4	A26G	GCAATACAGGGTCATCGTAGGCCAGGGTACGCACAG	7.01594	7.52219	5hs
wobSeed114FXR	wobSeed114	FXR	DR4	A26T	GCAATACAGGGTCATCGTAGGCCAGTGTACGCACAG	6.89919	7.52219	5hs
wobSeed114FXR	wobSeed114	FXR	DR4	G25T	GCAATACAGGGTCATCGTAGGCCATAGTACGCACAG	7.3032	7.52219	5hs
wobSeed114FXR	wobSeed114	FXR	DR4	A24C	GCAATACAGGGTCATCGTAGGCCCGAGTACGCACAG	6.77976	7.52219	5hs
wobSeed114FXR	wobSeed114	FXR	DR4	A24G	GCAATACAGGGTCATCGTAGGCCGGAGTACGCACAG	6.87446	7.52219	5hs
wobSeed114FXR	wobSeed114	FXR	DR4	A24T	GCAATACAGGGTCATCGTAGGCCTGAGTACGCACAG	7.53793	7.52219	5hs
wobSeed114FXR	wobSeed114	FXR	DR4	C23G	GCAATACAGGGTCATCGTAGGCGAGAGTACGCACAG	7.49534	7.52219	5hs
wobSeed114FXR	wobSeed114	FXR	DR4	C23T	GCAATACAGGGTCATCGTAGGCTAGAGTACGCACAG	7.10104	7.52219	5hs
wobSeed114FXR	wobSeed114	FXR	DR4	C22G	GCAATACAGGGTCATCGTAGGGCAGAGTACGCACAG	7.53745	7.52219	5hs
wobSeed114FXR	wobSeed114	FXR	DR4	C22T	GCAATACAGGGTCATCGTAGGTCAGAGTACGCACAG	7.70311	7.52219	5hs
wobSeed114FXR	wobSeed114	FXR	DR4	G21T	GCAATACAGGGTCATCGTAGTCCAGAGTACGCACAG	7.48471	7.52219	5hs
wobSeed114FXR	wobSeed114	FXR	DR4	G20T	GCAATACAGGGTCATCGTATGCCAGAGTACGCACAG	7.32656	7.52219	5hs
wobSeed114FXR	wobSeed114	FXR	DR4	A19C	GCAATACAGGGTCATCGTCGGCCAGAGTACGCACAG	7.46553	7.52219	5hs
wobSeed114FXR	wobSeed114	FXR	DR4	A19G	GCAATACAGGGTCATCGTGGGCCAGAGTACGCACAG	7.25934	7.52219	5hs
wobSeed114FXR	wobSeed114	FXR	DR4	A19T	GCAATACAGGGTCATCGTTGGCCAGAGTACGCACAG	7.42364	7.52219	5hs
wobSeed114FXR	wobSeed114	FXR	DR4	G17T	GCAATACAGGGTCATCTTAGGCCAGAGTACGCACAG	7.34562	7.52219	5hs
wobSeed114FXR	wobSeed114	FXR	DR4	C16G	GCAATACAGGGTCATGGTAGGCCAGAGTACGCACAG	7.2412	7.52219	5hs
wobSeed114FXR	wobSeed114	FXR	DR4	C16T	GCAATACAGGGTCATTGTAGGCCAGAGTACGCACAG	7.11236	7.52219	5hs
wobSeed114FXR	wobSeed114	FXR	DR4	A14C	GCAATACAGGGTCCTCGTAGGCCAGAGTACGCACAG	-0.0497747	7.52219	5hs
wobSeed114FXR	wobSeed114	FXR	DR4	A14G	GCAATACAGGGTCGTCGTAGGCCAGAGTACGCACAG	2.11863	7.52219	5hs
wobSeed114FXR	wobSeed114	FXR	DR4	A14T	GCAATACAGGGTCTTCGTAGGCCAGAGTACGCACAG	-0.0491157	7.52219	5hs
wobSeed114FXR	wobSeed114	FXR	DR4	C13G	GCAATACAGGGTGATCGTAGGCCAGAGTACGCACAG	-0.0323763	7.52219	5hs
wobSeed114FXR	wobSeed114	FXR	DR4	C13T	GCAATACAGGGTTATCGTAGGCCAGAGTACGCACAG	1.75145	7.52219	5hs
wobSeed114FXR	wobSeed114	FXR	DR4	G11T	GCAATACAGGTTCATCGTAGGCCAGAGTACGCACAG	3.44401	7.52219	5hs
wobSeed114FXR	wobSeed114	FXR	DR4	G10T	GCAATACAGTGTCATCGTAGGCCAGAGTACGCACAG	0.39699	7.52219	5hs
wobSeed114FXR	wobSeed114	FXR	DR4	HS5ablated	GCAATACATAATCATCGTAGGCCAGAGTACGCACAG	0.0116322	7.52219	5hs
wobSeed114FXR	wobSeed114	FXR	DR4	G9T	GCAATACATGGTCATCGTAGGCCAGAGTACGCACAG	0.0776749	7.52219	5hs
wobSeed114FXR	wobSeed114	FXR	DR4	A8C	GCAATACCGGGTCATCGTAGGCCAGAGTACGCACAG	6.17084	7.52219	5hs
wobSeed114FXR	wobSeed114	FXR	DR4	A8G	GCAATACGGGGTCATCGTAGGCCAGAGTACGCACAG	8.60453	7.52219	5hs
wobSeed114FXR	wobSeed114	FXR	DR4	A8T	GCAATACTGGGTCATCGTAGGCCAGAGTACGCACAG	3.75333	7.52219	5hs
wobSeed114FXR	wobSeed114	FXR	DR4	C7G	GCAATAGAGGGTCATCGTAGGCCAGAGTACGCACAG	6.80346	7.52219	5hs
wobSeed114FXR	wobSeed114	FXR	DR4	C7T	GCAATATAGGGTCATCGTAGGCCAGAGTACGCACAG	7.56581	7.52219	5hs
wobSeed114FXR	wobSeed114	FXR	DR4	A6C	GCAATCCAGGGTCATCGTAGGCCAGAGTACGCACAG	7.57559	7.52219	5hs
wobSeed114FXR	wobSeed114	FXR	DR4	A6G	GCAATGCAGGGTCATCGTAGGCCAGAGTACGCACAG	7.21534	7.52219	5hs
wobSeed114FXR	wobSeed114	FXR	DR4	A6T	GCAATTCAGGGTCATCGTAGGCCAGAGTACGCACAG	7.63134	7.52219	5hs
wobSeed114FXR	wobSeed114	FXR	DR4	A4C	GCACTACAGGGTCATCGTAGGCCAGAGTACGCACAG	6.89091	7.52219	5hs
wobSeed114FXR	wobSeed114	FXR	DR4	A4G	GCAGTACAGGGTCATCGTAGGCCAGAGTACGCACAG	7.29938	7.52219	5hs
wobSeed114FXR	wobSeed114	FXR	DR4	A4T	GCATTACAGGGTCATCGTAGGCCAGAGTACGCACAG	7.11416	7.52219	5hs
wobSeed114FXR	wobSeed114	FXR	DR4	seed	GCAATACAGGGTCATCGTAGGCCAGAGTACGCACAG	7.52219	7.52219	5hs
wobSeed114LXRa	wobSeed114	LXRa	DR4	T5A	GCAAAACAGGGTCATCGTAGGCCAGAGTACGCACAG	6.26408	6.07269	5hs
wobSeed114LXRa	wobSeed114	LXRa	DR4	T5C	GCAACACAGGGTCATCGTAGGCCAGAGTACGCACAG	6.20564	6.07269	5hs
wobSeed114LXRa	wobSeed114	LXRa	DR4	T5G	GCAAGACAGGGTCATCGTAGGCCAGAGTACGCACAG	5.76451	6.07269	5hs
wobSeed114LXRa	wobSeed114	LXRa	DR4	C7A	GCAATAAAGGGTCATCGTAGGCCAGAGTACGCACAG	6.44024	6.07269	5hs
wobSeed114LXRa	wobSeed114	LXRa	DR4	G9A	GCAATACAAGGTCATCGTAGGCCAGAGTACGCACAG	7.15754	6.07269	5hs
wobSeed114LXRa	wobSeed114	LXRa	DR4	G9C	GCAATACACGGTCATCGTAGGCCAGAGTACGCACAG	3.1519	6.07269	5hs
wobSeed114LXRa	wobSeed114	LXRa	DR4	G10A	GCAATACAGAGTCATCGTAGGCCAGAGTACGCACAG	0.330719	6.07269	5hs
wobSeed114LXRa	wobSeed114	LXRa	DR4	G10C	GCAATACAGCGTCATCGTAGGCCAGAGTACGCACAG	-0.43193	6.07269	5hs
wobSeed114LXRa	wobSeed114	LXRa	DR4	G11A	GCAATACAGGATCATCGTAGGCCAGAGTACGCACAG	0.0726797	6.07269	5hs
wobSeed114LXRa	wobSeed114	LXRa	DR4	G11C	GCAATACAGGCTCATCGTAGGCCAGAGTACGCACAG	-0.406831	6.07269	5hs
wobSeed114LXRa	wobSeed114	LXRa	DR4	T12A	GCAATACAGGGACATCGTAGGCCAGAGTACGCACAG	-0.289676	6.07269	5hs
wobSeed114LXRa	wobSeed114	LXRa	DR4	T12C	GCAATACAGGGCCATCGTAGGCCAGAGTACGCACAG	0.221313	6.07269	5hs
wobSeed114LXRa	wobSeed114	LXRa	DR4	T12G	GCAATACAGGGGCATCGTAGGCCAGAGTACGCACAG	0.873832	6.07269	5hs
wobSeed114LXRa	wobSeed114	LXRa	DR4	C13A	GCAATACAGGGTAATCGTAGGCCAGAGTACGCACAG	1.33676	6.07269	5hs
wobSeed114LXRa	wobSeed114	LXRa	DR4	T15A	GCAATACAGGGTCAACGTAGGCCAGAGTACGCACAG	6.18142	6.07269	5hs
wobSeed114LXRa	wobSeed114	LXRa	DR4	T15C	GCAATACAGGGTCACCGTAGGCCAGAGTACGCACAG	6.43146	6.07269	5hs
wobSeed114LXRa	wobSeed114	LXRa	DR4	T15G	GCAATACAGGGTCAGCGTAGGCCAGAGTACGCACAG	4.34566	6.07269	5hs
wobSeed114LXRa	wobSeed114	LXRa	DR4	C16A	GCAATACAGGGTCATAGTAGGCCAGAGTACGCACAG	6.13615	6.07269	5hs
wobSeed114LXRa	wobSeed114	LXRa	DR4	G17A	GCAATACAGGGTCATCATAGGCCAGAGTACGCACAG	6.83143	6.07269	5hs
wobSeed114LXRa	wobSeed114	LXRa	DR4	G17C	GCAATACAGGGTCATCCTAGGCCAGAGTACGCACAG	6.63858	6.07269	5hs
wobSeed114LXRa	wobSeed114	LXRa	DR4	T18A	GCAATACAGGGTCATCGAAGGCCAGAGTACGCACAG	6.29736	6.07269	5hs
wobSeed114LXRa	wobSeed114	LXRa	DR4	T18C	GCAATACAGGGTCATCGCAGGCCAGAGTACGCACAG	6.18527	6.07269	5hs
wobSeed114LXRa	wobSeed114	LXRa	DR4	T18G	GCAATACAGGGTCATCGGAGGCCAGAGTACGCACAG	6.52366	6.07269	5hs
wobSeed114LXRa	wobSeed114	LXRa	DR4	G20A	GCAATACAGGGTCATCGTAAGCCAGAGTACGCACAG	6.05279	6.07269	5hs
wobSeed114LXRa	wobSeed114	LXRa	DR4	G20C	GCAATACAGGGTCATCGTACGCCAGAGTACGCACAG	6.2078	6.07269	5hs
wobSeed114LXRa	wobSeed114	LXRa	DR4	HS3ablated	GCAATACAGGGTCATCGTACGCCAGAGTACGCACAG	5.73555	6.07269	5hs
wobSeed114LXRa	wobSeed114	LXRa	DR4	G21A	GCAATACAGGGTCATCGTAGACCAGAGTACGCACAG	5.86446	6.07269	5hs
wobSeed114LXRa	wobSeed114	LXRa	DR4	G21C	GCAATACAGGGTCATCGTAGCCCAGAGTACGCACAG	5.8736	6.07269	5hs
wobSeed114LXRa	wobSeed114	LXRa	DR4	C22A	GCAATACAGGGTCATCGTAGGACAGAGTACGCACAG	6.53001	6.07269	5hs
wobSeed114LXRa	wobSeed114	LXRa	DR4	C23A	GCAATACAGGGTCATCGTAGGCAAGAGTACGCACAG	6.03135	6.07269	5hs
wobSeed114LXRa	wobSeed114	LXRa	DR4	G25A	GCAATACAGGGTCATCGTAGGCCAAAGTACGCACAG	6.92124	6.07269	5hs
wobSeed114LXRa	wobSeed114	LXRa	DR4	G25C	GCAATACAGGGTCATCGTAGGCCACAGTACGCACAG	6.71637	6.07269	5hs
wobSeed114LXRa	wobSeed114	LXRa	DR4	G27A	GCAATACAGGGTCATCGTAGGCCAGAATACGCACAG	6.30885	6.07269	5hs
wobSeed114LXRa	wobSeed114	LXRa	DR4	G27C	GCAATACAGGGTCATCGTAGGCCAGACTACGCACAG	6.51883	6.07269	5hs
wobSeed114LXRa	wobSeed114	LXRa	DR4	T28A	GCAATACAGGGTCATCGTAGGCCAGAGAACGCACAG	6.64264	6.07269	5hs
wobSeed114LXRa	wobSeed114	LXRa	DR4	T28C	GCAATACAGGGTCATCGTAGGCCAGAGCACGCACAG	6.26918	6.07269	5hs
wobSeed114LXRa	wobSeed114	LXRa	DR4	T28G	GCAATACAGGGTCATCGTAGGCCAGAGGACGCACAG	6.49645	6.07269	5hs
wobSeed114LXRa	wobSeed114	LXRa	DR4	A29C	GCAATACAGGGTCATCGTAGGCCAGAGTCCGCACAG	6.35247	6.07269	5hs
wobSeed114LXRa	wobSeed114	LXRa	DR4	A29G	GCAATACAGGGTCATCGTAGGCCAGAGTGCGCACAG	6.46395	6.07269	5hs
wobSeed114LXRa	wobSeed114	LXRa	DR4	A29T	GCAATACAGGGTCATCGTAGGCCAGAGTTCGCACAG	6.57258	6.07269	5hs
wobSeed114LXRa	wobSeed114	LXRa	DR4	G27T	GCAATACAGGGTCATCGTAGGCCAGATTACGCACAG	6.78522	6.07269	5hs
wobSeed114LXRa	wobSeed114	LXRa	DR4	A26C	GCAATACAGGGTCATCGTAGGCCAGCGTACGCACAG	6.1889	6.07269	5hs
wobSeed114LXRa	wobSeed114	LXRa	DR4	A26G	GCAATACAGGGTCATCGTAGGCCAGGGTACGCACAG	6.11488	6.07269	5hs
wobSeed114LXRa	wobSeed114	LXRa	DR4	A26T	GCAATACAGGGTCATCGTAGGCCAGTGTACGCACAG	6.17066	6.07269	5hs
wobSeed114LXRa	wobSeed114	LXRa	DR4	G25T	GCAATACAGGGTCATCGTAGGCCATAGTACGCACAG	6.73539	6.07269	5hs
wobSeed114LXRa	wobSeed114	LXRa	DR4	A24C	GCAATACAGGGTCATCGTAGGCCCGAGTACGCACAG	5.81002	6.07269	5hs
wobSeed114LXRa	wobSeed114	LXRa	DR4	A24G	GCAATACAGGGTCATCGTAGGCCGGAGTACGCACAG	6.13598	6.07269	5hs
wobSeed114LXRa	wobSeed114	LXRa	DR4	A24T	GCAATACAGGGTCATCGTAGGCCTGAGTACGCACAG	5.76821	6.07269	5hs
wobSeed114LXRa	wobSeed114	LXRa	DR4	C23G	GCAATACAGGGTCATCGTAGGCGAGAGTACGCACAG	6.16257	6.07269	5hs
wobSeed114LXRa	wobSeed114	LXRa	DR4	C23T	GCAATACAGGGTCATCGTAGGCTAGAGTACGCACAG	6.20443	6.07269	5hs
wobSeed114LXRa	wobSeed114	LXRa	DR4	C22G	GCAATACAGGGTCATCGTAGGGCAGAGTACGCACAG	6.87947	6.07269	5hs
wobSeed114LXRa	wobSeed114	LXRa	DR4	C22T	GCAATACAGGGTCATCGTAGGTCAGAGTACGCACAG	7.62347	6.07269	5hs
wobSeed114LXRa	wobSeed114	LXRa	DR4	G21T	GCAATACAGGGTCATCGTAGTCCAGAGTACGCACAG	6.17655	6.07269	5hs
wobSeed114LXRa	wobSeed114	LXRa	DR4	G20T	GCAATACAGGGTCATCGTATGCCAGAGTACGCACAG	5.97746	6.07269	5hs
wobSeed114LXRa	wobSeed114	LXRa	DR4	A19C	GCAATACAGGGTCATCGTCGGCCAGAGTACGCACAG	6.48135	6.07269	5hs
wobSeed114LXRa	wobSeed114	LXRa	DR4	A19G	GCAATACAGGGTCATCGTGGGCCAGAGTACGCACAG	6.08312	6.07269	5hs
wobSeed114LXRa	wobSeed114	LXRa	DR4	A19T	GCAATACAGGGTCATCGTTGGCCAGAGTACGCACAG	6.21141	6.07269	5hs
wobSeed114LXRa	wobSeed114	LXRa	DR4	G17T	GCAATACAGGGTCATCTTAGGCCAGAGTACGCACAG	7.34691	6.07269	5hs
wobSeed114LXRa	wobSeed114	LXRa	DR4	C16G	GCAATACAGGGTCATGGTAGGCCAGAGTACGCACAG	6.51002	6.07269	5hs
wobSeed114LXRa	wobSeed114	LXRa	DR4	C16T	GCAATACAGGGTCATTGTAGGCCAGAGTACGCACAG	6.92926	6.07269	5hs
wobSeed114LXRa	wobSeed114	LXRa	DR4	A14C	GCAATACAGGGTCCTCGTAGGCCAGAGTACGCACAG	-0.319591	6.07269	5hs
wobSeed114LXRa	wobSeed114	LXRa	DR4	A14G	GCAATACAGGGTCGTCGTAGGCCAGAGTACGCACAG	1.96699	6.07269	5hs
wobSeed114LXRa	wobSeed114	LXRa	DR4	A14T	GCAATACAGGGTCTTCGTAGGCCAGAGTACGCACAG	0.0765931	6.07269	5hs
wobSeed114LXRa	wobSeed114	LXRa	DR4	C13G	GCAATACAGGGTGATCGTAGGCCAGAGTACGCACAG	0.161836	6.07269	5hs
wobSeed114LXRa	wobSeed114	LXRa	DR4	C13T	GCAATACAGGGTTATCGTAGGCCAGAGTACGCACAG	5.84611	6.07269	5hs
wobSeed114LXRa	wobSeed114	LXRa	DR4	G11T	GCAATACAGGTTCATCGTAGGCCAGAGTACGCACAG	4.90871	6.07269	5hs
wobSeed114LXRa	wobSeed114	LXRa	DR4	G10T	GCAATACAGTGTCATCGTAGGCCAGAGTACGCACAG	1.79427	6.07269	5hs
wobSeed114LXRa	wobSeed114	LXRa	DR4	HS5ablated	GCAATACATAATCATCGTAGGCCAGAGTACGCACAG	0.113703	6.07269	5hs
wobSeed114LXRa	wobSeed114	LXRa	DR4	G9T	GCAATACATGGTCATCGTAGGCCAGAGTACGCACAG	0.701513	6.07269	5hs
wobSeed114LXRa	wobSeed114	LXRa	DR4	A8C	GCAATACCGGGTCATCGTAGGCCAGAGTACGCACAG	5.50864	6.07269	5hs
wobSeed114LXRa	wobSeed114	LXRa	DR4	A8G	GCAATACGGGGTCATCGTAGGCCAGAGTACGCACAG	7.62943	6.07269	5hs
wobSeed114LXRa	wobSeed114	LXRa	DR4	A8T	GCAATACTGGGTCATCGTAGGCCAGAGTACGCACAG	4.06424	6.07269	5hs
wobSeed114LXRa	wobSeed114	LXRa	DR4	C7G	GCAATAGAGGGTCATCGTAGGCCAGAGTACGCACAG	6.19218	6.07269	5hs
wobSeed114LXRa	wobSeed114	LXRa	DR4	C7T	GCAATATAGGGTCATCGTAGGCCAGAGTACGCACAG	6.65939	6.07269	5hs
wobSeed114LXRa	wobSeed114	LXRa	DR4	A6C	GCAATCCAGGGTCATCGTAGGCCAGAGTACGCACAG	6.18263	6.07269	5hs
wobSeed114LXRa	wobSeed114	LXRa	DR4	A6G	GCAATGCAGGGTCATCGTAGGCCAGAGTACGCACAG	6.02708	6.07269	5hs
wobSeed114LXRa	wobSeed114	LXRa	DR4	A6T	GCAATTCAGGGTCATCGTAGGCCAGAGTACGCACAG	6.71215	6.07269	5hs
wobSeed114LXRa	wobSeed114	LXRa	DR4	A4C	GCACTACAGGGTCATCGTAGGCCAGAGTACGCACAG	5.49735	6.07269	5hs
wobSeed114LXRa	wobSeed114	LXRa	DR4	A4G	GCAGTACAGGGTCATCGTAGGCCAGAGTACGCACAG	5.70277	6.07269	5hs
wobSeed114LXRa	wobSeed114	LXRa	DR4	A4T	GCATTACAGGGTCATCGTAGGCCAGAGTACGCACAG	6.64033	6.07269	5hs
wobSeed114LXRa	wobSeed114	LXRa	DR4	seed	GCAATACAGGGTCATCGTAGGCCAGAGTACGCACAG	6.07269	6.07269	5hs
wobSeed114PPARy	wobSeed114	PPARy	DR4	T5A	GCAAAACAGGGTCATCGTAGGCCAGAGTACGCACAG	7.65171	6.54776	5hs
wobSeed114PPARy	wobSeed114	PPARy	DR4	T5C	GCAACACAGGGTCATCGTAGGCCAGAGTACGCACAG	5.84537	6.54776	5hs
wobSeed114PPARy	wobSeed114	PPARy	DR4	T5G	GCAAGACAGGGTCATCGTAGGCCAGAGTACGCACAG	5.90776	6.54776	5hs
wobSeed114PPARy	wobSeed114	PPARy	DR4	C7A	GCAATAAAGGGTCATCGTAGGCCAGAGTACGCACAG	7.13791	6.54776	5hs
wobSeed114PPARy	wobSeed114	PPARy	DR4	G9A	GCAATACAAGGTCATCGTAGGCCAGAGTACGCACAG	6.5486	6.54776	5hs
wobSeed114PPARy	wobSeed114	PPARy	DR4	G9C	GCAATACACGGTCATCGTAGGCCAGAGTACGCACAG	1.15116	6.54776	5hs
wobSeed114PPARy	wobSeed114	PPARy	DR4	G10A	GCAATACAGAGTCATCGTAGGCCAGAGTACGCACAG	0.955424	6.54776	5hs
wobSeed114PPARy	wobSeed114	PPARy	DR4	G10C	GCAATACAGCGTCATCGTAGGCCAGAGTACGCACAG	0.715625	6.54776	5hs
wobSeed114PPARy	wobSeed114	PPARy	DR4	G11A	GCAATACAGGATCATCGTAGGCCAGAGTACGCACAG	0.975497	6.54776	5hs
wobSeed114PPARy	wobSeed114	PPARy	DR4	G11C	GCAATACAGGCTCATCGTAGGCCAGAGTACGCACAG	0.78443	6.54776	5hs
wobSeed114PPARy	wobSeed114	PPARy	DR4	T12A	GCAATACAGGGACATCGTAGGCCAGAGTACGCACAG	1.06507	6.54776	5hs
wobSeed114PPARy	wobSeed114	PPARy	DR4	T12C	GCAATACAGGGCCATCGTAGGCCAGAGTACGCACAG	0.953944	6.54776	5hs
wobSeed114PPARy	wobSeed114	PPARy	DR4	T12G	GCAATACAGGGGCATCGTAGGCCAGAGTACGCACAG	1.12639	6.54776	5hs
wobSeed114PPARy	wobSeed114	PPARy	DR4	C13A	GCAATACAGGGTAATCGTAGGCCAGAGTACGCACAG	1.24996	6.54776	5hs
wobSeed114PPARy	wobSeed114	PPARy	DR4	T15A	GCAATACAGGGTCAACGTAGGCCAGAGTACGCACAG	6.8944	6.54776	5hs
wobSeed114PPARy	wobSeed114	PPARy	DR4	T15C	GCAATACAGGGTCACCGTAGGCCAGAGTACGCACAG	7.70727	6.54776	5hs
wobSeed114PPARy	wobSeed114	PPARy	DR4	T15G	GCAATACAGGGTCAGCGTAGGCCAGAGTACGCACAG	4.50146	6.54776	5hs
wobSeed114PPARy	wobSeed114	PPARy	DR4	C16A	GCAATACAGGGTCATAGTAGGCCAGAGTACGCACAG	6.41916	6.54776	5hs
wobSeed114PPARy	wobSeed114	PPARy	DR4	G17A	GCAATACAGGGTCATCATAGGCCAGAGTACGCACAG	6.31446	6.54776	5hs
wobSeed114PPARy	wobSeed114	PPARy	DR4	G17C	GCAATACAGGGTCATCCTAGGCCAGAGTACGCACAG	6.73723	6.54776	5hs
wobSeed114PPARy	wobSeed114	PPARy	DR4	T18A	GCAATACAGGGTCATCGAAGGCCAGAGTACGCACAG	6.50329	6.54776	5hs
wobSeed114PPARy	wobSeed114	PPARy	DR4	T18C	GCAATACAGGGTCATCGCAGGCCAGAGTACGCACAG	6.59535	6.54776	5hs
wobSeed114PPARy	wobSeed114	PPARy	DR4	T18G	GCAATACAGGGTCATCGGAGGCCAGAGTACGCACAG	6.71559	6.54776	5hs
wobSeed114PPARy	wobSeed114	PPARy	DR4	G20A	GCAATACAGGGTCATCGTAAGCCAGAGTACGCACAG	6.63468	6.54776	5hs
wobSeed114PPARy	wobSeed114	PPARy	DR4	G20C	GCAATACAGGGTCATCGTACGCCAGAGTACGCACAG	7.0156	6.54776	5hs
wobSeed114PPARy	wobSeed114	PPARy	DR4	HS3ablated	GCAATACAGGGTCATCGTACGCCAGAGTACGCACAG	6.83115	6.54776	5hs
wobSeed114PPARy	wobSeed114	PPARy	DR4	G21A	GCAATACAGGGTCATCGTAGACCAGAGTACGCACAG	6.79378	6.54776	5hs
wobSeed114PPARy	wobSeed114	PPARy	DR4	G21C	GCAATACAGGGTCATCGTAGCCCAGAGTACGCACAG	6.62033	6.54776	5hs
wobSeed114PPARy	wobSeed114	PPARy	DR4	C22A	GCAATACAGGGTCATCGTAGGACAGAGTACGCACAG	6.65723	6.54776	5hs
wobSeed114PPARy	wobSeed114	PPARy	DR4	C23A	GCAATACAGGGTCATCGTAGGCAAGAGTACGCACAG	6.99704	6.54776	5hs
wobSeed114PPARy	wobSeed114	PPARy	DR4	G25A	GCAATACAGGGTCATCGTAGGCCAAAGTACGCACAG	6.82991	6.54776	5hs
wobSeed114PPARy	wobSeed114	PPARy	DR4	G25C	GCAATACAGGGTCATCGTAGGCCACAGTACGCACAG	7.16183	6.54776	5hs
wobSeed114PPARy	wobSeed114	PPARy	DR4	G27A	GCAATACAGGGTCATCGTAGGCCAGAATACGCACAG	6.59731	6.54776	5hs
wobSeed114PPARy	wobSeed114	PPARy	DR4	G27C	GCAATACAGGGTCATCGTAGGCCAGACTACGCACAG	6.7683	6.54776	5hs
wobSeed114PPARy	wobSeed114	PPARy	DR4	T28A	GCAATACAGGGTCATCGTAGGCCAGAGAACGCACAG	7.11206	6.54776	5hs
wobSeed114PPARy	wobSeed114	PPARy	DR4	T28C	GCAATACAGGGTCATCGTAGGCCAGAGCACGCACAG	6.52574	6.54776	5hs
wobSeed114PPARy	wobSeed114	PPARy	DR4	T28G	GCAATACAGGGTCATCGTAGGCCAGAGGACGCACAG	6.67682	6.54776	5hs
wobSeed114PPARy	wobSeed114	PPARy	DR4	A29C	GCAATACAGGGTCATCGTAGGCCAGAGTCCGCACAG	6.82629	6.54776	5hs
wobSeed114PPARy	wobSeed114	PPARy	DR4	A29G	GCAATACAGGGTCATCGTAGGCCAGAGTGCGCACAG	6.70477	6.54776	5hs
wobSeed114PPARy	wobSeed114	PPARy	DR4	A29T	GCAATACAGGGTCATCGTAGGCCAGAGTTCGCACAG	7.18031	6.54776	5hs
wobSeed114PPARy	wobSeed114	PPARy	DR4	G27T	GCAATACAGGGTCATCGTAGGCCAGATTACGCACAG	6.61025	6.54776	5hs
wobSeed114PPARy	wobSeed114	PPARy	DR4	A26C	GCAATACAGGGTCATCGTAGGCCAGCGTACGCACAG	6.70037	6.54776	5hs
wobSeed114PPARy	wobSeed114	PPARy	DR4	A26G	GCAATACAGGGTCATCGTAGGCCAGGGTACGCACAG	6.90558	6.54776	5hs
wobSeed114PPARy	wobSeed114	PPARy	DR4	A26T	GCAATACAGGGTCATCGTAGGCCAGTGTACGCACAG	6.48488	6.54776	5hs
wobSeed114PPARy	wobSeed114	PPARy	DR4	G25T	GCAATACAGGGTCATCGTAGGCCATAGTACGCACAG	6.89094	6.54776	5hs
wobSeed114PPARy	wobSeed114	PPARy	DR4	A24C	GCAATACAGGGTCATCGTAGGCCCGAGTACGCACAG	6.56692	6.54776	5hs
wobSeed114PPARy	wobSeed114	PPARy	DR4	A24G	GCAATACAGGGTCATCGTAGGCCGGAGTACGCACAG	6.35779	6.54776	5hs
wobSeed114PPARy	wobSeed114	PPARy	DR4	A24T	GCAATACAGGGTCATCGTAGGCCTGAGTACGCACAG	6.48534	6.54776	5hs
wobSeed114PPARy	wobSeed114	PPARy	DR4	C23G	GCAATACAGGGTCATCGTAGGCGAGAGTACGCACAG	6.57572	6.54776	5hs
wobSeed114PPARy	wobSeed114	PPARy	DR4	C23T	GCAATACAGGGTCATCGTAGGCTAGAGTACGCACAG	6.54831	6.54776	5hs
wobSeed114PPARy	wobSeed114	PPARy	DR4	C22G	GCAATACAGGGTCATCGTAGGGCAGAGTACGCACAG	6.9442	6.54776	5hs
wobSeed114PPARy	wobSeed114	PPARy	DR4	C22T	GCAATACAGGGTCATCGTAGGTCAGAGTACGCACAG	7.46066	6.54776	5hs
wobSeed114PPARy	wobSeed114	PPARy	DR4	G21T	GCAATACAGGGTCATCGTAGTCCAGAGTACGCACAG	7.12583	6.54776	5hs
wobSeed114PPARy	wobSeed114	PPARy	DR4	G20T	GCAATACAGGGTCATCGTATGCCAGAGTACGCACAG	6.61923	6.54776	5hs
wobSeed114PPARy	wobSeed114	PPARy	DR4	A19C	GCAATACAGGGTCATCGTCGGCCAGAGTACGCACAG	6.81197	6.54776	5hs
wobSeed114PPARy	wobSeed114	PPARy	DR4	A19G	GCAATACAGGGTCATCGTGGGCCAGAGTACGCACAG	6.73466	6.54776	5hs
wobSeed114PPARy	wobSeed114	PPARy	DR4	A19T	GCAATACAGGGTCATCGTTGGCCAGAGTACGCACAG	6.68014	6.54776	5hs
wobSeed114PPARy	wobSeed114	PPARy	DR4	G17T	GCAATACAGGGTCATCTTAGGCCAGAGTACGCACAG	6.19211	6.54776	5hs
wobSeed114PPARy	wobSeed114	PPARy	DR4	C16G	GCAATACAGGGTCATGGTAGGCCAGAGTACGCACAG	6.84765	6.54776	5hs
wobSeed114PPARy	wobSeed114	PPARy	DR4	C16T	GCAATACAGGGTCATTGTAGGCCAGAGTACGCACAG	6.14636	6.54776	5hs
wobSeed114PPARy	wobSeed114	PPARy	DR4	A14C	GCAATACAGGGTCCTCGTAGGCCAGAGTACGCACAG	0.721393	6.54776	5hs
wobSeed114PPARy	wobSeed114	PPARy	DR4	A14G	GCAATACAGGGTCGTCGTAGGCCAGAGTACGCACAG	1.9314	6.54776	5hs
wobSeed114PPARy	wobSeed114	PPARy	DR4	A14T	GCAATACAGGGTCTTCGTAGGCCAGAGTACGCACAG	0.750245	6.54776	5hs
wobSeed114PPARy	wobSeed114	PPARy	DR4	C13G	GCAATACAGGGTGATCGTAGGCCAGAGTACGCACAG	1.19562	6.54776	5hs
wobSeed114PPARy	wobSeed114	PPARy	DR4	C13T	GCAATACAGGGTTATCGTAGGCCAGAGTACGCACAG	1.7536	6.54776	5hs
wobSeed114PPARy	wobSeed114	PPARy	DR4	G11T	GCAATACAGGTTCATCGTAGGCCAGAGTACGCACAG	1.67436	6.54776	5hs
wobSeed114PPARy	wobSeed114	PPARy	DR4	G10T	GCAATACAGTGTCATCGTAGGCCAGAGTACGCACAG	1.05064	6.54776	5hs
wobSeed114PPARy	wobSeed114	PPARy	DR4	HS5ablated	GCAATACATAATCATCGTAGGCCAGAGTACGCACAG	1.08199	6.54776	5hs
wobSeed114PPARy	wobSeed114	PPARy	DR4	G9T	GCAATACATGGTCATCGTAGGCCAGAGTACGCACAG	1.21603	6.54776	5hs
wobSeed114PPARy	wobSeed114	PPARy	DR4	A8C	GCAATACCGGGTCATCGTAGGCCAGAGTACGCACAG	5.82675	6.54776	5hs
wobSeed114PPARy	wobSeed114	PPARy	DR4	A8G	GCAATACGGGGTCATCGTAGGCCAGAGTACGCACAG	9.53194	6.54776	5hs
wobSeed114PPARy	wobSeed114	PPARy	DR4	A8T	GCAATACTGGGTCATCGTAGGCCAGAGTACGCACAG	6.86204	6.54776	5hs
wobSeed114PPARy	wobSeed114	PPARy	DR4	C7G	GCAATAGAGGGTCATCGTAGGCCAGAGTACGCACAG	5.46249	6.54776	5hs
wobSeed114PPARy	wobSeed114	PPARy	DR4	C7T	GCAATATAGGGTCATCGTAGGCCAGAGTACGCACAG	7.29372	6.54776	5hs
wobSeed114PPARy	wobSeed114	PPARy	DR4	A6C	GCAATCCAGGGTCATCGTAGGCCAGAGTACGCACAG	6.69899	6.54776	5hs
wobSeed114PPARy	wobSeed114	PPARy	DR4	A6G	GCAATGCAGGGTCATCGTAGGCCAGAGTACGCACAG	6.44574	6.54776	5hs
wobSeed114PPARy	wobSeed114	PPARy	DR4	A6T	GCAATTCAGGGTCATCGTAGGCCAGAGTACGCACAG	7.36185	6.54776	5hs
wobSeed114PPARy	wobSeed114	PPARy	DR4	A4C	GCACTACAGGGTCATCGTAGGCCAGAGTACGCACAG	5.87656	6.54776	5hs
wobSeed114PPARy	wobSeed114	PPARy	DR4	A4G	GCAGTACAGGGTCATCGTAGGCCAGAGTACGCACAG	6.40693	6.54776	5hs
wobSeed114PPARy	wobSeed114	PPARy	DR4	A4T	GCATTACAGGGTCATCGTAGGCCAGAGTACGCACAG	7.09624	6.54776	5hs
wobSeed114PPARy	wobSeed114	PPARy	DR4	seed	GCAATACAGGGTCATCGTAGGCCAGAGTACGCACAG	6.54776	6.54776	5hs
wobSeed114RXRa	wobSeed114	RXRa	DR4	T5A	GCAAAACAGGGTCATCGTAGGCCAGAGTACGCACAG	7.23336	6.83229	5hs
wobSeed114RXRa	wobSeed114	RXRa	DR4	T5C	GCAACACAGGGTCATCGTAGGCCAGAGTACGCACAG	6.58239	6.83229	5hs
wobSeed114RXRa	wobSeed114	RXRa	DR4	T5G	GCAAGACAGGGTCATCGTAGGCCAGAGTACGCACAG	6.6876	6.83229	5hs
wobSeed114RXRa	wobSeed114	RXRa	DR4	C7A	GCAATAAAGGGTCATCGTAGGCCAGAGTACGCACAG	6.51277	6.83229	5hs
wobSeed114RXRa	wobSeed114	RXRa	DR4	G9A	GCAATACAAGGTCATCGTAGGCCAGAGTACGCACAG	6.36748	6.83229	5hs
wobSeed114RXRa	wobSeed114	RXRa	DR4	G9C	GCAATACACGGTCATCGTAGGCCAGAGTACGCACAG	1.06578	6.83229	5hs
wobSeed114RXRa	wobSeed114	RXRa	DR4	G10A	GCAATACAGAGTCATCGTAGGCCAGAGTACGCACAG	0.40609	6.83229	5hs
wobSeed114RXRa	wobSeed114	RXRa	DR4	G10C	GCAATACAGCGTCATCGTAGGCCAGAGTACGCACAG	-0.0637981	6.83229	5hs
wobSeed114RXRa	wobSeed114	RXRa	DR4	G11A	GCAATACAGGATCATCGTAGGCCAGAGTACGCACAG	0.540219	6.83229	5hs
wobSeed114RXRa	wobSeed114	RXRa	DR4	G11C	GCAATACAGGCTCATCGTAGGCCAGAGTACGCACAG	-0.0364989	6.83229	5hs
wobSeed114RXRa	wobSeed114	RXRa	DR4	T12A	GCAATACAGGGACATCGTAGGCCAGAGTACGCACAG	-0.000453113	6.83229	5hs
wobSeed114RXRa	wobSeed114	RXRa	DR4	T12C	GCAATACAGGGCCATCGTAGGCCAGAGTACGCACAG	0.062875	6.83229	5hs
wobSeed114RXRa	wobSeed114	RXRa	DR4	T12G	GCAATACAGGGGCATCGTAGGCCAGAGTACGCACAG	0.783875	6.83229	5hs
wobSeed114RXRa	wobSeed114	RXRa	DR4	C13A	GCAATACAGGGTAATCGTAGGCCAGAGTACGCACAG	0.610062	6.83229	5hs
wobSeed114RXRa	wobSeed114	RXRa	DR4	T15A	GCAATACAGGGTCAACGTAGGCCAGAGTACGCACAG	6.81473	6.83229	5hs
wobSeed114RXRa	wobSeed114	RXRa	DR4	T15C	GCAATACAGGGTCACCGTAGGCCAGAGTACGCACAG	7.1117	6.83229	5hs
wobSeed114RXRa	wobSeed114	RXRa	DR4	T15G	GCAATACAGGGTCAGCGTAGGCCAGAGTACGCACAG	4.84477	6.83229	5hs
wobSeed114RXRa	wobSeed114	RXRa	DR4	C16A	GCAATACAGGGTCATAGTAGGCCAGAGTACGCACAG	5.63058	6.83229	5hs
wobSeed114RXRa	wobSeed114	RXRa	DR4	G17A	GCAATACAGGGTCATCATAGGCCAGAGTACGCACAG	6.88625	6.83229	5hs
wobSeed114RXRa	wobSeed114	RXRa	DR4	G17C	GCAATACAGGGTCATCCTAGGCCAGAGTACGCACAG	6.16455	6.83229	5hs
wobSeed114RXRa	wobSeed114	RXRa	DR4	T18A	GCAATACAGGGTCATCGAAGGCCAGAGTACGCACAG	6.69553	6.83229	5hs
wobSeed114RXRa	wobSeed114	RXRa	DR4	T18C	GCAATACAGGGTCATCGCAGGCCAGAGTACGCACAG	6.79578	6.83229	5hs
wobSeed114RXRa	wobSeed114	RXRa	DR4	T18G	GCAATACAGGGTCATCGGAGGCCAGAGTACGCACAG	6.76268	6.83229	5hs
wobSeed114RXRa	wobSeed114	RXRa	DR4	G20A	GCAATACAGGGTCATCGTAAGCCAGAGTACGCACAG	6.56226	6.83229	5hs
wobSeed114RXRa	wobSeed114	RXRa	DR4	G20C	GCAATACAGGGTCATCGTACGCCAGAGTACGCACAG	6.91862	6.83229	5hs
wobSeed114RXRa	wobSeed114	RXRa	DR4	HS3ablated	GCAATACAGGGTCATCGTACGCCAGAGTACGCACAG	6.30932	6.83229	5hs
wobSeed114RXRa	wobSeed114	RXRa	DR4	G21A	GCAATACAGGGTCATCGTAGACCAGAGTACGCACAG	6.72253	6.83229	5hs
wobSeed114RXRa	wobSeed114	RXRa	DR4	G21C	GCAATACAGGGTCATCGTAGCCCAGAGTACGCACAG	6.57431	6.83229	5hs
wobSeed114RXRa	wobSeed114	RXRa	DR4	C22A	GCAATACAGGGTCATCGTAGGACAGAGTACGCACAG	6.60871	6.83229	5hs
wobSeed114RXRa	wobSeed114	RXRa	DR4	C23A	GCAATACAGGGTCATCGTAGGCAAGAGTACGCACAG	6.69588	6.83229	5hs
wobSeed114RXRa	wobSeed114	RXRa	DR4	G25A	GCAATACAGGGTCATCGTAGGCCAAAGTACGCACAG	6.86724	6.83229	5hs
wobSeed114RXRa	wobSeed114	RXRa	DR4	G25C	GCAATACAGGGTCATCGTAGGCCACAGTACGCACAG	6.89674	6.83229	5hs
wobSeed114RXRa	wobSeed114	RXRa	DR4	G27A	GCAATACAGGGTCATCGTAGGCCAGAATACGCACAG	6.42077	6.83229	5hs
wobSeed114RXRa	wobSeed114	RXRa	DR4	G27C	GCAATACAGGGTCATCGTAGGCCAGACTACGCACAG	6.23276	6.83229	5hs
wobSeed114RXRa	wobSeed114	RXRa	DR4	T28A	GCAATACAGGGTCATCGTAGGCCAGAGAACGCACAG	6.83087	6.83229	5hs
wobSeed114RXRa	wobSeed114	RXRa	DR4	T28C	GCAATACAGGGTCATCGTAGGCCAGAGCACGCACAG	6.36001	6.83229	5hs
wobSeed114RXRa	wobSeed114	RXRa	DR4	T28G	GCAATACAGGGTCATCGTAGGCCAGAGGACGCACAG	7.02571	6.83229	5hs
wobSeed114RXRa	wobSeed114	RXRa	DR4	A29C	GCAATACAGGGTCATCGTAGGCCAGAGTCCGCACAG	6.61755	6.83229	5hs
wobSeed114RXRa	wobSeed114	RXRa	DR4	A29G	GCAATACAGGGTCATCGTAGGCCAGAGTGCGCACAG	6.36627	6.83229	5hs
wobSeed114RXRa	wobSeed114	RXRa	DR4	A29T	GCAATACAGGGTCATCGTAGGCCAGAGTTCGCACAG	6.43008	6.83229	5hs
wobSeed114RXRa	wobSeed114	RXRa	DR4	G27T	GCAATACAGGGTCATCGTAGGCCAGATTACGCACAG	6.58456	6.83229	5hs
wobSeed114RXRa	wobSeed114	RXRa	DR4	A26C	GCAATACAGGGTCATCGTAGGCCAGCGTACGCACAG	6.4737	6.83229	5hs
wobSeed114RXRa	wobSeed114	RXRa	DR4	A26G	GCAATACAGGGTCATCGTAGGCCAGGGTACGCACAG	6.37802	6.83229	5hs
wobSeed114RXRa	wobSeed114	RXRa	DR4	A26T	GCAATACAGGGTCATCGTAGGCCAGTGTACGCACAG	6.76208	6.83229	5hs
wobSeed114RXRa	wobSeed114	RXRa	DR4	G25T	GCAATACAGGGTCATCGTAGGCCATAGTACGCACAG	6.51736	6.83229	5hs
wobSeed114RXRa	wobSeed114	RXRa	DR4	A24C	GCAATACAGGGTCATCGTAGGCCCGAGTACGCACAG	6.8995	6.83229	5hs
wobSeed114RXRa	wobSeed114	RXRa	DR4	A24G	GCAATACAGGGTCATCGTAGGCCGGAGTACGCACAG	6.23447	6.83229	5hs
wobSeed114RXRa	wobSeed114	RXRa	DR4	A24T	GCAATACAGGGTCATCGTAGGCCTGAGTACGCACAG	6.77154	6.83229	5hs
wobSeed114RXRa	wobSeed114	RXRa	DR4	C23G	GCAATACAGGGTCATCGTAGGCGAGAGTACGCACAG	6.54384	6.83229	5hs
wobSeed114RXRa	wobSeed114	RXRa	DR4	C23T	GCAATACAGGGTCATCGTAGGCTAGAGTACGCACAG	6.8678	6.83229	5hs
wobSeed114RXRa	wobSeed114	RXRa	DR4	C22G	GCAATACAGGGTCATCGTAGGGCAGAGTACGCACAG	7.22209	6.83229	5hs
wobSeed114RXRa	wobSeed114	RXRa	DR4	C22T	GCAATACAGGGTCATCGTAGGTCAGAGTACGCACAG	6.76592	6.83229	5hs
wobSeed114RXRa	wobSeed114	RXRa	DR4	G21T	GCAATACAGGGTCATCGTAGTCCAGAGTACGCACAG	6.3862	6.83229	5hs
wobSeed114RXRa	wobSeed114	RXRa	DR4	G20T	GCAATACAGGGTCATCGTATGCCAGAGTACGCACAG	6.32985	6.83229	5hs
wobSeed114RXRa	wobSeed114	RXRa	DR4	A19C	GCAATACAGGGTCATCGTCGGCCAGAGTACGCACAG	6.37376	6.83229	5hs
wobSeed114RXRa	wobSeed114	RXRa	DR4	A19G	GCAATACAGGGTCATCGTGGGCCAGAGTACGCACAG	6.45217	6.83229	5hs
wobSeed114RXRa	wobSeed114	RXRa	DR4	A19T	GCAATACAGGGTCATCGTTGGCCAGAGTACGCACAG	6.55544	6.83229	5hs
wobSeed114RXRa	wobSeed114	RXRa	DR4	G17T	GCAATACAGGGTCATCTTAGGCCAGAGTACGCACAG	6.42497	6.83229	5hs
wobSeed114RXRa	wobSeed114	RXRa	DR4	C16G	GCAATACAGGGTCATGGTAGGCCAGAGTACGCACAG	6.90692	6.83229	5hs
wobSeed114RXRa	wobSeed114	RXRa	DR4	C16T	GCAATACAGGGTCATTGTAGGCCAGAGTACGCACAG	6.15318	6.83229	5hs
wobSeed114RXRa	wobSeed114	RXRa	DR4	A14C	GCAATACAGGGTCCTCGTAGGCCAGAGTACGCACAG	0.448867	6.83229	5hs
wobSeed114RXRa	wobSeed114	RXRa	DR4	A14G	GCAATACAGGGTCGTCGTAGGCCAGAGTACGCACAG	2.80958	6.83229	5hs
wobSeed114RXRa	wobSeed114	RXRa	DR4	A14T	GCAATACAGGGTCTTCGTAGGCCAGAGTACGCACAG	0.437093	6.83229	5hs
wobSeed114RXRa	wobSeed114	RXRa	DR4	C13G	GCAATACAGGGTGATCGTAGGCCAGAGTACGCACAG	0.569942	6.83229	5hs
wobSeed114RXRa	wobSeed114	RXRa	DR4	C13T	GCAATACAGGGTTATCGTAGGCCAGAGTACGCACAG	2.28159	6.83229	5hs
wobSeed114RXRa	wobSeed114	RXRa	DR4	G11T	GCAATACAGGTTCATCGTAGGCCAGAGTACGCACAG	3.17356	6.83229	5hs
wobSeed114RXRa	wobSeed114	RXRa	DR4	G10T	GCAATACAGTGTCATCGTAGGCCAGAGTACGCACAG	0.840104	6.83229	5hs
wobSeed114RXRa	wobSeed114	RXRa	DR4	HS5ablated	GCAATACATAATCATCGTAGGCCAGAGTACGCACAG	0.112303	6.83229	5hs
wobSeed114RXRa	wobSeed114	RXRa	DR4	G9T	GCAATACATGGTCATCGTAGGCCAGAGTACGCACAG	0.993737	6.83229	5hs
wobSeed114RXRa	wobSeed114	RXRa	DR4	A8C	GCAATACCGGGTCATCGTAGGCCAGAGTACGCACAG	5.05623	6.83229	5hs
wobSeed114RXRa	wobSeed114	RXRa	DR4	A8G	GCAATACGGGGTCATCGTAGGCCAGAGTACGCACAG	9.294	6.83229	5hs
wobSeed114RXRa	wobSeed114	RXRa	DR4	A8T	GCAATACTGGGTCATCGTAGGCCAGAGTACGCACAG	3.11254	6.83229	5hs
wobSeed114RXRa	wobSeed114	RXRa	DR4	C7G	GCAATAGAGGGTCATCGTAGGCCAGAGTACGCACAG	5.76791	6.83229	5hs
wobSeed114RXRa	wobSeed114	RXRa	DR4	C7T	GCAATATAGGGTCATCGTAGGCCAGAGTACGCACAG	6.83204	6.83229	5hs
wobSeed114RXRa	wobSeed114	RXRa	DR4	A6C	GCAATCCAGGGTCATCGTAGGCCAGAGTACGCACAG	6.77407	6.83229	5hs
wobSeed114RXRa	wobSeed114	RXRa	DR4	A6G	GCAATGCAGGGTCATCGTAGGCCAGAGTACGCACAG	6.15622	6.83229	5hs
wobSeed114RXRa	wobSeed114	RXRa	DR4	A6T	GCAATTCAGGGTCATCGTAGGCCAGAGTACGCACAG	7.12925	6.83229	5hs
wobSeed114RXRa	wobSeed114	RXRa	DR4	A4C	GCACTACAGGGTCATCGTAGGCCAGAGTACGCACAG	5.90389	6.83229	5hs
wobSeed114RXRa	wobSeed114	RXRa	DR4	A4G	GCAGTACAGGGTCATCGTAGGCCAGAGTACGCACAG	6.41708	6.83229	5hs
wobSeed114RXRa	wobSeed114	RXRa	DR4	A4T	GCATTACAGGGTCATCGTAGGCCAGAGTACGCACAG	6.78681	6.83229	5hs
wobSeed114RXRa	wobSeed114	RXRa	DR4	seed	GCAATACAGGGTCATCGTAGGCCAGAGTACGCACAG	6.83229	6.83229	5hs
wobSeed114PXR	wobSeed114	PXR	DR4	T5A	GCAAAACAGGGTCATCGTAGGCCAGAGTACGCACAG	5.50818	4.93759	5hs
wobSeed114PXR	wobSeed114	PXR	DR4	T5C	GCAACACAGGGTCATCGTAGGCCAGAGTACGCACAG	4.91448	4.93759	5hs
wobSeed114PXR	wobSeed114	PXR	DR4	T5G	GCAAGACAGGGTCATCGTAGGCCAGAGTACGCACAG	4.94892	4.93759	5hs
wobSeed114PXR	wobSeed114	PXR	DR4	C7A	GCAATAAAGGGTCATCGTAGGCCAGAGTACGCACAG	5.11463	4.93759	5hs
wobSeed114PXR	wobSeed114	PXR	DR4	G9A	GCAATACAAGGTCATCGTAGGCCAGAGTACGCACAG	4.86786	4.93759	5hs
wobSeed114PXR	wobSeed114	PXR	DR4	G9C	GCAATACACGGTCATCGTAGGCCAGAGTACGCACAG	0.356412	4.93759	5hs
wobSeed114PXR	wobSeed114	PXR	DR4	G10A	GCAATACAGAGTCATCGTAGGCCAGAGTACGCACAG	-0.113081	4.93759	5hs
wobSeed114PXR	wobSeed114	PXR	DR4	G10C	GCAATACAGCGTCATCGTAGGCCAGAGTACGCACAG	-0.366993	4.93759	5hs
wobSeed114PXR	wobSeed114	PXR	DR4	G11A	GCAATACAGGATCATCGTAGGCCAGAGTACGCACAG	0.110553	4.93759	5hs
wobSeed114PXR	wobSeed114	PXR	DR4	G11C	GCAATACAGGCTCATCGTAGGCCAGAGTACGCACAG	-0.568225	4.93759	5hs
wobSeed114PXR	wobSeed114	PXR	DR4	T12A	GCAATACAGGGACATCGTAGGCCAGAGTACGCACAG	-0.159997	4.93759	5hs
wobSeed114PXR	wobSeed114	PXR	DR4	T12C	GCAATACAGGGCCATCGTAGGCCAGAGTACGCACAG	-0.255206	4.93759	5hs
wobSeed114PXR	wobSeed114	PXR	DR4	T12G	GCAATACAGGGGCATCGTAGGCCAGAGTACGCACAG	0.275918	4.93759	5hs
wobSeed114PXR	wobSeed114	PXR	DR4	C13A	GCAATACAGGGTAATCGTAGGCCAGAGTACGCACAG	0.0668255	4.93759	5hs
wobSeed114PXR	wobSeed114	PXR	DR4	T15A	GCAATACAGGGTCAACGTAGGCCAGAGTACGCACAG	5.22792	4.93759	5hs
wobSeed114PXR	wobSeed114	PXR	DR4	T15C	GCAATACAGGGTCACCGTAGGCCAGAGTACGCACAG	4.96643	4.93759	5hs
wobSeed114PXR	wobSeed114	PXR	DR4	T15G	GCAATACAGGGTCAGCGTAGGCCAGAGTACGCACAG	3.5092	4.93759	5hs
wobSeed114PXR	wobSeed114	PXR	DR4	C16A	GCAATACAGGGTCATAGTAGGCCAGAGTACGCACAG	4.35725	4.93759	5hs
wobSeed114PXR	wobSeed114	PXR	DR4	G17A	GCAATACAGGGTCATCATAGGCCAGAGTACGCACAG	4.42039	4.93759	5hs
wobSeed114PXR	wobSeed114	PXR	DR4	G17C	GCAATACAGGGTCATCCTAGGCCAGAGTACGCACAG	4.99957	4.93759	5hs
wobSeed114PXR	wobSeed114	PXR	DR4	T18A	GCAATACAGGGTCATCGAAGGCCAGAGTACGCACAG	5.22272	4.93759	5hs
wobSeed114PXR	wobSeed114	PXR	DR4	T18C	GCAATACAGGGTCATCGCAGGCCAGAGTACGCACAG	5.07433	4.93759	5hs
wobSeed114PXR	wobSeed114	PXR	DR4	T18G	GCAATACAGGGTCATCGGAGGCCAGAGTACGCACAG	5.97396	4.93759	5hs
wobSeed114PXR	wobSeed114	PXR	DR4	G20A	GCAATACAGGGTCATCGTAAGCCAGAGTACGCACAG	4.04789	4.93759	5hs
wobSeed114PXR	wobSeed114	PXR	DR4	G20C	GCAATACAGGGTCATCGTACGCCAGAGTACGCACAG	4.52983	4.93759	5hs
wobSeed114PXR	wobSeed114	PXR	DR4	HS3ablated	GCAATACAGGGTCATCGTACGCCAGAGTACGCACAG	4.27625	4.93759	5hs
wobSeed114PXR	wobSeed114	PXR	DR4	G21A	GCAATACAGGGTCATCGTAGACCAGAGTACGCACAG	4.26966	4.93759	5hs
wobSeed114PXR	wobSeed114	PXR	DR4	G21C	GCAATACAGGGTCATCGTAGCCCAGAGTACGCACAG	4.07476	4.93759	5hs
wobSeed114PXR	wobSeed114	PXR	DR4	C22A	GCAATACAGGGTCATCGTAGGACAGAGTACGCACAG	4.9207	4.93759	5hs
wobSeed114PXR	wobSeed114	PXR	DR4	C23A	GCAATACAGGGTCATCGTAGGCAAGAGTACGCACAG	4.55071	4.93759	5hs
wobSeed114PXR	wobSeed114	PXR	DR4	G25A	GCAATACAGGGTCATCGTAGGCCAAAGTACGCACAG	5.59057	4.93759	5hs
wobSeed114PXR	wobSeed114	PXR	DR4	G25C	GCAATACAGGGTCATCGTAGGCCACAGTACGCACAG	5.59379	4.93759	5hs
wobSeed114PXR	wobSeed114	PXR	DR4	G27A	GCAATACAGGGTCATCGTAGGCCAGAATACGCACAG	4.6028	4.93759	5hs
wobSeed114PXR	wobSeed114	PXR	DR4	G27C	GCAATACAGGGTCATCGTAGGCCAGACTACGCACAG	4.72848	4.93759	5hs
wobSeed114PXR	wobSeed114	PXR	DR4	T28A	GCAATACAGGGTCATCGTAGGCCAGAGAACGCACAG	5.13552	4.93759	5hs
wobSeed114PXR	wobSeed114	PXR	DR4	T28C	GCAATACAGGGTCATCGTAGGCCAGAGCACGCACAG	4.95605	4.93759	5hs
wobSeed114PXR	wobSeed114	PXR	DR4	T28G	GCAATACAGGGTCATCGTAGGCCAGAGGACGCACAG	4.85402	4.93759	5hs
wobSeed114PXR	wobSeed114	PXR	DR4	A29C	GCAATACAGGGTCATCGTAGGCCAGAGTCCGCACAG	4.95765	4.93759	5hs
wobSeed114PXR	wobSeed114	PXR	DR4	A29G	GCAATACAGGGTCATCGTAGGCCAGAGTGCGCACAG	4.96991	4.93759	5hs
wobSeed114PXR	wobSeed114	PXR	DR4	A29T	GCAATACAGGGTCATCGTAGGCCAGAGTTCGCACAG	5.75776	4.93759	5hs
wobSeed114PXR	wobSeed114	PXR	DR4	G27T	GCAATACAGGGTCATCGTAGGCCAGATTACGCACAG	5.14249	4.93759	5hs
wobSeed114PXR	wobSeed114	PXR	DR4	A26C	GCAATACAGGGTCATCGTAGGCCAGCGTACGCACAG	4.76556	4.93759	5hs
wobSeed114PXR	wobSeed114	PXR	DR4	A26G	GCAATACAGGGTCATCGTAGGCCAGGGTACGCACAG	4.83703	4.93759	5hs
wobSeed114PXR	wobSeed114	PXR	DR4	A26T	GCAATACAGGGTCATCGTAGGCCAGTGTACGCACAG	4.95417	4.93759	5hs
wobSeed114PXR	wobSeed114	PXR	DR4	G25T	GCAATACAGGGTCATCGTAGGCCATAGTACGCACAG	5.44757	4.93759	5hs
wobSeed114PXR	wobSeed114	PXR	DR4	A24C	GCAATACAGGGTCATCGTAGGCCCGAGTACGCACAG	3.92501	4.93759	5hs
wobSeed114PXR	wobSeed114	PXR	DR4	A24G	GCAATACAGGGTCATCGTAGGCCGGAGTACGCACAG	4.40439	4.93759	5hs
wobSeed114PXR	wobSeed114	PXR	DR4	A24T	GCAATACAGGGTCATCGTAGGCCTGAGTACGCACAG	4.23319	4.93759	5hs
wobSeed114PXR	wobSeed114	PXR	DR4	C23G	GCAATACAGGGTCATCGTAGGCGAGAGTACGCACAG	4.29194	4.93759	5hs
wobSeed114PXR	wobSeed114	PXR	DR4	C23T	GCAATACAGGGTCATCGTAGGCTAGAGTACGCACAG	4.52131	4.93759	5hs
wobSeed114PXR	wobSeed114	PXR	DR4	C22G	GCAATACAGGGTCATCGTAGGGCAGAGTACGCACAG	5.40401	4.93759	5hs
wobSeed114PXR	wobSeed114	PXR	DR4	C22T	GCAATACAGGGTCATCGTAGGTCAGAGTACGCACAG	6.35959	4.93759	5hs
wobSeed114PXR	wobSeed114	PXR	DR4	G21T	GCAATACAGGGTCATCGTAGTCCAGAGTACGCACAG	5.52578	4.93759	5hs
wobSeed114PXR	wobSeed114	PXR	DR4	G20T	GCAATACAGGGTCATCGTATGCCAGAGTACGCACAG	4.30802	4.93759	5hs
wobSeed114PXR	wobSeed114	PXR	DR4	A19C	GCAATACAGGGTCATCGTCGGCCAGAGTACGCACAG	4.38813	4.93759	5hs
wobSeed114PXR	wobSeed114	PXR	DR4	A19G	GCAATACAGGGTCATCGTGGGCCAGAGTACGCACAG	4.58764	4.93759	5hs
wobSeed114PXR	wobSeed114	PXR	DR4	A19T	GCAATACAGGGTCATCGTTGGCCAGAGTACGCACAG	4.56959	4.93759	5hs
wobSeed114PXR	wobSeed114	PXR	DR4	G17T	GCAATACAGGGTCATCTTAGGCCAGAGTACGCACAG	5.04516	4.93759	5hs
wobSeed114PXR	wobSeed114	PXR	DR4	C16G	GCAATACAGGGTCATGGTAGGCCAGAGTACGCACAG	4.79936	4.93759	5hs
wobSeed114PXR	wobSeed114	PXR	DR4	C16T	GCAATACAGGGTCATTGTAGGCCAGAGTACGCACAG	4.83371	4.93759	5hs
wobSeed114PXR	wobSeed114	PXR	DR4	A14C	GCAATACAGGGTCCTCGTAGGCCAGAGTACGCACAG	-0.282195	4.93759	5hs
wobSeed114PXR	wobSeed114	PXR	DR4	A14G	GCAATACAGGGTCGTCGTAGGCCAGAGTACGCACAG	1.70236	4.93759	5hs
wobSeed114PXR	wobSeed114	PXR	DR4	A14T	GCAATACAGGGTCTTCGTAGGCCAGAGTACGCACAG	-0.0214811	4.93759	5hs
wobSeed114PXR	wobSeed114	PXR	DR4	C13G	GCAATACAGGGTGATCGTAGGCCAGAGTACGCACAG	0.0587417	4.93759	5hs
wobSeed114PXR	wobSeed114	PXR	DR4	C13T	GCAATACAGGGTTATCGTAGGCCAGAGTACGCACAG	1.5852	4.93759	5hs
wobSeed114PXR	wobSeed114	PXR	DR4	G11T	GCAATACAGGTTCATCGTAGGCCAGAGTACGCACAG	3.54659	4.93759	5hs
wobSeed114PXR	wobSeed114	PXR	DR4	G10T	GCAATACAGTGTCATCGTAGGCCAGAGTACGCACAG	0.441335	4.93759	5hs
wobSeed114PXR	wobSeed114	PXR	DR4	HS5ablated	GCAATACATAATCATCGTAGGCCAGAGTACGCACAG	-0.13544	4.93759	5hs
wobSeed114PXR	wobSeed114	PXR	DR4	G9T	GCAATACATGGTCATCGTAGGCCAGAGTACGCACAG	0.300356	4.93759	5hs
wobSeed114PXR	wobSeed114	PXR	DR4	A8C	GCAATACCGGGTCATCGTAGGCCAGAGTACGCACAG	4.56376	4.93759	5hs
wobSeed114PXR	wobSeed114	PXR	DR4	A8G	GCAATACGGGGTCATCGTAGGCCAGAGTACGCACAG	6.6353	4.93759	5hs
wobSeed114PXR	wobSeed114	PXR	DR4	A8T	GCAATACTGGGTCATCGTAGGCCAGAGTACGCACAG	2.44016	4.93759	5hs
wobSeed114PXR	wobSeed114	PXR	DR4	C7G	GCAATAGAGGGTCATCGTAGGCCAGAGTACGCACAG	4.34101	4.93759	5hs
wobSeed114PXR	wobSeed114	PXR	DR4	C7T	GCAATATAGGGTCATCGTAGGCCAGAGTACGCACAG	4.97521	4.93759	5hs
wobSeed114PXR	wobSeed114	PXR	DR4	A6C	GCAATCCAGGGTCATCGTAGGCCAGAGTACGCACAG	5.13612	4.93759	5hs
wobSeed114PXR	wobSeed114	PXR	DR4	A6G	GCAATGCAGGGTCATCGTAGGCCAGAGTACGCACAG	4.80603	4.93759	5hs
wobSeed114PXR	wobSeed114	PXR	DR4	A6T	GCAATTCAGGGTCATCGTAGGCCAGAGTACGCACAG	5.49198	4.93759	5hs
wobSeed114PXR	wobSeed114	PXR	DR4	A4C	GCACTACAGGGTCATCGTAGGCCAGAGTACGCACAG	4.75605	4.93759	5hs
wobSeed114PXR	wobSeed114	PXR	DR4	A4G	GCAGTACAGGGTCATCGTAGGCCAGAGTACGCACAG	4.88294	4.93759	5hs
wobSeed114PXR	wobSeed114	PXR	DR4	A4T	GCATTACAGGGTCATCGTAGGCCAGAGTACGCACAG	5.49982	4.93759	5hs
wobSeed114PXR	wobSeed114	PXR	DR4	seed	GCAATACAGGGTCATCGTAGGCCAGAGTACGCACAG	4.93759	4.93759	5hs
wobSeed114RARa	wobSeed114	RARa	DR4	T5A	GCAAAACAGGGTCATCGTAGGCCAGAGTACGCACAG	5.94759	4.82383	5hs
wobSeed114RARa	wobSeed114	RARa	DR4	T5C	GCAACACAGGGTCATCGTAGGCCAGAGTACGCACAG	4.90953	4.82383	5hs
wobSeed114RARa	wobSeed114	RARa	DR4	T5G	GCAAGACAGGGTCATCGTAGGCCAGAGTACGCACAG	4.91616	4.82383	5hs
wobSeed114RARa	wobSeed114	RARa	DR4	C7A	GCAATAAAGGGTCATCGTAGGCCAGAGTACGCACAG	5.67107	4.82383	5hs
wobSeed114RARa	wobSeed114	RARa	DR4	G9A	GCAATACAAGGTCATCGTAGGCCAGAGTACGCACAG	4.63387	4.82383	5hs
wobSeed114RARa	wobSeed114	RARa	DR4	G9C	GCAATACACGGTCATCGTAGGCCAGAGTACGCACAG	0.83023	4.82383	5hs
wobSeed114RARa	wobSeed114	RARa	DR4	G10A	GCAATACAGAGTCATCGTAGGCCAGAGTACGCACAG	-0.0799196	4.82383	5hs
wobSeed114RARa	wobSeed114	RARa	DR4	G10C	GCAATACAGCGTCATCGTAGGCCAGAGTACGCACAG	-0.0509044	4.82383	5hs
wobSeed114RARa	wobSeed114	RARa	DR4	G11A	GCAATACAGGATCATCGTAGGCCAGAGTACGCACAG	0.723135	4.82383	5hs
wobSeed114RARa	wobSeed114	RARa	DR4	G11C	GCAATACAGGCTCATCGTAGGCCAGAGTACGCACAG	-0.621514	4.82383	5hs
wobSeed114RARa	wobSeed114	RARa	DR4	T12A	GCAATACAGGGACATCGTAGGCCAGAGTACGCACAG	-0.224516	4.82383	5hs
wobSeed114RARa	wobSeed114	RARa	DR4	T12C	GCAATACAGGGCCATCGTAGGCCAGAGTACGCACAG	-0.00731223	4.82383	5hs
wobSeed114RARa	wobSeed114	RARa	DR4	T12G	GCAATACAGGGGCATCGTAGGCCAGAGTACGCACAG	0.504675	4.82383	5hs
wobSeed114RARa	wobSeed114	RARa	DR4	C13A	GCAATACAGGGTAATCGTAGGCCAGAGTACGCACAG	0.577551	4.82383	5hs
wobSeed114RARa	wobSeed114	RARa	DR4	T15A	GCAATACAGGGTCAACGTAGGCCAGAGTACGCACAG	5.44593	4.82383	5hs
wobSeed114RARa	wobSeed114	RARa	DR4	T15C	GCAATACAGGGTCACCGTAGGCCAGAGTACGCACAG	5.28425	4.82383	5hs
wobSeed114RARa	wobSeed114	RARa	DR4	T15G	GCAATACAGGGTCAGCGTAGGCCAGAGTACGCACAG	3.84601	4.82383	5hs
wobSeed114RARa	wobSeed114	RARa	DR4	C16A	GCAATACAGGGTCATAGTAGGCCAGAGTACGCACAG	4.69564	4.82383	5hs
wobSeed114RARa	wobSeed114	RARa	DR4	G17A	GCAATACAGGGTCATCATAGGCCAGAGTACGCACAG	4.64532	4.82383	5hs
wobSeed114RARa	wobSeed114	RARa	DR4	G17C	GCAATACAGGGTCATCCTAGGCCAGAGTACGCACAG	4.79699	4.82383	5hs
wobSeed114RARa	wobSeed114	RARa	DR4	T18A	GCAATACAGGGTCATCGAAGGCCAGAGTACGCACAG	4.44574	4.82383	5hs
wobSeed114RARa	wobSeed114	RARa	DR4	T18C	GCAATACAGGGTCATCGCAGGCCAGAGTACGCACAG	4.69313	4.82383	5hs
wobSeed114RARa	wobSeed114	RARa	DR4	T18G	GCAATACAGGGTCATCGGAGGCCAGAGTACGCACAG	4.89625	4.82383	5hs
wobSeed114RARa	wobSeed114	RARa	DR4	G20A	GCAATACAGGGTCATCGTAAGCCAGAGTACGCACAG	4.60151	4.82383	5hs
wobSeed114RARa	wobSeed114	RARa	DR4	G20C	GCAATACAGGGTCATCGTACGCCAGAGTACGCACAG	5.47239	4.82383	5hs
wobSeed114RARa	wobSeed114	RARa	DR4	HS3ablated	GCAATACAGGGTCATCGTACGCCAGAGTACGCACAG	4.81683	4.82383	5hs
wobSeed114RARa	wobSeed114	RARa	DR4	G21A	GCAATACAGGGTCATCGTAGACCAGAGTACGCACAG	5.09432	4.82383	5hs
wobSeed114RARa	wobSeed114	RARa	DR4	G21C	GCAATACAGGGTCATCGTAGCCCAGAGTACGCACAG	4.59164	4.82383	5hs
wobSeed114RARa	wobSeed114	RARa	DR4	C22A	GCAATACAGGGTCATCGTAGGACAGAGTACGCACAG	4.82172	4.82383	5hs
wobSeed114RARa	wobSeed114	RARa	DR4	C23A	GCAATACAGGGTCATCGTAGGCAAGAGTACGCACAG	5.80462	4.82383	5hs
wobSeed114RARa	wobSeed114	RARa	DR4	G25A	GCAATACAGGGTCATCGTAGGCCAAAGTACGCACAG	5.26939	4.82383	5hs
wobSeed114RARa	wobSeed114	RARa	DR4	G25C	GCAATACAGGGTCATCGTAGGCCACAGTACGCACAG	5.47488	4.82383	5hs
wobSeed114RARa	wobSeed114	RARa	DR4	G27A	GCAATACAGGGTCATCGTAGGCCAGAATACGCACAG	4.56235	4.82383	5hs
wobSeed114RARa	wobSeed114	RARa	DR4	G27C	GCAATACAGGGTCATCGTAGGCCAGACTACGCACAG	4.69972	4.82383	5hs
wobSeed114RARa	wobSeed114	RARa	DR4	T28A	GCAATACAGGGTCATCGTAGGCCAGAGAACGCACAG	5.41196	4.82383	5hs
wobSeed114RARa	wobSeed114	RARa	DR4	T28C	GCAATACAGGGTCATCGTAGGCCAGAGCACGCACAG	5.48346	4.82383	5hs
wobSeed114RARa	wobSeed114	RARa	DR4	T28G	GCAATACAGGGTCATCGTAGGCCAGAGGACGCACAG	4.98427	4.82383	5hs
wobSeed114RARa	wobSeed114	RARa	DR4	A29C	GCAATACAGGGTCATCGTAGGCCAGAGTCCGCACAG	4.93271	4.82383	5hs
wobSeed114RARa	wobSeed114	RARa	DR4	A29G	GCAATACAGGGTCATCGTAGGCCAGAGTGCGCACAG	4.82148	4.82383	5hs
wobSeed114RARa	wobSeed114	RARa	DR4	A29T	GCAATACAGGGTCATCGTAGGCCAGAGTTCGCACAG	5.59082	4.82383	5hs
wobSeed114RARa	wobSeed114	RARa	DR4	G27T	GCAATACAGGGTCATCGTAGGCCAGATTACGCACAG	5.6023	4.82383	5hs
wobSeed114RARa	wobSeed114	RARa	DR4	A26C	GCAATACAGGGTCATCGTAGGCCAGCGTACGCACAG	4.77392	4.82383	5hs
wobSeed114RARa	wobSeed114	RARa	DR4	A26G	GCAATACAGGGTCATCGTAGGCCAGGGTACGCACAG	5.16964	4.82383	5hs
wobSeed114RARa	wobSeed114	RARa	DR4	A26T	GCAATACAGGGTCATCGTAGGCCAGTGTACGCACAG	5.00517	4.82383	5hs
wobSeed114RARa	wobSeed114	RARa	DR4	G25T	GCAATACAGGGTCATCGTAGGCCATAGTACGCACAG	5.17387	4.82383	5hs
wobSeed114RARa	wobSeed114	RARa	DR4	A24C	GCAATACAGGGTCATCGTAGGCCCGAGTACGCACAG	4.7005	4.82383	5hs
wobSeed114RARa	wobSeed114	RARa	DR4	A24G	GCAATACAGGGTCATCGTAGGCCGGAGTACGCACAG	4.73692	4.82383	5hs
wobSeed114RARa	wobSeed114	RARa	DR4	A24T	GCAATACAGGGTCATCGTAGGCCTGAGTACGCACAG	4.78769	4.82383	5hs
wobSeed114RARa	wobSeed114	RARa	DR4	C23G	GCAATACAGGGTCATCGTAGGCGAGAGTACGCACAG	5.09919	4.82383	5hs
wobSeed114RARa	wobSeed114	RARa	DR4	C23T	GCAATACAGGGTCATCGTAGGCTAGAGTACGCACAG	4.85265	4.82383	5hs
wobSeed114RARa	wobSeed114	RARa	DR4	C22G	GCAATACAGGGTCATCGTAGGGCAGAGTACGCACAG	5.25519	4.82383	5hs
wobSeed114RARa	wobSeed114	RARa	DR4	C22T	GCAATACAGGGTCATCGTAGGTCAGAGTACGCACAG	6.32672	4.82383	5hs
wobSeed114RARa	wobSeed114	RARa	DR4	G21T	GCAATACAGGGTCATCGTAGTCCAGAGTACGCACAG	5.20708	4.82383	5hs
wobSeed114RARa	wobSeed114	RARa	DR4	G20T	GCAATACAGGGTCATCGTATGCCAGAGTACGCACAG	5.23126	4.82383	5hs
wobSeed114RARa	wobSeed114	RARa	DR4	A19C	GCAATACAGGGTCATCGTCGGCCAGAGTACGCACAG	5.30876	4.82383	5hs
wobSeed114RARa	wobSeed114	RARa	DR4	A19G	GCAATACAGGGTCATCGTGGGCCAGAGTACGCACAG	4.92034	4.82383	5hs
wobSeed114RARa	wobSeed114	RARa	DR4	A19T	GCAATACAGGGTCATCGTTGGCCAGAGTACGCACAG	5.31407	4.82383	5hs
wobSeed114RARa	wobSeed114	RARa	DR4	G17T	GCAATACAGGGTCATCTTAGGCCAGAGTACGCACAG	4.72737	4.82383	5hs
wobSeed114RARa	wobSeed114	RARa	DR4	C16G	GCAATACAGGGTCATGGTAGGCCAGAGTACGCACAG	5.20684	4.82383	5hs
wobSeed114RARa	wobSeed114	RARa	DR4	C16T	GCAATACAGGGTCATTGTAGGCCAGAGTACGCACAG	4.53778	4.82383	5hs
wobSeed114RARa	wobSeed114	RARa	DR4	A14C	GCAATACAGGGTCCTCGTAGGCCAGAGTACGCACAG	-0.118471	4.82383	5hs
wobSeed114RARa	wobSeed114	RARa	DR4	A14G	GCAATACAGGGTCGTCGTAGGCCAGAGTACGCACAG	2.18988	4.82383	5hs
wobSeed114RARa	wobSeed114	RARa	DR4	A14T	GCAATACAGGGTCTTCGTAGGCCAGAGTACGCACAG	0.585352	4.82383	5hs
wobSeed114RARa	wobSeed114	RARa	DR4	C13G	GCAATACAGGGTGATCGTAGGCCAGAGTACGCACAG	0.289928	4.82383	5hs
wobSeed114RARa	wobSeed114	RARa	DR4	C13T	GCAATACAGGGTTATCGTAGGCCAGAGTACGCACAG	1.78905	4.82383	5hs
wobSeed114RARa	wobSeed114	RARa	DR4	G11T	GCAATACAGGTTCATCGTAGGCCAGAGTACGCACAG	2.46012	4.82383	5hs
wobSeed114RARa	wobSeed114	RARa	DR4	G10T	GCAATACAGTGTCATCGTAGGCCAGAGTACGCACAG	0.96861	4.82383	5hs
wobSeed114RARa	wobSeed114	RARa	DR4	HS5ablated	GCAATACATAATCATCGTAGGCCAGAGTACGCACAG	-0.0725142	4.82383	5hs
wobSeed114RARa	wobSeed114	RARa	DR4	G9T	GCAATACATGGTCATCGTAGGCCAGAGTACGCACAG	0.5742	4.82383	5hs
wobSeed114RARa	wobSeed114	RARa	DR4	A8C	GCAATACCGGGTCATCGTAGGCCAGAGTACGCACAG	4.53485	4.82383	5hs
wobSeed114RARa	wobSeed114	RARa	DR4	A8G	GCAATACGGGGTCATCGTAGGCCAGAGTACGCACAG	7.19884	4.82383	5hs
wobSeed114RARa	wobSeed114	RARa	DR4	A8T	GCAATACTGGGTCATCGTAGGCCAGAGTACGCACAG	2.35413	4.82383	5hs
wobSeed114RARa	wobSeed114	RARa	DR4	C7G	GCAATAGAGGGTCATCGTAGGCCAGAGTACGCACAG	4.66705	4.82383	5hs
wobSeed114RARa	wobSeed114	RARa	DR4	C7T	GCAATATAGGGTCATCGTAGGCCAGAGTACGCACAG	5.34866	4.82383	5hs
wobSeed114RARa	wobSeed114	RARa	DR4	A6C	GCAATCCAGGGTCATCGTAGGCCAGAGTACGCACAG	5.49469	4.82383	5hs
wobSeed114RARa	wobSeed114	RARa	DR4	A6G	GCAATGCAGGGTCATCGTAGGCCAGAGTACGCACAG	4.7468	4.82383	5hs
wobSeed114RARa	wobSeed114	RARa	DR4	A6T	GCAATTCAGGGTCATCGTAGGCCAGAGTACGCACAG	5.53801	4.82383	5hs
wobSeed114RARa	wobSeed114	RARa	DR4	A4C	GCACTACAGGGTCATCGTAGGCCAGAGTACGCACAG	4.66649	4.82383	5hs
wobSeed114RARa	wobSeed114	RARa	DR4	A4G	GCAGTACAGGGTCATCGTAGGCCAGAGTACGCACAG	5.21109	4.82383	5hs
wobSeed114RARa	wobSeed114	RARa	DR4	A4T	GCATTACAGGGTCATCGTAGGCCAGAGTACGCACAG	5.51829	4.82383	5hs
wobSeed114RARa	wobSeed114	RARa	DR4	seed	GCAATACAGGGTCATCGTAGGCCAGAGTACGCACAG	4.82383	4.82383	5hs
wobSeed114RARb	wobSeed114	RARb	DR4	T5A	GCAAAACAGGGTCATCGTAGGCCAGAGTACGCACAG	4.43974	4.36963	5hs
wobSeed114RARb	wobSeed114	RARb	DR4	T5C	GCAACACAGGGTCATCGTAGGCCAGAGTACGCACAG	4.30172	4.36963	5hs
wobSeed114RARb	wobSeed114	RARb	DR4	T5G	GCAAGACAGGGTCATCGTAGGCCAGAGTACGCACAG	4.22586	4.36963	5hs
wobSeed114RARb	wobSeed114	RARb	DR4	C7A	GCAATAAAGGGTCATCGTAGGCCAGAGTACGCACAG	5.10556	4.36963	5hs
wobSeed114RARb	wobSeed114	RARb	DR4	G9A	GCAATACAAGGTCATCGTAGGCCAGAGTACGCACAG	5.14661	4.36963	5hs
wobSeed114RARb	wobSeed114	RARb	DR4	G9C	GCAATACACGGTCATCGTAGGCCAGAGTACGCACAG	2.82534	4.36963	5hs
wobSeed114RARb	wobSeed114	RARb	DR4	G10A	GCAATACAGAGTCATCGTAGGCCAGAGTACGCACAG	0.170103	4.36963	5hs
wobSeed114RARb	wobSeed114	RARb	DR4	G10C	GCAATACAGCGTCATCGTAGGCCAGAGTACGCACAG	-0.181751	4.36963	5hs
wobSeed114RARb	wobSeed114	RARb	DR4	G11A	GCAATACAGGATCATCGTAGGCCAGAGTACGCACAG	0.159905	4.36963	5hs
wobSeed114RARb	wobSeed114	RARb	DR4	G11C	GCAATACAGGCTCATCGTAGGCCAGAGTACGCACAG	-0.109946	4.36963	5hs
wobSeed114RARb	wobSeed114	RARb	DR4	T12A	GCAATACAGGGACATCGTAGGCCAGAGTACGCACAG	0.470671	4.36963	5hs
wobSeed114RARb	wobSeed114	RARb	DR4	T12C	GCAATACAGGGCCATCGTAGGCCAGAGTACGCACAG	0.93141	4.36963	5hs
wobSeed114RARb	wobSeed114	RARb	DR4	T12G	GCAATACAGGGGCATCGTAGGCCAGAGTACGCACAG	1.48157	4.36963	5hs
wobSeed114RARb	wobSeed114	RARb	DR4	C13A	GCAATACAGGGTAATCGTAGGCCAGAGTACGCACAG	0.525222	4.36963	5hs
wobSeed114RARb	wobSeed114	RARb	DR4	T15A	GCAATACAGGGTCAACGTAGGCCAGAGTACGCACAG	4.60272	4.36963	5hs
wobSeed114RARb	wobSeed114	RARb	DR4	T15C	GCAATACAGGGTCACCGTAGGCCAGAGTACGCACAG	4.79559	4.36963	5hs
wobSeed114RARb	wobSeed114	RARb	DR4	T15G	GCAATACAGGGTCAGCGTAGGCCAGAGTACGCACAG	4.14952	4.36963	5hs
wobSeed114RARb	wobSeed114	RARb	DR4	C16A	GCAATACAGGGTCATAGTAGGCCAGAGTACGCACAG	4.05455	4.36963	5hs
wobSeed114RARb	wobSeed114	RARb	DR4	G17A	GCAATACAGGGTCATCATAGGCCAGAGTACGCACAG	4.2455	4.36963	5hs
wobSeed114RARb	wobSeed114	RARb	DR4	G17C	GCAATACAGGGTCATCCTAGGCCAGAGTACGCACAG	4.45995	4.36963	5hs
wobSeed114RARb	wobSeed114	RARb	DR4	T18A	GCAATACAGGGTCATCGAAGGCCAGAGTACGCACAG	4.31768	4.36963	5hs
wobSeed114RARb	wobSeed114	RARb	DR4	T18C	GCAATACAGGGTCATCGCAGGCCAGAGTACGCACAG	4.45354	4.36963	5hs
wobSeed114RARb	wobSeed114	RARb	DR4	T18G	GCAATACAGGGTCATCGGAGGCCAGAGTACGCACAG	4.46718	4.36963	5hs
wobSeed114RARb	wobSeed114	RARb	DR4	G20A	GCAATACAGGGTCATCGTAAGCCAGAGTACGCACAG	4.43071	4.36963	5hs
wobSeed114RARb	wobSeed114	RARb	DR4	G20C	GCAATACAGGGTCATCGTACGCCAGAGTACGCACAG	4.44942	4.36963	5hs
wobSeed114RARb	wobSeed114	RARb	DR4	HS3ablated	GCAATACAGGGTCATCGTACGCCAGAGTACGCACAG	4.44284	4.36963	5hs
wobSeed114RARb	wobSeed114	RARb	DR4	G21A	GCAATACAGGGTCATCGTAGACCAGAGTACGCACAG	4.30491	4.36963	5hs
wobSeed114RARb	wobSeed114	RARb	DR4	G21C	GCAATACAGGGTCATCGTAGCCCAGAGTACGCACAG	4.28713	4.36963	5hs
wobSeed114RARb	wobSeed114	RARb	DR4	C22A	GCAATACAGGGTCATCGTAGGACAGAGTACGCACAG	4.22177	4.36963	5hs
wobSeed114RARb	wobSeed114	RARb	DR4	C23A	GCAATACAGGGTCATCGTAGGCAAGAGTACGCACAG	4.45717	4.36963	5hs
wobSeed114RARb	wobSeed114	RARb	DR4	G25A	GCAATACAGGGTCATCGTAGGCCAAAGTACGCACAG	4.29362	4.36963	5hs
wobSeed114RARb	wobSeed114	RARb	DR4	G25C	GCAATACAGGGTCATCGTAGGCCACAGTACGCACAG	4.58534	4.36963	5hs
wobSeed114RARb	wobSeed114	RARb	DR4	G27A	GCAATACAGGGTCATCGTAGGCCAGAATACGCACAG	4.30644	4.36963	5hs
wobSeed114RARb	wobSeed114	RARb	DR4	G27C	GCAATACAGGGTCATCGTAGGCCAGACTACGCACAG	4.50133	4.36963	5hs
wobSeed114RARb	wobSeed114	RARb	DR4	T28A	GCAATACAGGGTCATCGTAGGCCAGAGAACGCACAG	4.55807	4.36963	5hs
wobSeed114RARb	wobSeed114	RARb	DR4	T28C	GCAATACAGGGTCATCGTAGGCCAGAGCACGCACAG	4.20961	4.36963	5hs
wobSeed114RARb	wobSeed114	RARb	DR4	T28G	GCAATACAGGGTCATCGTAGGCCAGAGGACGCACAG	4.41296	4.36963	5hs
wobSeed114RARb	wobSeed114	RARb	DR4	A29C	GCAATACAGGGTCATCGTAGGCCAGAGTCCGCACAG	4.45326	4.36963	5hs
wobSeed114RARb	wobSeed114	RARb	DR4	A29G	GCAATACAGGGTCATCGTAGGCCAGAGTGCGCACAG	4.4845	4.36963	5hs
wobSeed114RARb	wobSeed114	RARb	DR4	A29T	GCAATACAGGGTCATCGTAGGCCAGAGTTCGCACAG	4.33104	4.36963	5hs
wobSeed114RARb	wobSeed114	RARb	DR4	G27T	GCAATACAGGGTCATCGTAGGCCAGATTACGCACAG	4.27173	4.36963	5hs
wobSeed114RARb	wobSeed114	RARb	DR4	A26C	GCAATACAGGGTCATCGTAGGCCAGCGTACGCACAG	4.54573	4.36963	5hs
wobSeed114RARb	wobSeed114	RARb	DR4	A26G	GCAATACAGGGTCATCGTAGGCCAGGGTACGCACAG	4.32191	4.36963	5hs
wobSeed114RARb	wobSeed114	RARb	DR4	A26T	GCAATACAGGGTCATCGTAGGCCAGTGTACGCACAG	4.349	4.36963	5hs
wobSeed114RARb	wobSeed114	RARb	DR4	G25T	GCAATACAGGGTCATCGTAGGCCATAGTACGCACAG	4.27393	4.36963	5hs
wobSeed114RARb	wobSeed114	RARb	DR4	A24C	GCAATACAGGGTCATCGTAGGCCCGAGTACGCACAG	4.22963	4.36963	5hs
wobSeed114RARb	wobSeed114	RARb	DR4	A24G	GCAATACAGGGTCATCGTAGGCCGGAGTACGCACAG	4.16991	4.36963	5hs
wobSeed114RARb	wobSeed114	RARb	DR4	A24T	GCAATACAGGGTCATCGTAGGCCTGAGTACGCACAG	4.42892	4.36963	5hs
wobSeed114RARb	wobSeed114	RARb	DR4	C23G	GCAATACAGGGTCATCGTAGGCGAGAGTACGCACAG	4.37124	4.36963	5hs
wobSeed114RARb	wobSeed114	RARb	DR4	C23T	GCAATACAGGGTCATCGTAGGCTAGAGTACGCACAG	4.33083	4.36963	5hs
wobSeed114RARb	wobSeed114	RARb	DR4	C22G	GCAATACAGGGTCATCGTAGGGCAGAGTACGCACAG	4.70196	4.36963	5hs
wobSeed114RARb	wobSeed114	RARb	DR4	C22T	GCAATACAGGGTCATCGTAGGTCAGAGTACGCACAG	4.69246	4.36963	5hs
wobSeed114RARb	wobSeed114	RARb	DR4	G21T	GCAATACAGGGTCATCGTAGTCCAGAGTACGCACAG	4.73364	4.36963	5hs
wobSeed114RARb	wobSeed114	RARb	DR4	G20T	GCAATACAGGGTCATCGTATGCCAGAGTACGCACAG	4.21488	4.36963	5hs
wobSeed114RARb	wobSeed114	RARb	DR4	A19C	GCAATACAGGGTCATCGTCGGCCAGAGTACGCACAG	4.45504	4.36963	5hs
wobSeed114RARb	wobSeed114	RARb	DR4	A19G	GCAATACAGGGTCATCGTGGGCCAGAGTACGCACAG	4.36114	4.36963	5hs
wobSeed114RARb	wobSeed114	RARb	DR4	A19T	GCAATACAGGGTCATCGTTGGCCAGAGTACGCACAG	4.36647	4.36963	5hs
wobSeed114RARb	wobSeed114	RARb	DR4	G17T	GCAATACAGGGTCATCTTAGGCCAGAGTACGCACAG	4.21777	4.36963	5hs
wobSeed114RARb	wobSeed114	RARb	DR4	C16G	GCAATACAGGGTCATGGTAGGCCAGAGTACGCACAG	4.25349	4.36963	5hs
wobSeed114RARb	wobSeed114	RARb	DR4	C16T	GCAATACAGGGTCATTGTAGGCCAGAGTACGCACAG	4.19124	4.36963	5hs
wobSeed114RARb	wobSeed114	RARb	DR4	A14C	GCAATACAGGGTCCTCGTAGGCCAGAGTACGCACAG	0.268106	4.36963	5hs
wobSeed114RARb	wobSeed114	RARb	DR4	A14G	GCAATACAGGGTCGTCGTAGGCCAGAGTACGCACAG	1.7163	4.36963	5hs
wobSeed114RARb	wobSeed114	RARb	DR4	A14T	GCAATACAGGGTCTTCGTAGGCCAGAGTACGCACAG	0.543946	4.36963	5hs
wobSeed114RARb	wobSeed114	RARb	DR4	C13G	GCAATACAGGGTGATCGTAGGCCAGAGTACGCACAG	0.431632	4.36963	5hs
wobSeed114RARb	wobSeed114	RARb	DR4	C13T	GCAATACAGGGTTATCGTAGGCCAGAGTACGCACAG	1.30181	4.36963	5hs
wobSeed114RARb	wobSeed114	RARb	DR4	G11T	GCAATACAGGTTCATCGTAGGCCAGAGTACGCACAG	1.80402	4.36963	5hs
wobSeed114RARb	wobSeed114	RARb	DR4	G10T	GCAATACAGTGTCATCGTAGGCCAGAGTACGCACAG	1.20992	4.36963	5hs
wobSeed114RARb	wobSeed114	RARb	DR4	HS5ablated	GCAATACATAATCATCGTAGGCCAGAGTACGCACAG	-0.00474746	4.36963	5hs
wobSeed114RARb	wobSeed114	RARb	DR4	G9T	GCAATACATGGTCATCGTAGGCCAGAGTACGCACAG	1.13868	4.36963	5hs
wobSeed114RARb	wobSeed114	RARb	DR4	A8C	GCAATACCGGGTCATCGTAGGCCAGAGTACGCACAG	3.67345	4.36963	5hs
wobSeed114RARb	wobSeed114	RARb	DR4	A8G	GCAATACGGGGTCATCGTAGGCCAGAGTACGCACAG	5.08816	4.36963	5hs
wobSeed114RARb	wobSeed114	RARb	DR4	A8T	GCAATACTGGGTCATCGTAGGCCAGAGTACGCACAG	3.49153	4.36963	5hs
wobSeed114RARb	wobSeed114	RARb	DR4	C7G	GCAATAGAGGGTCATCGTAGGCCAGAGTACGCACAG	4.25184	4.36963	5hs
wobSeed114RARb	wobSeed114	RARb	DR4	C7T	GCAATATAGGGTCATCGTAGGCCAGAGTACGCACAG	4.58291	4.36963	5hs
wobSeed114RARb	wobSeed114	RARb	DR4	A6C	GCAATCCAGGGTCATCGTAGGCCAGAGTACGCACAG	4.32446	4.36963	5hs
wobSeed114RARb	wobSeed114	RARb	DR4	A6G	GCAATGCAGGGTCATCGTAGGCCAGAGTACGCACAG	4.36568	4.36963	5hs
wobSeed114RARb	wobSeed114	RARb	DR4	A6T	GCAATTCAGGGTCATCGTAGGCCAGAGTACGCACAG	4.45176	4.36963	5hs
wobSeed114RARb	wobSeed114	RARb	DR4	A4C	GCACTACAGGGTCATCGTAGGCCAGAGTACGCACAG	4.44799	4.36963	5hs
wobSeed114RARb	wobSeed114	RARb	DR4	A4G	GCAGTACAGGGTCATCGTAGGCCAGAGTACGCACAG	4.46102	4.36963	5hs
wobSeed114RARb	wobSeed114	RARb	DR4	A4T	GCATTACAGGGTCATCGTAGGCCAGAGTACGCACAG	4.45078	4.36963	5hs
wobSeed114RARb	wobSeed114	RARb	DR4	seed	GCAATACAGGGTCATCGTAGGCCAGAGTACGCACAG	4.36963	4.36963	5hs
wobSeed114RARy	wobSeed114	RARy	DR4	T5A	GCAAAACAGGGTCATCGTAGGCCAGAGTACGCACAG	6.00234	5.49455	5hs
wobSeed114RARy	wobSeed114	RARy	DR4	T5C	GCAACACAGGGTCATCGTAGGCCAGAGTACGCACAG	5.7416	5.49455	5hs
wobSeed114RARy	wobSeed114	RARy	DR4	T5G	GCAAGACAGGGTCATCGTAGGCCAGAGTACGCACAG	5.67436	5.49455	5hs
wobSeed114RARy	wobSeed114	RARy	DR4	C7A	GCAATAAAGGGTCATCGTAGGCCAGAGTACGCACAG	6.49102	5.49455	5hs
wobSeed114RARy	wobSeed114	RARy	DR4	G9A	GCAATACAAGGTCATCGTAGGCCAGAGTACGCACAG	6.20796	5.49455	5hs
wobSeed114RARy	wobSeed114	RARy	DR4	G9C	GCAATACACGGTCATCGTAGGCCAGAGTACGCACAG	2.05609	5.49455	5hs
wobSeed114RARy	wobSeed114	RARy	DR4	G10A	GCAATACAGAGTCATCGTAGGCCAGAGTACGCACAG	0.219594	5.49455	5hs
wobSeed114RARy	wobSeed114	RARy	DR4	G10C	GCAATACAGCGTCATCGTAGGCCAGAGTACGCACAG	-0.120677	5.49455	5hs
wobSeed114RARy	wobSeed114	RARy	DR4	G11A	GCAATACAGGATCATCGTAGGCCAGAGTACGCACAG	0.380581	5.49455	5hs
wobSeed114RARy	wobSeed114	RARy	DR4	G11C	GCAATACAGGCTCATCGTAGGCCAGAGTACGCACAG	-0.0529057	5.49455	5hs
wobSeed114RARy	wobSeed114	RARy	DR4	T12A	GCAATACAGGGACATCGTAGGCCAGAGTACGCACAG	0.131468	5.49455	5hs
wobSeed114RARy	wobSeed114	RARy	DR4	T12C	GCAATACAGGGCCATCGTAGGCCAGAGTACGCACAG	0.420709	5.49455	5hs
wobSeed114RARy	wobSeed114	RARy	DR4	T12G	GCAATACAGGGGCATCGTAGGCCAGAGTACGCACAG	0.977942	5.49455	5hs
wobSeed114RARy	wobSeed114	RARy	DR4	C13A	GCAATACAGGGTAATCGTAGGCCAGAGTACGCACAG	0.923133	5.49455	5hs
wobSeed114RARy	wobSeed114	RARy	DR4	T15A	GCAATACAGGGTCAACGTAGGCCAGAGTACGCACAG	6.07932	5.49455	5hs
wobSeed114RARy	wobSeed114	RARy	DR4	T15C	GCAATACAGGGTCACCGTAGGCCAGAGTACGCACAG	6.083	5.49455	5hs
wobSeed114RARy	wobSeed114	RARy	DR4	T15G	GCAATACAGGGTCAGCGTAGGCCAGAGTACGCACAG	4.92792	5.49455	5hs
wobSeed114RARy	wobSeed114	RARy	DR4	C16A	GCAATACAGGGTCATAGTAGGCCAGAGTACGCACAG	4.92377	5.49455	5hs
wobSeed114RARy	wobSeed114	RARy	DR4	G17A	GCAATACAGGGTCATCATAGGCCAGAGTACGCACAG	5.66027	5.49455	5hs
wobSeed114RARy	wobSeed114	RARy	DR4	G17C	GCAATACAGGGTCATCCTAGGCCAGAGTACGCACAG	5.56701	5.49455	5hs
wobSeed114RARy	wobSeed114	RARy	DR4	T18A	GCAATACAGGGTCATCGAAGGCCAGAGTACGCACAG	5.74411	5.49455	5hs
wobSeed114RARy	wobSeed114	RARy	DR4	T18C	GCAATACAGGGTCATCGCAGGCCAGAGTACGCACAG	5.41302	5.49455	5hs
wobSeed114RARy	wobSeed114	RARy	DR4	T18G	GCAATACAGGGTCATCGGAGGCCAGAGTACGCACAG	5.91437	5.49455	5hs
wobSeed114RARy	wobSeed114	RARy	DR4	G20A	GCAATACAGGGTCATCGTAAGCCAGAGTACGCACAG	5.55397	5.49455	5hs
wobSeed114RARy	wobSeed114	RARy	DR4	G20C	GCAATACAGGGTCATCGTACGCCAGAGTACGCACAG	5.65028	5.49455	5hs
wobSeed114RARy	wobSeed114	RARy	DR4	HS3ablated	GCAATACAGGGTCATCGTACGCCAGAGTACGCACAG	5.67942	5.49455	5hs
wobSeed114RARy	wobSeed114	RARy	DR4	G21A	GCAATACAGGGTCATCGTAGACCAGAGTACGCACAG	5.66441	5.49455	5hs
wobSeed114RARy	wobSeed114	RARy	DR4	G21C	GCAATACAGGGTCATCGTAGCCCAGAGTACGCACAG	5.56625	5.49455	5hs
wobSeed114RARy	wobSeed114	RARy	DR4	C22A	GCAATACAGGGTCATCGTAGGACAGAGTACGCACAG	5.62284	5.49455	5hs
wobSeed114RARy	wobSeed114	RARy	DR4	C23A	GCAATACAGGGTCATCGTAGGCAAGAGTACGCACAG	5.60062	5.49455	5hs
wobSeed114RARy	wobSeed114	RARy	DR4	G25A	GCAATACAGGGTCATCGTAGGCCAAAGTACGCACAG	5.8595	5.49455	5hs
wobSeed114RARy	wobSeed114	RARy	DR4	G25C	GCAATACAGGGTCATCGTAGGCCACAGTACGCACAG	6.00112	5.49455	5hs
wobSeed114RARy	wobSeed114	RARy	DR4	G27A	GCAATACAGGGTCATCGTAGGCCAGAATACGCACAG	5.69003	5.49455	5hs
wobSeed114RARy	wobSeed114	RARy	DR4	G27C	GCAATACAGGGTCATCGTAGGCCAGACTACGCACAG	5.5423	5.49455	5hs
wobSeed114RARy	wobSeed114	RARy	DR4	T28A	GCAATACAGGGTCATCGTAGGCCAGAGAACGCACAG	6.11767	5.49455	5hs
wobSeed114RARy	wobSeed114	RARy	DR4	T28C	GCAATACAGGGTCATCGTAGGCCAGAGCACGCACAG	5.91994	5.49455	5hs
wobSeed114RARy	wobSeed114	RARy	DR4	T28G	GCAATACAGGGTCATCGTAGGCCAGAGGACGCACAG	5.78322	5.49455	5hs
wobSeed114RARy	wobSeed114	RARy	DR4	A29C	GCAATACAGGGTCATCGTAGGCCAGAGTCCGCACAG	5.73144	5.49455	5hs
wobSeed114RARy	wobSeed114	RARy	DR4	A29G	GCAATACAGGGTCATCGTAGGCCAGAGTGCGCACAG	5.63782	5.49455	5hs
wobSeed114RARy	wobSeed114	RARy	DR4	A29T	GCAATACAGGGTCATCGTAGGCCAGAGTTCGCACAG	5.66633	5.49455	5hs
wobSeed114RARy	wobSeed114	RARy	DR4	G27T	GCAATACAGGGTCATCGTAGGCCAGATTACGCACAG	5.85463	5.49455	5hs
wobSeed114RARy	wobSeed114	RARy	DR4	A26C	GCAATACAGGGTCATCGTAGGCCAGCGTACGCACAG	5.61163	5.49455	5hs
wobSeed114RARy	wobSeed114	RARy	DR4	A26G	GCAATACAGGGTCATCGTAGGCCAGGGTACGCACAG	5.54396	5.49455	5hs
wobSeed114RARy	wobSeed114	RARy	DR4	A26T	GCAATACAGGGTCATCGTAGGCCAGTGTACGCACAG	5.65388	5.49455	5hs
wobSeed114RARy	wobSeed114	RARy	DR4	G25T	GCAATACAGGGTCATCGTAGGCCATAGTACGCACAG	5.76807	5.49455	5hs
wobSeed114RARy	wobSeed114	RARy	DR4	A24C	GCAATACAGGGTCATCGTAGGCCCGAGTACGCACAG	5.51976	5.49455	5hs
wobSeed114RARy	wobSeed114	RARy	DR4	A24G	GCAATACAGGGTCATCGTAGGCCGGAGTACGCACAG	5.5451	5.49455	5hs
wobSeed114RARy	wobSeed114	RARy	DR4	A24T	GCAATACAGGGTCATCGTAGGCCTGAGTACGCACAG	5.59352	5.49455	5hs
wobSeed114RARy	wobSeed114	RARy	DR4	C23G	GCAATACAGGGTCATCGTAGGCGAGAGTACGCACAG	5.58108	5.49455	5hs
wobSeed114RARy	wobSeed114	RARy	DR4	C23T	GCAATACAGGGTCATCGTAGGCTAGAGTACGCACAG	5.65619	5.49455	5hs
wobSeed114RARy	wobSeed114	RARy	DR4	C22G	GCAATACAGGGTCATCGTAGGGCAGAGTACGCACAG	6.03908	5.49455	5hs
wobSeed114RARy	wobSeed114	RARy	DR4	C22T	GCAATACAGGGTCATCGTAGGTCAGAGTACGCACAG	6.40821	5.49455	5hs
wobSeed114RARy	wobSeed114	RARy	DR4	G21T	GCAATACAGGGTCATCGTAGTCCAGAGTACGCACAG	5.76005	5.49455	5hs
wobSeed114RARy	wobSeed114	RARy	DR4	G20T	GCAATACAGGGTCATCGTATGCCAGAGTACGCACAG	5.60915	5.49455	5hs
wobSeed114RARy	wobSeed114	RARy	DR4	A19C	GCAATACAGGGTCATCGTCGGCCAGAGTACGCACAG	5.6022	5.49455	5hs
wobSeed114RARy	wobSeed114	RARy	DR4	A19G	GCAATACAGGGTCATCGTGGGCCAGAGTACGCACAG	5.59139	5.49455	5hs
wobSeed114RARy	wobSeed114	RARy	DR4	A19T	GCAATACAGGGTCATCGTTGGCCAGAGTACGCACAG	5.67681	5.49455	5hs
wobSeed114RARy	wobSeed114	RARy	DR4	G17T	GCAATACAGGGTCATCTTAGGCCAGAGTACGCACAG	5.61068	5.49455	5hs
wobSeed114RARy	wobSeed114	RARy	DR4	C16G	GCAATACAGGGTCATGGTAGGCCAGAGTACGCACAG	5.5394	5.49455	5hs
wobSeed114RARy	wobSeed114	RARy	DR4	C16T	GCAATACAGGGTCATTGTAGGCCAGAGTACGCACAG	5.16223	5.49455	5hs
wobSeed114RARy	wobSeed114	RARy	DR4	A14C	GCAATACAGGGTCCTCGTAGGCCAGAGTACGCACAG	0.23256	5.49455	5hs
wobSeed114RARy	wobSeed114	RARy	DR4	A14G	GCAATACAGGGTCGTCGTAGGCCAGAGTACGCACAG	2.13157	5.49455	5hs
wobSeed114RARy	wobSeed114	RARy	DR4	A14T	GCAATACAGGGTCTTCGTAGGCCAGAGTACGCACAG	0.222092	5.49455	5hs
wobSeed114RARy	wobSeed114	RARy	DR4	C13G	GCAATACAGGGTGATCGTAGGCCAGAGTACGCACAG	0.545213	5.49455	5hs
wobSeed114RARy	wobSeed114	RARy	DR4	C13T	GCAATACAGGGTTATCGTAGGCCAGAGTACGCACAG	1.51782	5.49455	5hs
wobSeed114RARy	wobSeed114	RARy	DR4	G11T	GCAATACAGGTTCATCGTAGGCCAGAGTACGCACAG	2.53507	5.49455	5hs
wobSeed114RARy	wobSeed114	RARy	DR4	G10T	GCAATACAGTGTCATCGTAGGCCAGAGTACGCACAG	0.907493	5.49455	5hs
wobSeed114RARy	wobSeed114	RARy	DR4	HS5ablated	GCAATACATAATCATCGTAGGCCAGAGTACGCACAG	0.571531	5.49455	5hs
wobSeed114RARy	wobSeed114	RARy	DR4	G9T	GCAATACATGGTCATCGTAGGCCAGAGTACGCACAG	0.696427	5.49455	5hs
wobSeed114RARy	wobSeed114	RARy	DR4	A8C	GCAATACCGGGTCATCGTAGGCCAGAGTACGCACAG	4.84477	5.49455	5hs
wobSeed114RARy	wobSeed114	RARy	DR4	A8G	GCAATACGGGGTCATCGTAGGCCAGAGTACGCACAG	7.44301	5.49455	5hs
wobSeed114RARy	wobSeed114	RARy	DR4	A8T	GCAATACTGGGTCATCGTAGGCCAGAGTACGCACAG	3.51567	5.49455	5hs
wobSeed114RARy	wobSeed114	RARy	DR4	C7G	GCAATAGAGGGTCATCGTAGGCCAGAGTACGCACAG	5.35323	5.49455	5hs
wobSeed114RARy	wobSeed114	RARy	DR4	C7T	GCAATATAGGGTCATCGTAGGCCAGAGTACGCACAG	5.89702	5.49455	5hs
wobSeed114RARy	wobSeed114	RARy	DR4	A6C	GCAATCCAGGGTCATCGTAGGCCAGAGTACGCACAG	5.89728	5.49455	5hs
wobSeed114RARy	wobSeed114	RARy	DR4	A6G	GCAATGCAGGGTCATCGTAGGCCAGAGTACGCACAG	5.49554	5.49455	5hs
wobSeed114RARy	wobSeed114	RARy	DR4	A6T	GCAATTCAGGGTCATCGTAGGCCAGAGTACGCACAG	6.206	5.49455	5hs
wobSeed114RARy	wobSeed114	RARy	DR4	A4C	GCACTACAGGGTCATCGTAGGCCAGAGTACGCACAG	5.51632	5.49455	5hs
wobSeed114RARy	wobSeed114	RARy	DR4	A4G	GCAGTACAGGGTCATCGTAGGCCAGAGTACGCACAG	5.65249	5.49455	5hs
wobSeed114RARy	wobSeed114	RARy	DR4	A4T	GCATTACAGGGTCATCGTAGGCCAGAGTACGCACAG	5.85609	5.49455	5hs
wobSeed114RARy	wobSeed114	RARy	DR4	seed	GCAATACAGGGTCATCGTAGGCCAGAGTACGCACAG	5.49455	5.49455	5hs
wobSeed114VDR	wobSeed114	VDR	DR4	T5A	GCAAAACAGGGTCATCGTAGGCCAGAGTACGCACAG	5.37718	5.37039	5hs
wobSeed114VDR	wobSeed114	VDR	DR4	T5C	GCAACACAGGGTCATCGTAGGCCAGAGTACGCACAG	5.15262	5.37039	5hs
wobSeed114VDR	wobSeed114	VDR	DR4	T5G	GCAAGACAGGGTCATCGTAGGCCAGAGTACGCACAG	5.13858	5.37039	5hs
wobSeed114VDR	wobSeed114	VDR	DR4	C7A	GCAATAAAGGGTCATCGTAGGCCAGAGTACGCACAG	5.33039	5.37039	5hs
wobSeed114VDR	wobSeed114	VDR	DR4	G9A	GCAATACAAGGTCATCGTAGGCCAGAGTACGCACAG	5.17116	5.37039	5hs
wobSeed114VDR	wobSeed114	VDR	DR4	G9C	GCAATACACGGTCATCGTAGGCCAGAGTACGCACAG	0.57569	5.37039	5hs
wobSeed114VDR	wobSeed114	VDR	DR4	G10A	GCAATACAGAGTCATCGTAGGCCAGAGTACGCACAG	-0.241573	5.37039	5hs
wobSeed114VDR	wobSeed114	VDR	DR4	G10C	GCAATACAGCGTCATCGTAGGCCAGAGTACGCACAG	-0.372973	5.37039	5hs
wobSeed114VDR	wobSeed114	VDR	DR4	G11A	GCAATACAGGATCATCGTAGGCCAGAGTACGCACAG	0.251239	5.37039	5hs
wobSeed114VDR	wobSeed114	VDR	DR4	G11C	GCAATACAGGCTCATCGTAGGCCAGAGTACGCACAG	-0.437773	5.37039	5hs
wobSeed114VDR	wobSeed114	VDR	DR4	T12A	GCAATACAGGGACATCGTAGGCCAGAGTACGCACAG	-0.0914365	5.37039	5hs
wobSeed114VDR	wobSeed114	VDR	DR4	T12C	GCAATACAGGGCCATCGTAGGCCAGAGTACGCACAG	-0.125987	5.37039	5hs
wobSeed114VDR	wobSeed114	VDR	DR4	T12G	GCAATACAGGGGCATCGTAGGCCAGAGTACGCACAG	0.783946	5.37039	5hs
wobSeed114VDR	wobSeed114	VDR	DR4	C13A	GCAATACAGGGTAATCGTAGGCCAGAGTACGCACAG	0.0104245	5.37039	5hs
wobSeed114VDR	wobSeed114	VDR	DR4	T15A	GCAATACAGGGTCAACGTAGGCCAGAGTACGCACAG	5.06033	5.37039	5hs
wobSeed114VDR	wobSeed114	VDR	DR4	T15C	GCAATACAGGGTCACCGTAGGCCAGAGTACGCACAG	5.20267	5.37039	5hs
wobSeed114VDR	wobSeed114	VDR	DR4	T15G	GCAATACAGGGTCAGCGTAGGCCAGAGTACGCACAG	3.44175	5.37039	5hs
wobSeed114VDR	wobSeed114	VDR	DR4	C16A	GCAATACAGGGTCATAGTAGGCCAGAGTACGCACAG	4.63319	5.37039	5hs
wobSeed114VDR	wobSeed114	VDR	DR4	G17A	GCAATACAGGGTCATCATAGGCCAGAGTACGCACAG	5.13993	5.37039	5hs
wobSeed114VDR	wobSeed114	VDR	DR4	G17C	GCAATACAGGGTCATCCTAGGCCAGAGTACGCACAG	5.37784	5.37039	5hs
wobSeed114VDR	wobSeed114	VDR	DR4	T18A	GCAATACAGGGTCATCGAAGGCCAGAGTACGCACAG	5.49311	5.37039	5hs
wobSeed114VDR	wobSeed114	VDR	DR4	T18C	GCAATACAGGGTCATCGCAGGCCAGAGTACGCACAG	5.30815	5.37039	5hs
wobSeed114VDR	wobSeed114	VDR	DR4	T18G	GCAATACAGGGTCATCGGAGGCCAGAGTACGCACAG	5.88193	5.37039	5hs
wobSeed114VDR	wobSeed114	VDR	DR4	G20A	GCAATACAGGGTCATCGTAAGCCAGAGTACGCACAG	4.87394	5.37039	5hs
wobSeed114VDR	wobSeed114	VDR	DR4	G20C	GCAATACAGGGTCATCGTACGCCAGAGTACGCACAG	5.19981	5.37039	5hs
wobSeed114VDR	wobSeed114	VDR	DR4	HS3ablated	GCAATACAGGGTCATCGTACGCCAGAGTACGCACAG	4.97803	5.37039	5hs
wobSeed114VDR	wobSeed114	VDR	DR4	G21A	GCAATACAGGGTCATCGTAGACCAGAGTACGCACAG	5.03524	5.37039	5hs
wobSeed114VDR	wobSeed114	VDR	DR4	G21C	GCAATACAGGGTCATCGTAGCCCAGAGTACGCACAG	4.82544	5.37039	5hs
wobSeed114VDR	wobSeed114	VDR	DR4	C22A	GCAATACAGGGTCATCGTAGGACAGAGTACGCACAG	5.49561	5.37039	5hs
wobSeed114VDR	wobSeed114	VDR	DR4	C23A	GCAATACAGGGTCATCGTAGGCAAGAGTACGCACAG	5.22832	5.37039	5hs
wobSeed114VDR	wobSeed114	VDR	DR4	G25A	GCAATACAGGGTCATCGTAGGCCAAAGTACGCACAG	5.61752	5.37039	5hs
wobSeed114VDR	wobSeed114	VDR	DR4	G25C	GCAATACAGGGTCATCGTAGGCCACAGTACGCACAG	5.63233	5.37039	5hs
wobSeed114VDR	wobSeed114	VDR	DR4	G27A	GCAATACAGGGTCATCGTAGGCCAGAATACGCACAG	5.14879	5.37039	5hs
wobSeed114VDR	wobSeed114	VDR	DR4	G27C	GCAATACAGGGTCATCGTAGGCCAGACTACGCACAG	5.10684	5.37039	5hs
wobSeed114VDR	wobSeed114	VDR	DR4	T28A	GCAATACAGGGTCATCGTAGGCCAGAGAACGCACAG	5.23948	5.37039	5hs
wobSeed114VDR	wobSeed114	VDR	DR4	T28C	GCAATACAGGGTCATCGTAGGCCAGAGCACGCACAG	5.20035	5.37039	5hs
wobSeed114VDR	wobSeed114	VDR	DR4	T28G	GCAATACAGGGTCATCGTAGGCCAGAGGACGCACAG	5.18554	5.37039	5hs
wobSeed114VDR	wobSeed114	VDR	DR4	A29C	GCAATACAGGGTCATCGTAGGCCAGAGTCCGCACAG	5.19038	5.37039	5hs
wobSeed114VDR	wobSeed114	VDR	DR4	A29G	GCAATACAGGGTCATCGTAGGCCAGAGTGCGCACAG	5.15485	5.37039	5hs
wobSeed114VDR	wobSeed114	VDR	DR4	A29T	GCAATACAGGGTCATCGTAGGCCAGAGTTCGCACAG	5.78781	5.37039	5hs
wobSeed114VDR	wobSeed114	VDR	DR4	G27T	GCAATACAGGGTCATCGTAGGCCAGATTACGCACAG	5.22397	5.37039	5hs
wobSeed114VDR	wobSeed114	VDR	DR4	A26C	GCAATACAGGGTCATCGTAGGCCAGCGTACGCACAG	5.2088	5.37039	5hs
wobSeed114VDR	wobSeed114	VDR	DR4	A26G	GCAATACAGGGTCATCGTAGGCCAGGGTACGCACAG	5.24969	5.37039	5hs
wobSeed114VDR	wobSeed114	VDR	DR4	A26T	GCAATACAGGGTCATCGTAGGCCAGTGTACGCACAG	5.18382	5.37039	5hs
wobSeed114VDR	wobSeed114	VDR	DR4	G25T	GCAATACAGGGTCATCGTAGGCCATAGTACGCACAG	5.58477	5.37039	5hs
wobSeed114VDR	wobSeed114	VDR	DR4	A24C	GCAATACAGGGTCATCGTAGGCCCGAGTACGCACAG	4.94521	5.37039	5hs
wobSeed114VDR	wobSeed114	VDR	DR4	A24G	GCAATACAGGGTCATCGTAGGCCGGAGTACGCACAG	4.89111	5.37039	5hs
wobSeed114VDR	wobSeed114	VDR	DR4	A24T	GCAATACAGGGTCATCGTAGGCCTGAGTACGCACAG	4.97448	5.37039	5hs
wobSeed114VDR	wobSeed114	VDR	DR4	C23G	GCAATACAGGGTCATCGTAGGCGAGAGTACGCACAG	5.01294	5.37039	5hs
wobSeed114VDR	wobSeed114	VDR	DR4	C23T	GCAATACAGGGTCATCGTAGGCTAGAGTACGCACAG	5.19545	5.37039	5hs
wobSeed114VDR	wobSeed114	VDR	DR4	C22G	GCAATACAGGGTCATCGTAGGGCAGAGTACGCACAG	5.70712	5.37039	5hs
wobSeed114VDR	wobSeed114	VDR	DR4	C22T	GCAATACAGGGTCATCGTAGGTCAGAGTACGCACAG	6.20371	5.37039	5hs
wobSeed114VDR	wobSeed114	VDR	DR4	G21T	GCAATACAGGGTCATCGTAGTCCAGAGTACGCACAG	5.65308	5.37039	5hs
wobSeed114VDR	wobSeed114	VDR	DR4	G20T	GCAATACAGGGTCATCGTATGCCAGAGTACGCACAG	5.07805	5.37039	5hs
wobSeed114VDR	wobSeed114	VDR	DR4	A19C	GCAATACAGGGTCATCGTCGGCCAGAGTACGCACAG	4.99629	5.37039	5hs
wobSeed114VDR	wobSeed114	VDR	DR4	A19G	GCAATACAGGGTCATCGTGGGCCAGAGTACGCACAG	5.18497	5.37039	5hs
wobSeed114VDR	wobSeed114	VDR	DR4	A19T	GCAATACAGGGTCATCGTTGGCCAGAGTACGCACAG	5.13101	5.37039	5hs
wobSeed114VDR	wobSeed114	VDR	DR4	G17T	GCAATACAGGGTCATCTTAGGCCAGAGTACGCACAG	5.30743	5.37039	5hs
wobSeed114VDR	wobSeed114	VDR	DR4	C16G	GCAATACAGGGTCATGGTAGGCCAGAGTACGCACAG	4.94592	5.37039	5hs
wobSeed114VDR	wobSeed114	VDR	DR4	C16T	GCAATACAGGGTCATTGTAGGCCAGAGTACGCACAG	5.08191	5.37039	5hs
wobSeed114VDR	wobSeed114	VDR	DR4	A14C	GCAATACAGGGTCCTCGTAGGCCAGAGTACGCACAG	-0.154182	5.37039	5hs
wobSeed114VDR	wobSeed114	VDR	DR4	A14G	GCAATACAGGGTCGTCGTAGGCCAGAGTACGCACAG	2.61626	5.37039	5hs
wobSeed114VDR	wobSeed114	VDR	DR4	A14T	GCAATACAGGGTCTTCGTAGGCCAGAGTACGCACAG	0.0684359	5.37039	5hs
wobSeed114VDR	wobSeed114	VDR	DR4	C13G	GCAATACAGGGTGATCGTAGGCCAGAGTACGCACAG	0.0765419	5.37039	5hs
wobSeed114VDR	wobSeed114	VDR	DR4	C13T	GCAATACAGGGTTATCGTAGGCCAGAGTACGCACAG	1.60894	5.37039	5hs
wobSeed114VDR	wobSeed114	VDR	DR4	G11T	GCAATACAGGTTCATCGTAGGCCAGAGTACGCACAG	4.59615	5.37039	5hs
wobSeed114VDR	wobSeed114	VDR	DR4	G10T	GCAATACAGTGTCATCGTAGGCCAGAGTACGCACAG	0.499989	5.37039	5hs
wobSeed114VDR	wobSeed114	VDR	DR4	HS5ablated	GCAATACATAATCATCGTAGGCCAGAGTACGCACAG	0.111074	5.37039	5hs
wobSeed114VDR	wobSeed114	VDR	DR4	G9T	GCAATACATGGTCATCGTAGGCCAGAGTACGCACAG	0.347205	5.37039	5hs
wobSeed114VDR	wobSeed114	VDR	DR4	A8C	GCAATACCGGGTCATCGTAGGCCAGAGTACGCACAG	4.41569	5.37039	5hs
wobSeed114VDR	wobSeed114	VDR	DR4	A8G	GCAATACGGGGTCATCGTAGGCCAGAGTACGCACAG	7.09128	5.37039	5hs
wobSeed114VDR	wobSeed114	VDR	DR4	A8T	GCAATACTGGGTCATCGTAGGCCAGAGTACGCACAG	2.49261	5.37039	5hs
wobSeed114VDR	wobSeed114	VDR	DR4	C7G	GCAATAGAGGGTCATCGTAGGCCAGAGTACGCACAG	4.63733	5.37039	5hs
wobSeed114VDR	wobSeed114	VDR	DR4	C7T	GCAATATAGGGTCATCGTAGGCCAGAGTACGCACAG	5.21664	5.37039	5hs
wobSeed114VDR	wobSeed114	VDR	DR4	A6C	GCAATCCAGGGTCATCGTAGGCCAGAGTACGCACAG	5.31769	5.37039	5hs
wobSeed114VDR	wobSeed114	VDR	DR4	A6G	GCAATGCAGGGTCATCGTAGGCCAGAGTACGCACAG	5.09565	5.37039	5hs
wobSeed114VDR	wobSeed114	VDR	DR4	A6T	GCAATTCAGGGTCATCGTAGGCCAGAGTACGCACAG	5.69562	5.37039	5hs
wobSeed114VDR	wobSeed114	VDR	DR4	A4C	GCACTACAGGGTCATCGTAGGCCAGAGTACGCACAG	5.04763	5.37039	5hs
wobSeed114VDR	wobSeed114	VDR	DR4	A4G	GCAGTACAGGGTCATCGTAGGCCAGAGTACGCACAG	5.07806	5.37039	5hs
wobSeed114VDR	wobSeed114	VDR	DR4	A4T	GCATTACAGGGTCATCGTAGGCCAGAGTACGCACAG	5.39312	5.37039	5hs
wobSeed114VDR	wobSeed114	VDR	DR4	seed	GCAATACAGGGTCATCGTAGGCCAGAGTACGCACAG	5.37039	5.37039	5hs
wobSeed114THRa	wobSeed114	THRa	DR4	T5A	GCAAAACAGGGTCATCGTAGGCCAGAGTACGCACAG	4.81301	4.59753	5hs
wobSeed114THRa	wobSeed114	THRa	DR4	T5C	GCAACACAGGGTCATCGTAGGCCAGAGTACGCACAG	4.50489	4.59753	5hs
wobSeed114THRa	wobSeed114	THRa	DR4	T5G	GCAAGACAGGGTCATCGTAGGCCAGAGTACGCACAG	4.36499	4.59753	5hs
wobSeed114THRa	wobSeed114	THRa	DR4	C7A	GCAATAAAGGGTCATCGTAGGCCAGAGTACGCACAG	4.49434	4.59753	5hs
wobSeed114THRa	wobSeed114	THRa	DR4	G9A	GCAATACAAGGTCATCGTAGGCCAGAGTACGCACAG	4.46771	4.59753	5hs
wobSeed114THRa	wobSeed114	THRa	DR4	G9C	GCAATACACGGTCATCGTAGGCCAGAGTACGCACAG	2.15396	4.59753	5hs
wobSeed114THRa	wobSeed114	THRa	DR4	G10A	GCAATACAGAGTCATCGTAGGCCAGAGTACGCACAG	1.69092	4.59753	5hs
wobSeed114THRa	wobSeed114	THRa	DR4	G10C	GCAATACAGCGTCATCGTAGGCCAGAGTACGCACAG	0.549926	4.59753	5hs
wobSeed114THRa	wobSeed114	THRa	DR4	G11A	GCAATACAGGATCATCGTAGGCCAGAGTACGCACAG	1.58947	4.59753	5hs
wobSeed114THRa	wobSeed114	THRa	DR4	G11C	GCAATACAGGCTCATCGTAGGCCAGAGTACGCACAG	0.0322532	4.59753	5hs
wobSeed114THRa	wobSeed114	THRa	DR4	T12A	GCAATACAGGGACATCGTAGGCCAGAGTACGCACAG	1.00209	4.59753	5hs
wobSeed114THRa	wobSeed114	THRa	DR4	T12C	GCAATACAGGGCCATCGTAGGCCAGAGTACGCACAG	1.43838	4.59753	5hs
wobSeed114THRa	wobSeed114	THRa	DR4	T12G	GCAATACAGGGGCATCGTAGGCCAGAGTACGCACAG	2.46591	4.59753	5hs
wobSeed114THRa	wobSeed114	THRa	DR4	C13A	GCAATACAGGGTAATCGTAGGCCAGAGTACGCACAG	1.33652	4.59753	5hs
wobSeed114THRa	wobSeed114	THRa	DR4	T15A	GCAATACAGGGTCAACGTAGGCCAGAGTACGCACAG	4.34996	4.59753	5hs
wobSeed114THRa	wobSeed114	THRa	DR4	T15C	GCAATACAGGGTCACCGTAGGCCAGAGTACGCACAG	4.54809	4.59753	5hs
wobSeed114THRa	wobSeed114	THRa	DR4	T15G	GCAATACAGGGTCAGCGTAGGCCAGAGTACGCACAG	3.97675	4.59753	5hs
wobSeed114THRa	wobSeed114	THRa	DR4	C16A	GCAATACAGGGTCATAGTAGGCCAGAGTACGCACAG	4.23239	4.59753	5hs
wobSeed114THRa	wobSeed114	THRa	DR4	G17A	GCAATACAGGGTCATCATAGGCCAGAGTACGCACAG	4.38855	4.59753	5hs
wobSeed114THRa	wobSeed114	THRa	DR4	G17C	GCAATACAGGGTCATCCTAGGCCAGAGTACGCACAG	5.26376	4.59753	5hs
wobSeed114THRa	wobSeed114	THRa	DR4	T18A	GCAATACAGGGTCATCGAAGGCCAGAGTACGCACAG	4.61896	4.59753	5hs
wobSeed114THRa	wobSeed114	THRa	DR4	T18C	GCAATACAGGGTCATCGCAGGCCAGAGTACGCACAG	4.7545	4.59753	5hs
wobSeed114THRa	wobSeed114	THRa	DR4	T18G	GCAATACAGGGTCATCGGAGGCCAGAGTACGCACAG	5.1674	4.59753	5hs
wobSeed114THRa	wobSeed114	THRa	DR4	G20A	GCAATACAGGGTCATCGTAAGCCAGAGTACGCACAG	3.6831	4.59753	5hs
wobSeed114THRa	wobSeed114	THRa	DR4	G20C	GCAATACAGGGTCATCGTACGCCAGAGTACGCACAG	3.86498	4.59753	5hs
wobSeed114THRa	wobSeed114	THRa	DR4	HS3ablated	GCAATACAGGGTCATCGTACGCCAGAGTACGCACAG	3.81862	4.59753	5hs
wobSeed114THRa	wobSeed114	THRa	DR4	G21A	GCAATACAGGGTCATCGTAGACCAGAGTACGCACAG	3.67035	4.59753	5hs
wobSeed114THRa	wobSeed114	THRa	DR4	G21C	GCAATACAGGGTCATCGTAGCCCAGAGTACGCACAG	3.69502	4.59753	5hs
wobSeed114THRa	wobSeed114	THRa	DR4	C22A	GCAATACAGGGTCATCGTAGGACAGAGTACGCACAG	4.82476	4.59753	5hs
wobSeed114THRa	wobSeed114	THRa	DR4	C23A	GCAATACAGGGTCATCGTAGGCAAGAGTACGCACAG	4.16282	4.59753	5hs
wobSeed114THRa	wobSeed114	THRa	DR4	G25A	GCAATACAGGGTCATCGTAGGCCAAAGTACGCACAG	4.52965	4.59753	5hs
wobSeed114THRa	wobSeed114	THRa	DR4	G25C	GCAATACAGGGTCATCGTAGGCCACAGTACGCACAG	4.9289	4.59753	5hs
wobSeed114THRa	wobSeed114	THRa	DR4	G27A	GCAATACAGGGTCATCGTAGGCCAGAATACGCACAG	4.3967	4.59753	5hs
wobSeed114THRa	wobSeed114	THRa	DR4	G27C	GCAATACAGGGTCATCGTAGGCCAGACTACGCACAG	4.74167	4.59753	5hs
wobSeed114THRa	wobSeed114	THRa	DR4	T28A	GCAATACAGGGTCATCGTAGGCCAGAGAACGCACAG	4.95431	4.59753	5hs
wobSeed114THRa	wobSeed114	THRa	DR4	T28C	GCAATACAGGGTCATCGTAGGCCAGAGCACGCACAG	4.52274	4.59753	5hs
wobSeed114THRa	wobSeed114	THRa	DR4	T28G	GCAATACAGGGTCATCGTAGGCCAGAGGACGCACAG	4.55974	4.59753	5hs
wobSeed114THRa	wobSeed114	THRa	DR4	A29C	GCAATACAGGGTCATCGTAGGCCAGAGTCCGCACAG	4.67952	4.59753	5hs
wobSeed114THRa	wobSeed114	THRa	DR4	A29G	GCAATACAGGGTCATCGTAGGCCAGAGTGCGCACAG	4.59872	4.59753	5hs
wobSeed114THRa	wobSeed114	THRa	DR4	A29T	GCAATACAGGGTCATCGTAGGCCAGAGTTCGCACAG	4.77257	4.59753	5hs
wobSeed114THRa	wobSeed114	THRa	DR4	G27T	GCAATACAGGGTCATCGTAGGCCAGATTACGCACAG	4.42494	4.59753	5hs
wobSeed114THRa	wobSeed114	THRa	DR4	A26C	GCAATACAGGGTCATCGTAGGCCAGCGTACGCACAG	4.7855	4.59753	5hs
wobSeed114THRa	wobSeed114	THRa	DR4	A26G	GCAATACAGGGTCATCGTAGGCCAGGGTACGCACAG	4.57197	4.59753	5hs
wobSeed114THRa	wobSeed114	THRa	DR4	A26T	GCAATACAGGGTCATCGTAGGCCAGTGTACGCACAG	4.56588	4.59753	5hs
wobSeed114THRa	wobSeed114	THRa	DR4	G25T	GCAATACAGGGTCATCGTAGGCCATAGTACGCACAG	4.94038	4.59753	5hs
wobSeed114THRa	wobSeed114	THRa	DR4	A24C	GCAATACAGGGTCATCGTAGGCCCGAGTACGCACAG	3.72262	4.59753	5hs
wobSeed114THRa	wobSeed114	THRa	DR4	A24G	GCAATACAGGGTCATCGTAGGCCGGAGTACGCACAG	4.12621	4.59753	5hs
wobSeed114THRa	wobSeed114	THRa	DR4	A24T	GCAATACAGGGTCATCGTAGGCCTGAGTACGCACAG	4.19825	4.59753	5hs
wobSeed114THRa	wobSeed114	THRa	DR4	C23G	GCAATACAGGGTCATCGTAGGCGAGAGTACGCACAG	4.45022	4.59753	5hs
wobSeed114THRa	wobSeed114	THRa	DR4	C23T	GCAATACAGGGTCATCGTAGGCTAGAGTACGCACAG	4.04986	4.59753	5hs
wobSeed114THRa	wobSeed114	THRa	DR4	C22G	GCAATACAGGGTCATCGTAGGGCAGAGTACGCACAG	4.58942	4.59753	5hs
wobSeed114THRa	wobSeed114	THRa	DR4	C22T	GCAATACAGGGTCATCGTAGGTCAGAGTACGCACAG	5.25236	4.59753	5hs
wobSeed114THRa	wobSeed114	THRa	DR4	G21T	GCAATACAGGGTCATCGTAGTCCAGAGTACGCACAG	4.18057	4.59753	5hs
wobSeed114THRa	wobSeed114	THRa	DR4	G20T	GCAATACAGGGTCATCGTATGCCAGAGTACGCACAG	3.66914	4.59753	5hs
wobSeed114THRa	wobSeed114	THRa	DR4	A19C	GCAATACAGGGTCATCGTCGGCCAGAGTACGCACAG	4.10175	4.59753	5hs
wobSeed114THRa	wobSeed114	THRa	DR4	A19G	GCAATACAGGGTCATCGTGGGCCAGAGTACGCACAG	4.43935	4.59753	5hs
wobSeed114THRa	wobSeed114	THRa	DR4	A19T	GCAATACAGGGTCATCGTTGGCCAGAGTACGCACAG	3.95336	4.59753	5hs
wobSeed114THRa	wobSeed114	THRa	DR4	G17T	GCAATACAGGGTCATCTTAGGCCAGAGTACGCACAG	5.49303	4.59753	5hs
wobSeed114THRa	wobSeed114	THRa	DR4	C16G	GCAATACAGGGTCATGGTAGGCCAGAGTACGCACAG	4.37553	4.59753	5hs
wobSeed114THRa	wobSeed114	THRa	DR4	C16T	GCAATACAGGGTCATTGTAGGCCAGAGTACGCACAG	4.58843	4.59753	5hs
wobSeed114THRa	wobSeed114	THRa	DR4	A14C	GCAATACAGGGTCCTCGTAGGCCAGAGTACGCACAG	1.1643	4.59753	5hs
wobSeed114THRa	wobSeed114	THRa	DR4	A14G	GCAATACAGGGTCGTCGTAGGCCAGAGTACGCACAG	3.39581	4.59753	5hs
wobSeed114THRa	wobSeed114	THRa	DR4	A14T	GCAATACAGGGTCTTCGTAGGCCAGAGTACGCACAG	1.5964	4.59753	5hs
wobSeed114THRa	wobSeed114	THRa	DR4	C13G	GCAATACAGGGTGATCGTAGGCCAGAGTACGCACAG	1.73403	4.59753	5hs
wobSeed114THRa	wobSeed114	THRa	DR4	C13T	GCAATACAGGGTTATCGTAGGCCAGAGTACGCACAG	3.6068	4.59753	5hs
wobSeed114THRa	wobSeed114	THRa	DR4	G11T	GCAATACAGGTTCATCGTAGGCCAGAGTACGCACAG	3.65528	4.59753	5hs
wobSeed114THRa	wobSeed114	THRa	DR4	G10T	GCAATACAGTGTCATCGTAGGCCAGAGTACGCACAG	1.80673	4.59753	5hs
wobSeed114THRa	wobSeed114	THRa	DR4	HS5ablated	GCAATACATAATCATCGTAGGCCAGAGTACGCACAG	-0.264306	4.59753	5hs
wobSeed114THRa	wobSeed114	THRa	DR4	G9T	GCAATACATGGTCATCGTAGGCCAGAGTACGCACAG	1.24542	4.59753	5hs
wobSeed114THRa	wobSeed114	THRa	DR4	A8C	GCAATACCGGGTCATCGTAGGCCAGAGTACGCACAG	4.58734	4.59753	5hs
wobSeed114THRa	wobSeed114	THRa	DR4	A8G	GCAATACGGGGTCATCGTAGGCCAGAGTACGCACAG	4.99114	4.59753	5hs
wobSeed114THRa	wobSeed114	THRa	DR4	A8T	GCAATACTGGGTCATCGTAGGCCAGAGTACGCACAG	3.84506	4.59753	5hs
wobSeed114THRa	wobSeed114	THRa	DR4	C7G	GCAATAGAGGGTCATCGTAGGCCAGAGTACGCACAG	4.25937	4.59753	5hs
wobSeed114THRa	wobSeed114	THRa	DR4	C7T	GCAATATAGGGTCATCGTAGGCCAGAGTACGCACAG	4.66755	4.59753	5hs
wobSeed114THRa	wobSeed114	THRa	DR4	A6C	GCAATCCAGGGTCATCGTAGGCCAGAGTACGCACAG	4.55461	4.59753	5hs
wobSeed114THRa	wobSeed114	THRa	DR4	A6G	GCAATGCAGGGTCATCGTAGGCCAGAGTACGCACAG	4.60324	4.59753	5hs
wobSeed114THRa	wobSeed114	THRa	DR4	A6T	GCAATTCAGGGTCATCGTAGGCCAGAGTACGCACAG	4.78013	4.59753	5hs
wobSeed114THRa	wobSeed114	THRa	DR4	A4C	GCACTACAGGGTCATCGTAGGCCAGAGTACGCACAG	4.64019	4.59753	5hs
wobSeed114THRa	wobSeed114	THRa	DR4	A4G	GCAGTACAGGGTCATCGTAGGCCAGAGTACGCACAG	4.59191	4.59753	5hs
wobSeed114THRa	wobSeed114	THRa	DR4	A4T	GCATTACAGGGTCATCGTAGGCCAGAGTACGCACAG	4.8609	4.59753	5hs
wobSeed114THRa	wobSeed114	THRa	DR4	seed	GCAATACAGGGTCATCGTAGGCCAGAGTACGCACAG	4.59753	4.59753	5hs
wobSeed114PPARa	wobSeed114	PPARa	DR4	T5A	GCAAAACAGGGTCATCGTAGGCCAGAGTACGCACAG	6.26219	5.73184	5hs
wobSeed114PPARa	wobSeed114	PPARa	DR4	T5C	GCAACACAGGGTCATCGTAGGCCAGAGTACGCACAG	5.84461	5.73184	5hs
wobSeed114PPARa	wobSeed114	PPARa	DR4	T5G	GCAAGACAGGGTCATCGTAGGCCAGAGTACGCACAG	6.0215	5.73184	5hs
wobSeed114PPARa	wobSeed114	PPARa	DR4	C7A	GCAATAAAGGGTCATCGTAGGCCAGAGTACGCACAG	5.95619	5.73184	5hs
wobSeed114PPARa	wobSeed114	PPARa	DR4	G9A	GCAATACAAGGTCATCGTAGGCCAGAGTACGCACAG	5.75442	5.73184	5hs
wobSeed114PPARa	wobSeed114	PPARa	DR4	G9C	GCAATACACGGTCATCGTAGGCCAGAGTACGCACAG	0.606454	5.73184	5hs
wobSeed114PPARa	wobSeed114	PPARa	DR4	G10A	GCAATACAGAGTCATCGTAGGCCAGAGTACGCACAG	-0.149024	5.73184	5hs
wobSeed114PPARa	wobSeed114	PPARa	DR4	G10C	GCAATACAGCGTCATCGTAGGCCAGAGTACGCACAG	-0.355038	5.73184	5hs
wobSeed114PPARa	wobSeed114	PPARa	DR4	G11A	GCAATACAGGATCATCGTAGGCCAGAGTACGCACAG	-0.0183332	5.73184	5hs
wobSeed114PPARa	wobSeed114	PPARa	DR4	G11C	GCAATACAGGCTCATCGTAGGCCAGAGTACGCACAG	-0.568721	5.73184	5hs
wobSeed114PPARa	wobSeed114	PPARa	DR4	T12A	GCAATACAGGGACATCGTAGGCCAGAGTACGCACAG	-0.328908	5.73184	5hs
wobSeed114PPARa	wobSeed114	PPARa	DR4	T12C	GCAATACAGGGCCATCGTAGGCCAGAGTACGCACAG	0.0726062	5.73184	5hs
wobSeed114PPARa	wobSeed114	PPARa	DR4	T12G	GCAATACAGGGGCATCGTAGGCCAGAGTACGCACAG	1.05666	5.73184	5hs
wobSeed114PPARa	wobSeed114	PPARa	DR4	C13A	GCAATACAGGGTAATCGTAGGCCAGAGTACGCACAG	0.446945	5.73184	5hs
wobSeed114PPARa	wobSeed114	PPARa	DR4	T15A	GCAATACAGGGTCAACGTAGGCCAGAGTACGCACAG	5.88413	5.73184	5hs
wobSeed114PPARa	wobSeed114	PPARa	DR4	T15C	GCAATACAGGGTCACCGTAGGCCAGAGTACGCACAG	6.14011	5.73184	5hs
wobSeed114PPARa	wobSeed114	PPARa	DR4	T15G	GCAATACAGGGTCAGCGTAGGCCAGAGTACGCACAG	4.74428	5.73184	5hs
wobSeed114PPARa	wobSeed114	PPARa	DR4	C16A	GCAATACAGGGTCATAGTAGGCCAGAGTACGCACAG	5.82427	5.73184	5hs
wobSeed114PPARa	wobSeed114	PPARa	DR4	G17A	GCAATACAGGGTCATCATAGGCCAGAGTACGCACAG	5.62871	5.73184	5hs
wobSeed114PPARa	wobSeed114	PPARa	DR4	G17C	GCAATACAGGGTCATCCTAGGCCAGAGTACGCACAG	6.40106	5.73184	5hs
wobSeed114PPARa	wobSeed114	PPARa	DR4	T18A	GCAATACAGGGTCATCGAAGGCCAGAGTACGCACAG	5.67174	5.73184	5hs
wobSeed114PPARa	wobSeed114	PPARa	DR4	T18C	GCAATACAGGGTCATCGCAGGCCAGAGTACGCACAG	5.9297	5.73184	5hs
wobSeed114PPARa	wobSeed114	PPARa	DR4	T18G	GCAATACAGGGTCATCGGAGGCCAGAGTACGCACAG	6.09812	5.73184	5hs
wobSeed114PPARa	wobSeed114	PPARa	DR4	G20A	GCAATACAGGGTCATCGTAAGCCAGAGTACGCACAG	6.09832	5.73184	5hs
wobSeed114PPARa	wobSeed114	PPARa	DR4	G20C	GCAATACAGGGTCATCGTACGCCAGAGTACGCACAG	5.99379	5.73184	5hs
wobSeed114PPARa	wobSeed114	PPARa	DR4	HS3ablated	GCAATACAGGGTCATCGTACGCCAGAGTACGCACAG	5.95419	5.73184	5hs
wobSeed114PPARa	wobSeed114	PPARa	DR4	G21A	GCAATACAGGGTCATCGTAGACCAGAGTACGCACAG	5.83859	5.73184	5hs
wobSeed114PPARa	wobSeed114	PPARa	DR4	G21C	GCAATACAGGGTCATCGTAGCCCAGAGTACGCACAG	5.89491	5.73184	5hs
wobSeed114PPARa	wobSeed114	PPARa	DR4	C22A	GCAATACAGGGTCATCGTAGGACAGAGTACGCACAG	5.72612	5.73184	5hs
wobSeed114PPARa	wobSeed114	PPARa	DR4	C23A	GCAATACAGGGTCATCGTAGGCAAGAGTACGCACAG	5.82547	5.73184	5hs
wobSeed114PPARa	wobSeed114	PPARa	DR4	G25A	GCAATACAGGGTCATCGTAGGCCAAAGTACGCACAG	6.04321	5.73184	5hs
wobSeed114PPARa	wobSeed114	PPARa	DR4	G25C	GCAATACAGGGTCATCGTAGGCCACAGTACGCACAG	5.98469	5.73184	5hs
wobSeed114PPARa	wobSeed114	PPARa	DR4	G27A	GCAATACAGGGTCATCGTAGGCCAGAATACGCACAG	5.63926	5.73184	5hs
wobSeed114PPARa	wobSeed114	PPARa	DR4	G27C	GCAATACAGGGTCATCGTAGGCCAGACTACGCACAG	6.05279	5.73184	5hs
wobSeed114PPARa	wobSeed114	PPARa	DR4	T28A	GCAATACAGGGTCATCGTAGGCCAGAGAACGCACAG	6.15667	5.73184	5hs
wobSeed114PPARa	wobSeed114	PPARa	DR4	T28C	GCAATACAGGGTCATCGTAGGCCAGAGCACGCACAG	5.79059	5.73184	5hs
wobSeed114PPARa	wobSeed114	PPARa	DR4	T28G	GCAATACAGGGTCATCGTAGGCCAGAGGACGCACAG	5.96012	5.73184	5hs
wobSeed114PPARa	wobSeed114	PPARa	DR4	A29C	GCAATACAGGGTCATCGTAGGCCAGAGTCCGCACAG	5.9627	5.73184	5hs
wobSeed114PPARa	wobSeed114	PPARa	DR4	A29G	GCAATACAGGGTCATCGTAGGCCAGAGTGCGCACAG	5.9863	5.73184	5hs
wobSeed114PPARa	wobSeed114	PPARa	DR4	A29T	GCAATACAGGGTCATCGTAGGCCAGAGTTCGCACAG	5.92855	5.73184	5hs
wobSeed114PPARa	wobSeed114	PPARa	DR4	G27T	GCAATACAGGGTCATCGTAGGCCAGATTACGCACAG	5.92364	5.73184	5hs
wobSeed114PPARa	wobSeed114	PPARa	DR4	A26C	GCAATACAGGGTCATCGTAGGCCAGCGTACGCACAG	6.27725	5.73184	5hs
wobSeed114PPARa	wobSeed114	PPARa	DR4	A26G	GCAATACAGGGTCATCGTAGGCCAGGGTACGCACAG	5.70989	5.73184	5hs
wobSeed114PPARa	wobSeed114	PPARa	DR4	A26T	GCAATACAGGGTCATCGTAGGCCAGTGTACGCACAG	5.62201	5.73184	5hs
wobSeed114PPARa	wobSeed114	PPARa	DR4	G25T	GCAATACAGGGTCATCGTAGGCCATAGTACGCACAG	6.0207	5.73184	5hs
wobSeed114PPARa	wobSeed114	PPARa	DR4	A24C	GCAATACAGGGTCATCGTAGGCCCGAGTACGCACAG	5.82232	5.73184	5hs
wobSeed114PPARa	wobSeed114	PPARa	DR4	A24G	GCAATACAGGGTCATCGTAGGCCGGAGTACGCACAG	5.61948	5.73184	5hs
wobSeed114PPARa	wobSeed114	PPARa	DR4	A24T	GCAATACAGGGTCATCGTAGGCCTGAGTACGCACAG	5.95417	5.73184	5hs
wobSeed114PPARa	wobSeed114	PPARa	DR4	C23G	GCAATACAGGGTCATCGTAGGCGAGAGTACGCACAG	5.93994	5.73184	5hs
wobSeed114PPARa	wobSeed114	PPARa	DR4	C23T	GCAATACAGGGTCATCGTAGGCTAGAGTACGCACAG	5.99739	5.73184	5hs
wobSeed114PPARa	wobSeed114	PPARa	DR4	C22G	GCAATACAGGGTCATCGTAGGGCAGAGTACGCACAG	5.82511	5.73184	5hs
wobSeed114PPARa	wobSeed114	PPARa	DR4	C22T	GCAATACAGGGTCATCGTAGGTCAGAGTACGCACAG	6.22678	5.73184	5hs
wobSeed114PPARa	wobSeed114	PPARa	DR4	G21T	GCAATACAGGGTCATCGTAGTCCAGAGTACGCACAG	6.32063	5.73184	5hs
wobSeed114PPARa	wobSeed114	PPARa	DR4	G20T	GCAATACAGGGTCATCGTATGCCAGAGTACGCACAG	5.63993	5.73184	5hs
wobSeed114PPARa	wobSeed114	PPARa	DR4	A19C	GCAATACAGGGTCATCGTCGGCCAGAGTACGCACAG	6.43945	5.73184	5hs
wobSeed114PPARa	wobSeed114	PPARa	DR4	A19G	GCAATACAGGGTCATCGTGGGCCAGAGTACGCACAG	5.96433	5.73184	5hs
wobSeed114PPARa	wobSeed114	PPARa	DR4	A19T	GCAATACAGGGTCATCGTTGGCCAGAGTACGCACAG	5.96029	5.73184	5hs
wobSeed114PPARa	wobSeed114	PPARa	DR4	G17T	GCAATACAGGGTCATCTTAGGCCAGAGTACGCACAG	6.06468	5.73184	5hs
wobSeed114PPARa	wobSeed114	PPARa	DR4	C16G	GCAATACAGGGTCATGGTAGGCCAGAGTACGCACAG	6.07483	5.73184	5hs
wobSeed114PPARa	wobSeed114	PPARa	DR4	C16T	GCAATACAGGGTCATTGTAGGCCAGAGTACGCACAG	5.9306	5.73184	5hs
wobSeed114PPARa	wobSeed114	PPARa	DR4	A14C	GCAATACAGGGTCCTCGTAGGCCAGAGTACGCACAG	0.0292521	5.73184	5hs
wobSeed114PPARa	wobSeed114	PPARa	DR4	A14G	GCAATACAGGGTCGTCGTAGGCCAGAGTACGCACAG	2.91173	5.73184	5hs
wobSeed114PPARa	wobSeed114	PPARa	DR4	A14T	GCAATACAGGGTCTTCGTAGGCCAGAGTACGCACAG	0.155857	5.73184	5hs
wobSeed114PPARa	wobSeed114	PPARa	DR4	C13G	GCAATACAGGGTGATCGTAGGCCAGAGTACGCACAG	0.576361	5.73184	5hs
wobSeed114PPARa	wobSeed114	PPARa	DR4	C13T	GCAATACAGGGTTATCGTAGGCCAGAGTACGCACAG	2.54734	5.73184	5hs
wobSeed114PPARa	wobSeed114	PPARa	DR4	G11T	GCAATACAGGTTCATCGTAGGCCAGAGTACGCACAG	3.19333	5.73184	5hs
wobSeed114PPARa	wobSeed114	PPARa	DR4	G10T	GCAATACAGTGTCATCGTAGGCCAGAGTACGCACAG	0.815125	5.73184	5hs
wobSeed114PPARa	wobSeed114	PPARa	DR4	HS5ablated	GCAATACATAATCATCGTAGGCCAGAGTACGCACAG	0.0354132	5.73184	5hs
wobSeed114PPARa	wobSeed114	PPARa	DR4	G9T	GCAATACATGGTCATCGTAGGCCAGAGTACGCACAG	0.288988	5.73184	5hs
wobSeed114PPARa	wobSeed114	PPARa	DR4	A8C	GCAATACCGGGTCATCGTAGGCCAGAGTACGCACAG	5.40118	5.73184	5hs
wobSeed114PPARa	wobSeed114	PPARa	DR4	A8G	GCAATACGGGGTCATCGTAGGCCAGAGTACGCACAG	6.87048	5.73184	5hs
wobSeed114PPARa	wobSeed114	PPARa	DR4	A8T	GCAATACTGGGTCATCGTAGGCCAGAGTACGCACAG	4.49308	5.73184	5hs
wobSeed114PPARa	wobSeed114	PPARa	DR4	C7G	GCAATAGAGGGTCATCGTAGGCCAGAGTACGCACAG	5.50333	5.73184	5hs
wobSeed114PPARa	wobSeed114	PPARa	DR4	C7T	GCAATATAGGGTCATCGTAGGCCAGAGTACGCACAG	6.25569	5.73184	5hs
wobSeed114PPARa	wobSeed114	PPARa	DR4	A6C	GCAATCCAGGGTCATCGTAGGCCAGAGTACGCACAG	5.74821	5.73184	5hs
wobSeed114PPARa	wobSeed114	PPARa	DR4	A6G	GCAATGCAGGGTCATCGTAGGCCAGAGTACGCACAG	5.97029	5.73184	5hs
wobSeed114PPARa	wobSeed114	PPARa	DR4	A6T	GCAATTCAGGGTCATCGTAGGCCAGAGTACGCACAG	6.20424	5.73184	5hs
wobSeed114PPARa	wobSeed114	PPARa	DR4	A4C	GCACTACAGGGTCATCGTAGGCCAGAGTACGCACAG	5.89501	5.73184	5hs
wobSeed114PPARa	wobSeed114	PPARa	DR4	A4G	GCAGTACAGGGTCATCGTAGGCCAGAGTACGCACAG	5.87207	5.73184	5hs
wobSeed114PPARa	wobSeed114	PPARa	DR4	A4T	GCATTACAGGGTCATCGTAGGCCAGAGTACGCACAG	6.20065	5.73184	5hs
wobSeed114PPARa	wobSeed114	PPARa	DR4	seed	GCAATACAGGGTCATCGTAGGCCAGAGTACGCACAG	5.73184	5.73184	5hs
wobSeed114LXRb	wobSeed114	LXRb	DR4	T5A	GCAAAACAGGGTCATCGTAGGCCAGAGTACGCACAG	4.80086	4.70292	5hs
wobSeed114LXRb	wobSeed114	LXRb	DR4	T5C	GCAACACAGGGTCATCGTAGGCCAGAGTACGCACAG	4.44251	4.70292	5hs
wobSeed114LXRb	wobSeed114	LXRb	DR4	T5G	GCAAGACAGGGTCATCGTAGGCCAGAGTACGCACAG	4.06248	4.70292	5hs
wobSeed114LXRb	wobSeed114	LXRb	DR4	C7A	GCAATAAAGGGTCATCGTAGGCCAGAGTACGCACAG	5.46378	4.70292	5hs
wobSeed114LXRb	wobSeed114	LXRb	DR4	G9A	GCAATACAAGGTCATCGTAGGCCAGAGTACGCACAG	5.1262	4.70292	5hs
wobSeed114LXRb	wobSeed114	LXRb	DR4	G9C	GCAATACACGGTCATCGTAGGCCAGAGTACGCACAG	0.586287	4.70292	5hs
wobSeed114LXRb	wobSeed114	LXRb	DR4	G10A	GCAATACAGAGTCATCGTAGGCCAGAGTACGCACAG	-0.226839	4.70292	5hs
wobSeed114LXRb	wobSeed114	LXRb	DR4	G10C	GCAATACAGCGTCATCGTAGGCCAGAGTACGCACAG	-0.756545	4.70292	5hs
wobSeed114LXRb	wobSeed114	LXRb	DR4	G11A	GCAATACAGGATCATCGTAGGCCAGAGTACGCACAG	0.044704	4.70292	5hs
wobSeed114LXRb	wobSeed114	LXRb	DR4	G11C	GCAATACAGGCTCATCGTAGGCCAGAGTACGCACAG	-0.711651	4.70292	5hs
wobSeed114LXRb	wobSeed114	LXRb	DR4	T12A	GCAATACAGGGACATCGTAGGCCAGAGTACGCACAG	-0.465128	4.70292	5hs
wobSeed114LXRb	wobSeed114	LXRb	DR4	T12C	GCAATACAGGGCCATCGTAGGCCAGAGTACGCACAG	-0.283464	4.70292	5hs
wobSeed114LXRb	wobSeed114	LXRb	DR4	T12G	GCAATACAGGGGCATCGTAGGCCAGAGTACGCACAG	1.03799	4.70292	5hs
wobSeed114LXRb	wobSeed114	LXRb	DR4	C13A	GCAATACAGGGTAATCGTAGGCCAGAGTACGCACAG	0.309088	4.70292	5hs
wobSeed114LXRb	wobSeed114	LXRb	DR4	T15A	GCAATACAGGGTCAACGTAGGCCAGAGTACGCACAG	4.41492	4.70292	5hs
wobSeed114LXRb	wobSeed114	LXRb	DR4	T15C	GCAATACAGGGTCACCGTAGGCCAGAGTACGCACAG	4.96179	4.70292	5hs
wobSeed114LXRb	wobSeed114	LXRb	DR4	T15G	GCAATACAGGGTCAGCGTAGGCCAGAGTACGCACAG	2.92455	4.70292	5hs
wobSeed114LXRb	wobSeed114	LXRb	DR4	C16A	GCAATACAGGGTCATAGTAGGCCAGAGTACGCACAG	4.62034	4.70292	5hs
wobSeed114LXRb	wobSeed114	LXRb	DR4	G17A	GCAATACAGGGTCATCATAGGCCAGAGTACGCACAG	4.77205	4.70292	5hs
wobSeed114LXRb	wobSeed114	LXRb	DR4	G17C	GCAATACAGGGTCATCCTAGGCCAGAGTACGCACAG	5.25055	4.70292	5hs
wobSeed114LXRb	wobSeed114	LXRb	DR4	T18A	GCAATACAGGGTCATCGAAGGCCAGAGTACGCACAG	4.5939	4.70292	5hs
wobSeed114LXRb	wobSeed114	LXRb	DR4	T18C	GCAATACAGGGTCATCGCAGGCCAGAGTACGCACAG	4.61501	4.70292	5hs
wobSeed114LXRb	wobSeed114	LXRb	DR4	T18G	GCAATACAGGGTCATCGGAGGCCAGAGTACGCACAG	4.97934	4.70292	5hs
wobSeed114LXRb	wobSeed114	LXRb	DR4	G20A	GCAATACAGGGTCATCGTAAGCCAGAGTACGCACAG	4.68926	4.70292	5hs
wobSeed114LXRb	wobSeed114	LXRb	DR4	G20C	GCAATACAGGGTCATCGTACGCCAGAGTACGCACAG	4.92294	4.70292	5hs
wobSeed114LXRb	wobSeed114	LXRb	DR4	HS3ablated	GCAATACAGGGTCATCGTACGCCAGAGTACGCACAG	4.93632	4.70292	5hs
wobSeed114LXRb	wobSeed114	LXRb	DR4	G21A	GCAATACAGGGTCATCGTAGACCAGAGTACGCACAG	4.39845	4.70292	5hs
wobSeed114LXRb	wobSeed114	LXRb	DR4	G21C	GCAATACAGGGTCATCGTAGCCCAGAGTACGCACAG	4.47151	4.70292	5hs
wobSeed114LXRb	wobSeed114	LXRb	DR4	C22A	GCAATACAGGGTCATCGTAGGACAGAGTACGCACAG	4.9074	4.70292	5hs
wobSeed114LXRb	wobSeed114	LXRb	DR4	C23A	GCAATACAGGGTCATCGTAGGCAAGAGTACGCACAG	4.58849	4.70292	5hs
wobSeed114LXRb	wobSeed114	LXRb	DR4	G25A	GCAATACAGGGTCATCGTAGGCCAAAGTACGCACAG	5.36325	4.70292	5hs
wobSeed114LXRb	wobSeed114	LXRb	DR4	G25C	GCAATACAGGGTCATCGTAGGCCACAGTACGCACAG	4.96697	4.70292	5hs
wobSeed114LXRb	wobSeed114	LXRb	DR4	G27A	GCAATACAGGGTCATCGTAGGCCAGAATACGCACAG	4.73515	4.70292	5hs
wobSeed114LXRb	wobSeed114	LXRb	DR4	G27C	GCAATACAGGGTCATCGTAGGCCAGACTACGCACAG	5.01516	4.70292	5hs
wobSeed114LXRb	wobSeed114	LXRb	DR4	T28A	GCAATACAGGGTCATCGTAGGCCAGAGAACGCACAG	4.796	4.70292	5hs
wobSeed114LXRb	wobSeed114	LXRb	DR4	T28C	GCAATACAGGGTCATCGTAGGCCAGAGCACGCACAG	4.7237	4.70292	5hs
wobSeed114LXRb	wobSeed114	LXRb	DR4	T28G	GCAATACAGGGTCATCGTAGGCCAGAGGACGCACAG	4.60041	4.70292	5hs
wobSeed114LXRb	wobSeed114	LXRb	DR4	A29C	GCAATACAGGGTCATCGTAGGCCAGAGTCCGCACAG	4.52169	4.70292	5hs
wobSeed114LXRb	wobSeed114	LXRb	DR4	A29G	GCAATACAGGGTCATCGTAGGCCAGAGTGCGCACAG	4.7477	4.70292	5hs
wobSeed114LXRb	wobSeed114	LXRb	DR4	A29T	GCAATACAGGGTCATCGTAGGCCAGAGTTCGCACAG	4.62755	4.70292	5hs
wobSeed114LXRb	wobSeed114	LXRb	DR4	G27T	GCAATACAGGGTCATCGTAGGCCAGATTACGCACAG	4.95439	4.70292	5hs
wobSeed114LXRb	wobSeed114	LXRb	DR4	A26C	GCAATACAGGGTCATCGTAGGCCAGCGTACGCACAG	4.65683	4.70292	5hs
wobSeed114LXRb	wobSeed114	LXRb	DR4	A26G	GCAATACAGGGTCATCGTAGGCCAGGGTACGCACAG	4.52406	4.70292	5hs
wobSeed114LXRb	wobSeed114	LXRb	DR4	A26T	GCAATACAGGGTCATCGTAGGCCAGTGTACGCACAG	4.64081	4.70292	5hs
wobSeed114LXRb	wobSeed114	LXRb	DR4	G25T	GCAATACAGGGTCATCGTAGGCCATAGTACGCACAG	4.97159	4.70292	5hs
wobSeed114LXRb	wobSeed114	LXRb	DR4	A24C	GCAATACAGGGTCATCGTAGGCCCGAGTACGCACAG	3.99068	4.70292	5hs
wobSeed114LXRb	wobSeed114	LXRb	DR4	A24G	GCAATACAGGGTCATCGTAGGCCGGAGTACGCACAG	4.52896	4.70292	5hs
wobSeed114LXRb	wobSeed114	LXRb	DR4	A24T	GCAATACAGGGTCATCGTAGGCCTGAGTACGCACAG	4.60399	4.70292	5hs
wobSeed114LXRb	wobSeed114	LXRb	DR4	C23G	GCAATACAGGGTCATCGTAGGCGAGAGTACGCACAG	4.5972	4.70292	5hs
wobSeed114LXRb	wobSeed114	LXRb	DR4	C23T	GCAATACAGGGTCATCGTAGGCTAGAGTACGCACAG	4.59123	4.70292	5hs
wobSeed114LXRb	wobSeed114	LXRb	DR4	C22G	GCAATACAGGGTCATCGTAGGGCAGAGTACGCACAG	5.0737	4.70292	5hs
wobSeed114LXRb	wobSeed114	LXRb	DR4	C22T	GCAATACAGGGTCATCGTAGGTCAGAGTACGCACAG	6.23722	4.70292	5hs
wobSeed114LXRb	wobSeed114	LXRb	DR4	G21T	GCAATACAGGGTCATCGTAGTCCAGAGTACGCACAG	4.83053	4.70292	5hs
wobSeed114LXRb	wobSeed114	LXRb	DR4	G20T	GCAATACAGGGTCATCGTATGCCAGAGTACGCACAG	4.34178	4.70292	5hs
wobSeed114LXRb	wobSeed114	LXRb	DR4	A19C	GCAATACAGGGTCATCGTCGGCCAGAGTACGCACAG	4.82863	4.70292	5hs
wobSeed114LXRb	wobSeed114	LXRb	DR4	A19G	GCAATACAGGGTCATCGTGGGCCAGAGTACGCACAG	4.6451	4.70292	5hs
wobSeed114LXRb	wobSeed114	LXRb	DR4	A19T	GCAATACAGGGTCATCGTTGGCCAGAGTACGCACAG	4.57148	4.70292	5hs
wobSeed114LXRb	wobSeed114	LXRb	DR4	G17T	GCAATACAGGGTCATCTTAGGCCAGAGTACGCACAG	5.12342	4.70292	5hs
wobSeed114LXRb	wobSeed114	LXRb	DR4	C16G	GCAATACAGGGTCATGGTAGGCCAGAGTACGCACAG	4.66931	4.70292	5hs
wobSeed114LXRb	wobSeed114	LXRb	DR4	C16T	GCAATACAGGGTCATTGTAGGCCAGAGTACGCACAG	5.08579	4.70292	5hs
wobSeed114LXRb	wobSeed114	LXRb	DR4	A14C	GCAATACAGGGTCCTCGTAGGCCAGAGTACGCACAG	-0.361882	4.70292	5hs
wobSeed114LXRb	wobSeed114	LXRb	DR4	A14G	GCAATACAGGGTCGTCGTAGGCCAGAGTACGCACAG	1.42441	4.70292	5hs
wobSeed114LXRb	wobSeed114	LXRb	DR4	A14T	GCAATACAGGGTCTTCGTAGGCCAGAGTACGCACAG	-0.204801	4.70292	5hs
wobSeed114LXRb	wobSeed114	LXRb	DR4	C13G	GCAATACAGGGTGATCGTAGGCCAGAGTACGCACAG	0.102143	4.70292	5hs
wobSeed114LXRb	wobSeed114	LXRb	DR4	C13T	GCAATACAGGGTTATCGTAGGCCAGAGTACGCACAG	2.68126	4.70292	5hs
wobSeed114LXRb	wobSeed114	LXRb	DR4	G11T	GCAATACAGGTTCATCGTAGGCCAGAGTACGCACAG	2.29654	4.70292	5hs
wobSeed114LXRb	wobSeed114	LXRb	DR4	G10T	GCAATACAGTGTCATCGTAGGCCAGAGTACGCACAG	0.401234	4.70292	5hs
wobSeed114LXRb	wobSeed114	LXRb	DR4	HS5ablated	GCAATACATAATCATCGTAGGCCAGAGTACGCACAG	0.0381719	4.70292	5hs
wobSeed114LXRb	wobSeed114	LXRb	DR4	G9T	GCAATACATGGTCATCGTAGGCCAGAGTACGCACAG	-0.14101	4.70292	5hs
wobSeed114LXRb	wobSeed114	LXRb	DR4	A8C	GCAATACCGGGTCATCGTAGGCCAGAGTACGCACAG	3.93429	4.70292	5hs
wobSeed114LXRb	wobSeed114	LXRb	DR4	A8G	GCAATACGGGGTCATCGTAGGCCAGAGTACGCACAG	6.74978	4.70292	5hs
wobSeed114LXRb	wobSeed114	LXRb	DR4	A8T	GCAATACTGGGTCATCGTAGGCCAGAGTACGCACAG	2.03611	4.70292	5hs
wobSeed114LXRb	wobSeed114	LXRb	DR4	C7G	GCAATAGAGGGTCATCGTAGGCCAGAGTACGCACAG	3.89091	4.70292	5hs
wobSeed114LXRb	wobSeed114	LXRb	DR4	C7T	GCAATATAGGGTCATCGTAGGCCAGAGTACGCACAG	4.99973	4.70292	5hs
wobSeed114LXRb	wobSeed114	LXRb	DR4	A6C	GCAATCCAGGGTCATCGTAGGCCAGAGTACGCACAG	4.79826	4.70292	5hs
wobSeed114LXRb	wobSeed114	LXRb	DR4	A6G	GCAATGCAGGGTCATCGTAGGCCAGAGTACGCACAG	4.54263	4.70292	5hs
wobSeed114LXRb	wobSeed114	LXRb	DR4	A6T	GCAATTCAGGGTCATCGTAGGCCAGAGTACGCACAG	5.55088	4.70292	5hs
wobSeed114LXRb	wobSeed114	LXRb	DR4	A4C	GCACTACAGGGTCATCGTAGGCCAGAGTACGCACAG	4.0754	4.70292	5hs
wobSeed114LXRb	wobSeed114	LXRb	DR4	A4G	GCAGTACAGGGTCATCGTAGGCCAGAGTACGCACAG	4.07371	4.70292	5hs
wobSeed114LXRb	wobSeed114	LXRb	DR4	A4T	GCATTACAGGGTCATCGTAGGCCAGAGTACGCACAG	4.65029	4.70292	5hs
wobSeed114LXRb	wobSeed114	LXRb	DR4	seed	GCAATACAGGGTCATCGTAGGCCAGAGTACGCACAG	4.70292	4.70292	5hs
wobSeed20PPARa	wobSeed20	PPARa	DR0	G4A	GCAAAATGAGGTTAAGATCAGGGAAACAGAATACAT	4.0406	3.66926	5hs
wobSeed20PPARa	wobSeed20	PPARa	DR0	G4C	GCACAATGAGGTTAAGATCAGGGAAACAGAATACAT	3.04095	3.66926	5hs
wobSeed20PPARa	wobSeed20	PPARa	DR0	T7A	GCAGAAAGAGGTTAAGATCAGGGAAACAGAATACAT	3.65719	3.66926	5hs
wobSeed20PPARa	wobSeed20	PPARa	DR0	T7C	GCAGAACGAGGTTAAGATCAGGGAAACAGAATACAT	3.39667	3.66926	5hs
wobSeed20PPARa	wobSeed20	PPARa	DR0	T7G	GCAGAAGGAGGTTAAGATCAGGGAAACAGAATACAT	2.8188	3.66926	5hs
wobSeed20PPARa	wobSeed20	PPARa	DR0	G8A	GCAGAATAAGGTTAAGATCAGGGAAACAGAATACAT	3.05799	3.66926	5hs
wobSeed20PPARa	wobSeed20	PPARa	DR0	HS5ablated	GCAGAATATTGTTAAGATCAGGGAAACAGAATACAT	-0.0576617	3.66926	5hs
wobSeed20PPARa	wobSeed20	PPARa	DR0	G8C	GCAGAATCAGGTTAAGATCAGGGAAACAGAATACAT	1.68482	3.66926	5hs
wobSeed20PPARa	wobSeed20	PPARa	DR0	G10A	GCAGAATGAAGTTAAGATCAGGGAAACAGAATACAT	-0.111255	3.66926	5hs
wobSeed20PPARa	wobSeed20	PPARa	DR0	G10C	GCAGAATGACGTTAAGATCAGGGAAACAGAATACAT	-0.222842	3.66926	5hs
wobSeed20PPARa	wobSeed20	PPARa	DR0	G11A	GCAGAATGAGATTAAGATCAGGGAAACAGAATACAT	-0.494247	3.66926	5hs
wobSeed20PPARa	wobSeed20	PPARa	DR0	G11C	GCAGAATGAGCTTAAGATCAGGGAAACAGAATACAT	-0.433816	3.66926	5hs
wobSeed20PPARa	wobSeed20	PPARa	DR0	T12A	GCAGAATGAGGATAAGATCAGGGAAACAGAATACAT	-0.0848418	3.66926	5hs
wobSeed20PPARa	wobSeed20	PPARa	DR0	T12C	GCAGAATGAGGCTAAGATCAGGGAAACAGAATACAT	-0.0264787	3.66926	5hs
wobSeed20PPARa	wobSeed20	PPARa	DR0	T12G	GCAGAATGAGGGTAAGATCAGGGAAACAGAATACAT	0.917913	3.66926	5hs
wobSeed20PPARa	wobSeed20	PPARa	DR0	T13A	GCAGAATGAGGTAAAGATCAGGGAAACAGAATACAT	0.991149	3.66926	5hs
wobSeed20PPARa	wobSeed20	PPARa	DR0	T13C	GCAGAATGAGGTCAAGATCAGGGAAACAGAATACAT	6.42175	3.66926	5hs
wobSeed20PPARa	wobSeed20	PPARa	DR0	T13G	GCAGAATGAGGTGAAGATCAGGGAAACAGAATACAT	2.91135	3.66926	5hs
wobSeed20PPARa	wobSeed20	PPARa	DR0	G16A	GCAGAATGAGGTTAAAATCAGGGAAACAGAATACAT	3.68885	3.66926	5hs
wobSeed20PPARa	wobSeed20	PPARa	DR0	G16C	GCAGAATGAGGTTAACATCAGGGAAACAGAATACAT	4.30117	3.66926	5hs
wobSeed20PPARa	wobSeed20	PPARa	DR0	T18A	GCAGAATGAGGTTAAGAACAGGGAAACAGAATACAT	3.17875	3.66926	5hs
wobSeed20PPARa	wobSeed20	PPARa	DR0	T18C	GCAGAATGAGGTTAAGACCAGGGAAACAGAATACAT	3.47723	3.66926	5hs
wobSeed20PPARa	wobSeed20	PPARa	DR0	T18G	GCAGAATGAGGTTAAGAGCAGGGAAACAGAATACAT	3.397	3.66926	5hs
wobSeed20PPARa	wobSeed20	PPARa	DR0	C19A	GCAGAATGAGGTTAAGATAAGGGAAACAGAATACAT	3.48462	3.66926	5hs
wobSeed20PPARa	wobSeed20	PPARa	DR0	HS3ablated	GCAGAATGAGGTTAAGATAAGGGAAACAGAATACAT	3.7744	3.66926	5hs
wobSeed20PPARa	wobSeed20	PPARa	DR0	G21A	GCAGAATGAGGTTAAGATCAAGGAAACAGAATACAT	3.6712	3.66926	5hs
wobSeed20PPARa	wobSeed20	PPARa	DR0	G21C	GCAGAATGAGGTTAAGATCACGGAAACAGAATACAT	3.74173	3.66926	5hs
wobSeed20PPARa	wobSeed20	PPARa	DR0	G22A	GCAGAATGAGGTTAAGATCAGAGAAACAGAATACAT	3.61132	3.66926	5hs
wobSeed20PPARa	wobSeed20	PPARa	DR0	G22C	GCAGAATGAGGTTAAGATCAGCGAAACAGAATACAT	3.71762	3.66926	5hs
wobSeed20PPARa	wobSeed20	PPARa	DR0	G23A	GCAGAATGAGGTTAAGATCAGGAAAACAGAATACAT	3.76481	3.66926	5hs
wobSeed20PPARa	wobSeed20	PPARa	DR0	G23C	GCAGAATGAGGTTAAGATCAGGCAAACAGAATACAT	3.44607	3.66926	5hs
wobSeed20PPARa	wobSeed20	PPARa	DR0	A25C	GCAGAATGAGGTTAAGATCAGGGACACAGAATACAT	3.5457	3.66926	5hs
wobSeed20PPARa	wobSeed20	PPARa	DR0	A25G	GCAGAATGAGGTTAAGATCAGGGAGACAGAATACAT	3.30814	3.66926	5hs
wobSeed20PPARa	wobSeed20	PPARa	DR0	A25T	GCAGAATGAGGTTAAGATCAGGGATACAGAATACAT	3.70435	3.66926	5hs
wobSeed20PPARa	wobSeed20	PPARa	DR0	A24C	GCAGAATGAGGTTAAGATCAGGGCAACAGAATACAT	3.69764	3.66926	5hs
wobSeed20PPARa	wobSeed20	PPARa	DR0	A24G	GCAGAATGAGGTTAAGATCAGGGGAACAGAATACAT	3.54929	3.66926	5hs
wobSeed20PPARa	wobSeed20	PPARa	DR0	A24T	GCAGAATGAGGTTAAGATCAGGGTAACAGAATACAT	3.68461	3.66926	5hs
wobSeed20PPARa	wobSeed20	PPARa	DR0	G23T	GCAGAATGAGGTTAAGATCAGGTAAACAGAATACAT	3.89765	3.66926	5hs
wobSeed20PPARa	wobSeed20	PPARa	DR0	G22T	GCAGAATGAGGTTAAGATCAGTGAAACAGAATACAT	3.60364	3.66926	5hs
wobSeed20PPARa	wobSeed20	PPARa	DR0	G21T	GCAGAATGAGGTTAAGATCATGGAAACAGAATACAT	3.43959	3.66926	5hs
wobSeed20PPARa	wobSeed20	PPARa	DR0	A20C	GCAGAATGAGGTTAAGATCCGGGAAACAGAATACAT	3.26468	3.66926	5hs
wobSeed20PPARa	wobSeed20	PPARa	DR0	A20G	GCAGAATGAGGTTAAGATCGGGGAAACAGAATACAT	3.6486	3.66926	5hs
wobSeed20PPARa	wobSeed20	PPARa	DR0	A20T	GCAGAATGAGGTTAAGATCTGGGAAACAGAATACAT	3.64068	3.66926	5hs
wobSeed20PPARa	wobSeed20	PPARa	DR0	C19G	GCAGAATGAGGTTAAGATGAGGGAAACAGAATACAT	3.52418	3.66926	5hs
wobSeed20PPARa	wobSeed20	PPARa	DR0	C19T	GCAGAATGAGGTTAAGATTAGGGAAACAGAATACAT	3.38738	3.66926	5hs
wobSeed20PPARa	wobSeed20	PPARa	DR0	A17C	GCAGAATGAGGTTAAGCTCAGGGAAACAGAATACAT	3.76948	3.66926	5hs
wobSeed20PPARa	wobSeed20	PPARa	DR0	A17G	GCAGAATGAGGTTAAGGTCAGGGAAACAGAATACAT	5.20824	3.66926	5hs
wobSeed20PPARa	wobSeed20	PPARa	DR0	A17T	GCAGAATGAGGTTAAGTTCAGGGAAACAGAATACAT	4.63254	3.66926	5hs
wobSeed20PPARa	wobSeed20	PPARa	DR0	G16T	GCAGAATGAGGTTAATATCAGGGAAACAGAATACAT	2.98424	3.66926	5hs
wobSeed20PPARa	wobSeed20	PPARa	DR0	A15C	GCAGAATGAGGTTACGATCAGGGAAACAGAATACAT	3.89707	3.66926	5hs
wobSeed20PPARa	wobSeed20	PPARa	DR0	A15G	GCAGAATGAGGTTAGGATCAGGGAAACAGAATACAT	2.19002	3.66926	5hs
wobSeed20PPARa	wobSeed20	PPARa	DR0	A15T	GCAGAATGAGGTTATGATCAGGGAAACAGAATACAT	2.83161	3.66926	5hs
wobSeed20PPARa	wobSeed20	PPARa	DR0	A14C	GCAGAATGAGGTTCAGATCAGGGAAACAGAATACAT	1.1409	3.66926	5hs
wobSeed20PPARa	wobSeed20	PPARa	DR0	A14G	GCAGAATGAGGTTGAGATCAGGGAAACAGAATACAT	0.659787	3.66926	5hs
wobSeed20PPARa	wobSeed20	PPARa	DR0	A14T	GCAGAATGAGGTTTAGATCAGGGAAACAGAATACAT	-0.305922	3.66926	5hs
wobSeed20PPARa	wobSeed20	PPARa	DR0	G11T	GCAGAATGAGTTTAAGATCAGGGAAACAGAATACAT	-0.0431965	3.66926	5hs
wobSeed20PPARa	wobSeed20	PPARa	DR0	G10T	GCAGAATGATGTTAAGATCAGGGAAACAGAATACAT	-0.204753	3.66926	5hs
wobSeed20PPARa	wobSeed20	PPARa	DR0	A9C	GCAGAATGCGGTTAAGATCAGGGAAACAGAATACAT	-0.181065	3.66926	5hs
wobSeed20PPARa	wobSeed20	PPARa	DR0	A9G	GCAGAATGGGGTTAAGATCAGGGAAACAGAATACAT	5.62111	3.66926	5hs
wobSeed20PPARa	wobSeed20	PPARa	DR0	A9T	GCAGAATGTGGTTAAGATCAGGGAAACAGAATACAT	0.171942	3.66926	5hs
wobSeed20PPARa	wobSeed20	PPARa	DR0	G8T	GCAGAATTAGGTTAAGATCAGGGAAACAGAATACAT	2.94248	3.66926	5hs
wobSeed20PPARa	wobSeed20	PPARa	DR0	A6C	GCAGACTGAGGTTAAGATCAGGGAAACAGAATACAT	2.92132	3.66926	5hs
wobSeed20PPARa	wobSeed20	PPARa	DR0	A6G	GCAGAGTGAGGTTAAGATCAGGGAAACAGAATACAT	3.14718	3.66926	5hs
wobSeed20PPARa	wobSeed20	PPARa	DR0	A6T	GCAGATTGAGGTTAAGATCAGGGAAACAGAATACAT	3.45316	3.66926	5hs
wobSeed20PPARa	wobSeed20	PPARa	DR0	A5C	GCAGCATGAGGTTAAGATCAGGGAAACAGAATACAT	3.0614	3.66926	5hs
wobSeed20PPARa	wobSeed20	PPARa	DR0	A5G	GCAGGATGAGGTTAAGATCAGGGAAACAGAATACAT	3.06101	3.66926	5hs
wobSeed20PPARa	wobSeed20	PPARa	DR0	A5T	GCAGTATGAGGTTAAGATCAGGGAAACAGAATACAT	3.08312	3.66926	5hs
wobSeed20PPARa	wobSeed20	PPARa	DR0	G4T	GCATAATGAGGTTAAGATCAGGGAAACAGAATACAT	3.79133	3.66926	5hs
wobSeed20PPARa	wobSeed20	PPARa	DR0	seed	GCAGAATGAGGTTAAGATCAGGGAAACAGAATACAT	3.66926	3.66926	5hs
wobSeed116THRa	wobSeed116	THRa	DR4	G4A	GCAAAATGAGGTTACCAAAGATCAGGGAAACGCTTG	3.06035	3.04063	5hs
wobSeed116THRa	wobSeed116	THRa	DR4	G4C	GCACAATGAGGTTACCAAAGATCAGGGAAACGCTTG	2.76598	3.04063	5hs
wobSeed116THRa	wobSeed116	THRa	DR4	T7A	GCAGAAAGAGGTTACCAAAGATCAGGGAAACGCTTG	1.91439	3.04063	5hs
wobSeed116THRa	wobSeed116	THRa	DR4	T7C	GCAGAACGAGGTTACCAAAGATCAGGGAAACGCTTG	2.31476	3.04063	5hs
wobSeed116THRa	wobSeed116	THRa	DR4	T7G	GCAGAAGGAGGTTACCAAAGATCAGGGAAACGCTTG	1.73495	3.04063	5hs
wobSeed116THRa	wobSeed116	THRa	DR4	G8A	GCAGAATAAGGTTACCAAAGATCAGGGAAACGCTTG	2.69406	3.04063	5hs
wobSeed116THRa	wobSeed116	THRa	DR4	G8C	GCAGAATCAGGTTACCAAAGATCAGGGAAACGCTTG	1.35694	3.04063	5hs
wobSeed116THRa	wobSeed116	THRa	DR4	G10A	GCAGAATGAAGTTACCAAAGATCAGGGAAACGCTTG	-0.228332	3.04063	5hs
wobSeed116THRa	wobSeed116	THRa	DR4	G10C	GCAGAATGACGTTACCAAAGATCAGGGAAACGCTTG	-0.427411	3.04063	5hs
wobSeed116THRa	wobSeed116	THRa	DR4	G11A	GCAGAATGAGATTACCAAAGATCAGGGAAACGCTTG	-0.260986	3.04063	5hs
wobSeed116THRa	wobSeed116	THRa	DR4	G11C	GCAGAATGAGCTTACCAAAGATCAGGGAAACGCTTG	-0.369477	3.04063	5hs
wobSeed116THRa	wobSeed116	THRa	DR4	T12A	GCAGAATGAGGATACCAAAGATCAGGGAAACGCTTG	1.49741	3.04063	5hs
wobSeed116THRa	wobSeed116	THRa	DR4	T12C	GCAGAATGAGGCTACCAAAGATCAGGGAAACGCTTG	0.463053	3.04063	5hs
wobSeed116THRa	wobSeed116	THRa	DR4	T12G	GCAGAATGAGGGTACCAAAGATCAGGGAAACGCTTG	0.501586	3.04063	5hs
wobSeed116THRa	wobSeed116	THRa	DR4	T13A	GCAGAATGAGGTAACCAAAGATCAGGGAAACGCTTG	2.05282	3.04063	5hs
wobSeed116THRa	wobSeed116	THRa	DR4	T13C	GCAGAATGAGGTCACCAAAGATCAGGGAAACGCTTG	4.62601	3.04063	5hs
wobSeed116THRa	wobSeed116	THRa	DR4	T13G	GCAGAATGAGGTGACCAAAGATCAGGGAAACGCTTG	2.52785	3.04063	5hs
wobSeed116THRa	wobSeed116	THRa	DR4	C15A	GCAGAATGAGGTTAACAAAGATCAGGGAAACGCTTG	2.56988	3.04063	5hs
wobSeed116THRa	wobSeed116	THRa	DR4	C16A	GCAGAATGAGGTTACAAAAGATCAGGGAAACGCTTG	2.60323	3.04063	5hs
wobSeed116THRa	wobSeed116	THRa	DR4	G20A	GCAGAATGAGGTTACCAAAAATCAGGGAAACGCTTG	2.56991	3.04063	5hs
wobSeed116THRa	wobSeed116	THRa	DR4	HS3ablated	GCAGAATGAGGTTACCAAAAATCAGGGAAACGCTTG	2.36393	3.04063	5hs
wobSeed116THRa	wobSeed116	THRa	DR4	G20C	GCAGAATGAGGTTACCAAACATCAGGGAAACGCTTG	2.59444	3.04063	5hs
wobSeed116THRa	wobSeed116	THRa	DR4	T22A	GCAGAATGAGGTTACCAAAGAACAGGGAAACGCTTG	2.59433	3.04063	5hs
wobSeed116THRa	wobSeed116	THRa	DR4	T22C	GCAGAATGAGGTTACCAAAGACCAGGGAAACGCTTG	2.86918	3.04063	5hs
wobSeed116THRa	wobSeed116	THRa	DR4	T22G	GCAGAATGAGGTTACCAAAGAGCAGGGAAACGCTTG	2.73111	3.04063	5hs
wobSeed116THRa	wobSeed116	THRa	DR4	C23A	GCAGAATGAGGTTACCAAAGATAAGGGAAACGCTTG	2.55067	3.04063	5hs
wobSeed116THRa	wobSeed116	THRa	DR4	G25A	GCAGAATGAGGTTACCAAAGATCAAGGAAACGCTTG	3.02798	3.04063	5hs
wobSeed116THRa	wobSeed116	THRa	DR4	G25C	GCAGAATGAGGTTACCAAAGATCACGGAAACGCTTG	3.02755	3.04063	5hs
wobSeed116THRa	wobSeed116	THRa	DR4	G26A	GCAGAATGAGGTTACCAAAGATCAGAGAAACGCTTG	2.63546	3.04063	5hs
wobSeed116THRa	wobSeed116	THRa	DR4	G26C	GCAGAATGAGGTTACCAAAGATCAGCGAAACGCTTG	2.72714	3.04063	5hs
wobSeed116THRa	wobSeed116	THRa	DR4	G27A	GCAGAATGAGGTTACCAAAGATCAGGAAAACGCTTG	2.8772	3.04063	5hs
wobSeed116THRa	wobSeed116	THRa	DR4	G27C	GCAGAATGAGGTTACCAAAGATCAGGCAAACGCTTG	2.8405	3.04063	5hs
wobSeed116THRa	wobSeed116	THRa	DR4	A29C	GCAGAATGAGGTTACCAAAGATCAGGGACACGCTTG	3.3342	3.04063	5hs
wobSeed116THRa	wobSeed116	THRa	DR4	A29G	GCAGAATGAGGTTACCAAAGATCAGGGAGACGCTTG	2.86331	3.04063	5hs
wobSeed116THRa	wobSeed116	THRa	DR4	A29T	GCAGAATGAGGTTACCAAAGATCAGGGATACGCTTG	2.80082	3.04063	5hs
wobSeed116THRa	wobSeed116	THRa	DR4	A28C	GCAGAATGAGGTTACCAAAGATCAGGGCAACGCTTG	3.15679	3.04063	5hs
wobSeed116THRa	wobSeed116	THRa	DR4	A28G	GCAGAATGAGGTTACCAAAGATCAGGGGAACGCTTG	2.87159	3.04063	5hs
wobSeed116THRa	wobSeed116	THRa	DR4	A28T	GCAGAATGAGGTTACCAAAGATCAGGGTAACGCTTG	3.09879	3.04063	5hs
wobSeed116THRa	wobSeed116	THRa	DR4	G27T	GCAGAATGAGGTTACCAAAGATCAGGTAAACGCTTG	2.9833	3.04063	5hs
wobSeed116THRa	wobSeed116	THRa	DR4	G26T	GCAGAATGAGGTTACCAAAGATCAGTGAAACGCTTG	2.65257	3.04063	5hs
wobSeed116THRa	wobSeed116	THRa	DR4	G25T	GCAGAATGAGGTTACCAAAGATCATGGAAACGCTTG	3.02952	3.04063	5hs
wobSeed116THRa	wobSeed116	THRa	DR4	A24C	GCAGAATGAGGTTACCAAAGATCCGGGAAACGCTTG	2.60905	3.04063	5hs
wobSeed116THRa	wobSeed116	THRa	DR4	A24G	GCAGAATGAGGTTACCAAAGATCGGGGAAACGCTTG	2.70508	3.04063	5hs
wobSeed116THRa	wobSeed116	THRa	DR4	A24T	GCAGAATGAGGTTACCAAAGATCTGGGAAACGCTTG	2.50952	3.04063	5hs
wobSeed116THRa	wobSeed116	THRa	DR4	C23G	GCAGAATGAGGTTACCAAAGATGAGGGAAACGCTTG	2.54843	3.04063	5hs
wobSeed116THRa	wobSeed116	THRa	DR4	C23T	GCAGAATGAGGTTACCAAAGATTAGGGAAACGCTTG	2.68533	3.04063	5hs
wobSeed116THRa	wobSeed116	THRa	DR4	A21C	GCAGAATGAGGTTACCAAAGCTCAGGGAAACGCTTG	2.83246	3.04063	5hs
wobSeed116THRa	wobSeed116	THRa	DR4	A21G	GCAGAATGAGGTTACCAAAGGTCAGGGAAACGCTTG	5.20836	3.04063	5hs
wobSeed116THRa	wobSeed116	THRa	DR4	A21T	GCAGAATGAGGTTACCAAAGTTCAGGGAAACGCTTG	4.02468	3.04063	5hs
wobSeed116THRa	wobSeed116	THRa	DR4	G20T	GCAGAATGAGGTTACCAAATATCAGGGAAACGCTTG	2.66714	3.04063	5hs
wobSeed116THRa	wobSeed116	THRa	DR4	A19C	GCAGAATGAGGTTACCAACGATCAGGGAAACGCTTG	2.74738	3.04063	5hs
wobSeed116THRa	wobSeed116	THRa	DR4	A19G	GCAGAATGAGGTTACCAAGGATCAGGGAAACGCTTG	2.93602	3.04063	5hs
wobSeed116THRa	wobSeed116	THRa	DR4	A19T	GCAGAATGAGGTTACCAATGATCAGGGAAACGCTTG	2.60972	3.04063	5hs
wobSeed116THRa	wobSeed116	THRa	DR4	A18C	GCAGAATGAGGTTACCACAGATCAGGGAAACGCTTG	2.92837	3.04063	5hs
wobSeed116THRa	wobSeed116	THRa	DR4	A18G	GCAGAATGAGGTTACCAGAGATCAGGGAAACGCTTG	3.28135	3.04063	5hs
wobSeed116THRa	wobSeed116	THRa	DR4	A18T	GCAGAATGAGGTTACCATAGATCAGGGAAACGCTTG	2.58803	3.04063	5hs
wobSeed116THRa	wobSeed116	THRa	DR4	A17C	GCAGAATGAGGTTACCCAAGATCAGGGAAACGCTTG	3.27882	3.04063	5hs
wobSeed116THRa	wobSeed116	THRa	DR4	A17G	GCAGAATGAGGTTACCGAAGATCAGGGAAACGCTTG	3.05249	3.04063	5hs
wobSeed116THRa	wobSeed116	THRa	DR4	A17T	GCAGAATGAGGTTACCTAAGATCAGGGAAACGCTTG	3.92819	3.04063	5hs
wobSeed116THRa	wobSeed116	THRa	DR4	C16G	GCAGAATGAGGTTACGAAAGATCAGGGAAACGCTTG	2.89432	3.04063	5hs
wobSeed116THRa	wobSeed116	THRa	DR4	C16T	GCAGAATGAGGTTACTAAAGATCAGGGAAACGCTTG	2.19364	3.04063	5hs
wobSeed116THRa	wobSeed116	THRa	DR4	C15G	GCAGAATGAGGTTAGCAAAGATCAGGGAAACGCTTG	1.80387	3.04063	5hs
wobSeed116THRa	wobSeed116	THRa	DR4	C15T	GCAGAATGAGGTTATCAAAGATCAGGGAAACGCTTG	2.58018	3.04063	5hs
wobSeed116THRa	wobSeed116	THRa	DR4	A14C	GCAGAATGAGGTTCCCAAAGATCAGGGAAACGCTTG	0.217617	3.04063	5hs
wobSeed116THRa	wobSeed116	THRa	DR4	A14G	GCAGAATGAGGTTGCCAAAGATCAGGGAAACGCTTG	0.855317	3.04063	5hs
wobSeed116THRa	wobSeed116	THRa	DR4	A14T	GCAGAATGAGGTTTCCAAAGATCAGGGAAACGCTTG	-0.118273	3.04063	5hs
wobSeed116THRa	wobSeed116	THRa	DR4	G11T	GCAGAATGAGTTTACCAAAGATCAGGGAAACGCTTG	-0.10283	3.04063	5hs
wobSeed116THRa	wobSeed116	THRa	DR4	G10T	GCAGAATGATGTTACCAAAGATCAGGGAAACGCTTG	-0.115455	3.04063	5hs
wobSeed116THRa	wobSeed116	THRa	DR4	A9C	GCAGAATGCGGTTACCAAAGATCAGGGAAACGCTTG	-0.322601	3.04063	5hs
wobSeed116THRa	wobSeed116	THRa	DR4	A9G	GCAGAATGGGGTTACCAAAGATCAGGGAAACGCTTG	3.07084	3.04063	5hs
wobSeed116THRa	wobSeed116	THRa	DR4	A9T	GCAGAATGTGGTTACCAAAGATCAGGGAAACGCTTG	-0.0500221	3.04063	5hs
wobSeed116THRa	wobSeed116	THRa	DR4	HS5ablated	GCAGAATTAAGTTACCAAAGATCAGGGAAACGCTTG	-0.299863	3.04063	5hs
wobSeed116THRa	wobSeed116	THRa	DR4	G8T	GCAGAATTAGGTTACCAAAGATCAGGGAAACGCTTG	1.12314	3.04063	5hs
wobSeed116THRa	wobSeed116	THRa	DR4	A6C	GCAGACTGAGGTTACCAAAGATCAGGGAAACGCTTG	2.70387	3.04063	5hs
wobSeed116THRa	wobSeed116	THRa	DR4	A6G	GCAGAGTGAGGTTACCAAAGATCAGGGAAACGCTTG	2.84365	3.04063	5hs
wobSeed116THRa	wobSeed116	THRa	DR4	A6T	GCAGATTGAGGTTACCAAAGATCAGGGAAACGCTTG	2.90532	3.04063	5hs
wobSeed116THRa	wobSeed116	THRa	DR4	A5C	GCAGCATGAGGTTACCAAAGATCAGGGAAACGCTTG	2.95951	3.04063	5hs
wobSeed116THRa	wobSeed116	THRa	DR4	A5G	GCAGGATGAGGTTACCAAAGATCAGGGAAACGCTTG	2.67095	3.04063	5hs
wobSeed116THRa	wobSeed116	THRa	DR4	A5T	GCAGTATGAGGTTACCAAAGATCAGGGAAACGCTTG	2.86855	3.04063	5hs
wobSeed116THRa	wobSeed116	THRa	DR4	G4T	GCATAATGAGGTTACCAAAGATCAGGGAAACGCTTG	2.80128	3.04063	5hs
wobSeed116THRa	wobSeed116	THRa	DR4	seed	GCAGAATGAGGTTACCAAAGATCAGGGAAACGCTTG	3.04063	3.04063	5hs
wobSeed116PPARa	wobSeed116	PPARa	DR4	G4A	GCAAAATGAGGTTACCAAAGATCAGGGAAACGCTTG	3.7092	3.64501	5hs
wobSeed116PPARa	wobSeed116	PPARa	DR4	G4C	GCACAATGAGGTTACCAAAGATCAGGGAAACGCTTG	3.26481	3.64501	5hs
wobSeed116PPARa	wobSeed116	PPARa	DR4	T7A	GCAGAAAGAGGTTACCAAAGATCAGGGAAACGCTTG	3.3661	3.64501	5hs
wobSeed116PPARa	wobSeed116	PPARa	DR4	T7C	GCAGAACGAGGTTACCAAAGATCAGGGAAACGCTTG	3.06813	3.64501	5hs
wobSeed116PPARa	wobSeed116	PPARa	DR4	T7G	GCAGAAGGAGGTTACCAAAGATCAGGGAAACGCTTG	2.79018	3.64501	5hs
wobSeed116PPARa	wobSeed116	PPARa	DR4	G8A	GCAGAATAAGGTTACCAAAGATCAGGGAAACGCTTG	2.93115	3.64501	5hs
wobSeed116PPARa	wobSeed116	PPARa	DR4	G8C	GCAGAATCAGGTTACCAAAGATCAGGGAAACGCTTG	1.6929	3.64501	5hs
wobSeed116PPARa	wobSeed116	PPARa	DR4	G10A	GCAGAATGAAGTTACCAAAGATCAGGGAAACGCTTG	-0.152861	3.64501	5hs
wobSeed116PPARa	wobSeed116	PPARa	DR4	G10C	GCAGAATGACGTTACCAAAGATCAGGGAAACGCTTG	-0.288733	3.64501	5hs
wobSeed116PPARa	wobSeed116	PPARa	DR4	G11A	GCAGAATGAGATTACCAAAGATCAGGGAAACGCTTG	-0.284852	3.64501	5hs
wobSeed116PPARa	wobSeed116	PPARa	DR4	G11C	GCAGAATGAGCTTACCAAAGATCAGGGAAACGCTTG	-0.401451	3.64501	5hs
wobSeed116PPARa	wobSeed116	PPARa	DR4	T12A	GCAGAATGAGGATACCAAAGATCAGGGAAACGCTTG	-0.154541	3.64501	5hs
wobSeed116PPARa	wobSeed116	PPARa	DR4	T12C	GCAGAATGAGGCTACCAAAGATCAGGGAAACGCTTG	0.361029	3.64501	5hs
wobSeed116PPARa	wobSeed116	PPARa	DR4	T12G	GCAGAATGAGGGTACCAAAGATCAGGGAAACGCTTG	1.1821	3.64501	5hs
wobSeed116PPARa	wobSeed116	PPARa	DR4	T13A	GCAGAATGAGGTAACCAAAGATCAGGGAAACGCTTG	1.21346	3.64501	5hs
wobSeed116PPARa	wobSeed116	PPARa	DR4	T13C	GCAGAATGAGGTCACCAAAGATCAGGGAAACGCTTG	6.33329	3.64501	5hs
wobSeed116PPARa	wobSeed116	PPARa	DR4	T13G	GCAGAATGAGGTGACCAAAGATCAGGGAAACGCTTG	2.23804	3.64501	5hs
wobSeed116PPARa	wobSeed116	PPARa	DR4	C15A	GCAGAATGAGGTTAACAAAGATCAGGGAAACGCTTG	3.60992	3.64501	5hs
wobSeed116PPARa	wobSeed116	PPARa	DR4	C16A	GCAGAATGAGGTTACAAAAGATCAGGGAAACGCTTG	3.05252	3.64501	5hs
wobSeed116PPARa	wobSeed116	PPARa	DR4	G20A	GCAGAATGAGGTTACCAAAAATCAGGGAAACGCTTG	3.19515	3.64501	5hs
wobSeed116PPARa	wobSeed116	PPARa	DR4	HS3ablated	GCAGAATGAGGTTACCAAAAATCAGGGAAACGCTTG	3.14946	3.64501	5hs
wobSeed116PPARa	wobSeed116	PPARa	DR4	G20C	GCAGAATGAGGTTACCAAACATCAGGGAAACGCTTG	3.20708	3.64501	5hs
wobSeed116PPARa	wobSeed116	PPARa	DR4	T22A	GCAGAATGAGGTTACCAAAGAACAGGGAAACGCTTG	3.32197	3.64501	5hs
wobSeed116PPARa	wobSeed116	PPARa	DR4	T22C	GCAGAATGAGGTTACCAAAGACCAGGGAAACGCTTG	3.26795	3.64501	5hs
wobSeed116PPARa	wobSeed116	PPARa	DR4	T22G	GCAGAATGAGGTTACCAAAGAGCAGGGAAACGCTTG	3.05136	3.64501	5hs
wobSeed116PPARa	wobSeed116	PPARa	DR4	C23A	GCAGAATGAGGTTACCAAAGATAAGGGAAACGCTTG	3.46439	3.64501	5hs
wobSeed116PPARa	wobSeed116	PPARa	DR4	G25A	GCAGAATGAGGTTACCAAAGATCAAGGAAACGCTTG	3.69819	3.64501	5hs
wobSeed116PPARa	wobSeed116	PPARa	DR4	G25C	GCAGAATGAGGTTACCAAAGATCACGGAAACGCTTG	3.49779	3.64501	5hs
wobSeed116PPARa	wobSeed116	PPARa	DR4	G26A	GCAGAATGAGGTTACCAAAGATCAGAGAAACGCTTG	3.31953	3.64501	5hs
wobSeed116PPARa	wobSeed116	PPARa	DR4	G26C	GCAGAATGAGGTTACCAAAGATCAGCGAAACGCTTG	3.23684	3.64501	5hs
wobSeed116PPARa	wobSeed116	PPARa	DR4	G27A	GCAGAATGAGGTTACCAAAGATCAGGAAAACGCTTG	3.51321	3.64501	5hs
wobSeed116PPARa	wobSeed116	PPARa	DR4	G27C	GCAGAATGAGGTTACCAAAGATCAGGCAAACGCTTG	3.41378	3.64501	5hs
wobSeed116PPARa	wobSeed116	PPARa	DR4	A29C	GCAGAATGAGGTTACCAAAGATCAGGGACACGCTTG	3.38261	3.64501	5hs
wobSeed116PPARa	wobSeed116	PPARa	DR4	A29G	GCAGAATGAGGTTACCAAAGATCAGGGAGACGCTTG	3.38047	3.64501	5hs
wobSeed116PPARa	wobSeed116	PPARa	DR4	A29T	GCAGAATGAGGTTACCAAAGATCAGGGATACGCTTG	3.28149	3.64501	5hs
wobSeed116PPARa	wobSeed116	PPARa	DR4	A28C	GCAGAATGAGGTTACCAAAGATCAGGGCAACGCTTG	3.61016	3.64501	5hs
wobSeed116PPARa	wobSeed116	PPARa	DR4	A28G	GCAGAATGAGGTTACCAAAGATCAGGGGAACGCTTG	3.43948	3.64501	5hs
wobSeed116PPARa	wobSeed116	PPARa	DR4	A28T	GCAGAATGAGGTTACCAAAGATCAGGGTAACGCTTG	3.64732	3.64501	5hs
wobSeed116PPARa	wobSeed116	PPARa	DR4	G27T	GCAGAATGAGGTTACCAAAGATCAGGTAAACGCTTG	3.43346	3.64501	5hs
wobSeed116PPARa	wobSeed116	PPARa	DR4	G26T	GCAGAATGAGGTTACCAAAGATCAGTGAAACGCTTG	3.39628	3.64501	5hs
wobSeed116PPARa	wobSeed116	PPARa	DR4	G25T	GCAGAATGAGGTTACCAAAGATCATGGAAACGCTTG	3.62644	3.64501	5hs
wobSeed116PPARa	wobSeed116	PPARa	DR4	A24C	GCAGAATGAGGTTACCAAAGATCCGGGAAACGCTTG	3.22826	3.64501	5hs
wobSeed116PPARa	wobSeed116	PPARa	DR4	A24G	GCAGAATGAGGTTACCAAAGATCGGGGAAACGCTTG	3.27646	3.64501	5hs
wobSeed116PPARa	wobSeed116	PPARa	DR4	A24T	GCAGAATGAGGTTACCAAAGATCTGGGAAACGCTTG	3.39592	3.64501	5hs
[truncated: 58,264 more rows]

## Sheet: Figure 5A
Figure 5A
PROBE IDs indicate the DR spacing for each probe sequence, 4 highlighted sequences are identified below
DR1.1 = NRC3_wobSeed25_DR1
DR4.1 = NRC3_wobSeed97_DR4
DR1.2 = NRC3_wobSeed26_DR1
DR4.2 = NRC3_wobSeed98_DR4
PROBE_IDs	PROBE_SEQUENCE	PPARg:RXRa	LXRa:RXRa
NRC3_wobSeed1_DR0_A14C_o1	GCCAAACTAGGTCCAGGTCAAAGTCGGTTTGTGCCAGCGATTGACAGCGTAGAATGAAGG	3502.99	2519.05
NRC3_wobSeed1_DR0_A14G_o1	GCCAAACTAGGTCGAGGTCAAAGTCGGTTTGTGCCAGCGATTGACAGCGTAGAATGAAGG	15876.5	12902.1
NRC3_wobSeed1_DR0_A14T_o1	GCCAAACTAGGTCTAGGTCAAAGTCGGTTTGTGCCAGCGATTGACAGCGTAGAATGAAGG	3931.22	2075.07
NRC3_wobSeed1_DR0_A15C_o1	GCCAAACTAGGTCACGGTCAAAGTCGGTTTGTGCCAGCGATTGACAGCGTAGAATGAAGG	34594.3	8090.39
NRC3_wobSeed1_DR0_A15G_o1	GCCAAACTAGGTCAGGGTCAAAGTCGGTTTGTGCCAGCGATTGACAGCGTAGAATGAAGG	28418.2	8096.69
NRC3_wobSeed1_DR0_A15T_o1	GCCAAACTAGGTCATGGTCAAAGTCGGTTTGTGCCAGCGATTGACAGCGTAGAATGAAGG	21529.3	2976.74
NRC3_wobSeed1_DR0_A20C_o1	GCCAAACTAGGTCAAGGTCCAAGTCGGTTTGTGCCAGCGATTGACAGCGTAGAATGAAGG	27479.1	2635.94
NRC3_wobSeed1_DR0_A20G_o1	GCCAAACTAGGTCAAGGTCGAAGTCGGTTTGTGCCAGCGATTGACAGCGTAGAATGAAGG	26398.5	3742.98
NRC3_wobSeed1_DR0_A20T_o1	GCCAAACTAGGTCAAGGTCTAAGTCGGTTTGTGCCAGCGATTGACAGCGTAGAATGAAGG	22351.5	2635.13
NRC3_wobSeed1_DR0_A21C_o1	GCCAAACTAGGTCAAGGTCACAGTCGGTTTGTGCCAGCGATTGACAGCGTAGAATGAAGG	37964.3	14047.6
NRC3_wobSeed1_DR0_A21G_o1	GCCAAACTAGGTCAAGGTCAGAGTCGGTTTGTGCCAGCGATTGACAGCGTAGAATGAAGG	28903	8281.94
NRC3_wobSeed1_DR0_A21T_o1	GCCAAACTAGGTCAAGGTCATAGTCGGTTTGTGCCAGCGATTGACAGCGTAGAATGAAGG	30815.8	14709.1
NRC3_wobSeed1_DR0_A22C_o1	GCCAAACTAGGTCAAGGTCAACGTCGGTTTGTGCCAGCGATTGACAGCGTAGAATGAAGG	34488.4	14815
NRC3_wobSeed1_DR0_A22G_o1	GCCAAACTAGGTCAAGGTCAAGGTCGGTTTGTGCCAGCGATTGACAGCGTAGAATGAAGG	34270	15561.3
NRC3_wobSeed1_DR0_A22T_o1	GCCAAACTAGGTCAAGGTCAATGTCGGTTTGTGCCAGCGATTGACAGCGTAGAATGAAGG	31881.8	12198.5
NRC3_wobSeed1_DR0_A4C_o1	GCCCAACTAGGTCAAGGTCAAAGTCGGTTTGTGCCAGCGATTGACAGCGTAGAATGAAGG	30196.6	17077.8
NRC3_wobSeed1_DR0_A4G_o1	GCCGAACTAGGTCAAGGTCAAAGTCGGTTTGTGCCAGCGATTGACAGCGTAGAATGAAGG	36537.9	16654.2
NRC3_wobSeed1_DR0_A4T_o1	GCCTAACTAGGTCAAGGTCAAAGTCGGTTTGTGCCAGCGATTGACAGCGTAGAATGAAGG	39869.2	14583.9
NRC3_wobSeed1_DR0_A5C_o1	GCCACACTAGGTCAAGGTCAAAGTCGGTTTGTGCCAGCGATTGACAGCGTAGAATGAAGG	26089.4	23042.4
NRC3_wobSeed1_DR0_A5G_o1	GCCAGACTAGGTCAAGGTCAAAGTCGGTTTGTGCCAGCGATTGACAGCGTAGAATGAAGG	18724.7	15654.2
NRC3_wobSeed1_DR0_A5T_o1	GCCATACTAGGTCAAGGTCAAAGTCGGTTTGTGCCAGCGATTGACAGCGTAGAATGAAGG	24262.8	19789.8
NRC3_wobSeed1_DR0_A6C_o1	GCCAACCTAGGTCAAGGTCAAAGTCGGTTTGTGCCAGCGATTGACAGCGTAGAATGAAGG	10366.8	17036.2
NRC3_wobSeed1_DR0_A6G_o1	GCCAAGCTAGGTCAAGGTCAAAGTCGGTTTGTGCCAGCGATTGACAGCGTAGAATGAAGG	9286.12	18595
NRC3_wobSeed1_DR0_A6T_o1	GCCAATCTAGGTCAAGGTCAAAGTCGGTTTGTGCCAGCGATTGACAGCGTAGAATGAAGG	36064.8	19007.1
NRC3_wobSeed1_DR0_A9C_o1	GCCAAACTCGGTCAAGGTCAAAGTCGGTTTGTGCCAGCGATTGACAGCGTAGAATGAAGG	7087.3	12847.4
NRC3_wobSeed1_DR0_A9G_o1	GCCAAACTGGGTCAAGGTCAAAGTCGGTTTGTGCCAGCGATTGACAGCGTAGAATGAAGG	34018.5	10193.7
NRC3_wobSeed1_DR0_A9T_o1	GCCAAACTTGGTCAAGGTCAAAGTCGGTTTGTGCCAGCGATTGACAGCGTAGAATGAAGG	3657.03	8398.59
NRC3_wobSeed1_DR0_C13A_o1	GCCAAACTAGGTAAAGGTCAAAGTCGGTTTGTGCCAGCGATTGACAGCGTAGAATGAAGG	19381.1	25174.6
NRC3_wobSeed1_DR0_C13G_o1	GCCAAACTAGGTGAAGGTCAAAGTCGGTTTGTGCCAGCGATTGACAGCGTAGAATGAAGG	18269.8	7143.16
NRC3_wobSeed1_DR0_C13T_o1	GCCAAACTAGGTTAAGGTCAAAGTCGGTTTGTGCCAGCGATTGACAGCGTAGAATGAAGG	15423.2	14318.1
NRC3_wobSeed1_DR0_C19A_o1	GCCAAACTAGGTCAAGGTAAAAGTCGGTTTGTGCCAGCGATTGACAGCGTAGAATGAAGG	22395	2760.74
NRC3_wobSeed1_DR0_C19G_o1	GCCAAACTAGGTCAAGGTGAAAGTCGGTTTGTGCCAGCGATTGACAGCGTAGAATGAAGG	25770.5	3422.32
NRC3_wobSeed1_DR0_C19T_o1	GCCAAACTAGGTCAAGGTTAAAGTCGGTTTGTGCCAGCGATTGACAGCGTAGAATGAAGG	31231	5781.14
NRC3_wobSeed1_DR0_C25A_o1	GCCAAACTAGGTCAAGGTCAAAGTAGGTTTGTGCCAGCGATTGACAGCGTAGAATGAAGG	38626.4	19469.4
NRC3_wobSeed1_DR0_C25G_o1	GCCAAACTAGGTCAAGGTCAAAGTGGGTTTGTGCCAGCGATTGACAGCGTAGAATGAAGG	32658.7	15682.3
NRC3_wobSeed1_DR0_C25T_o1	GCCAAACTAGGTCAAGGTCAAAGTTGGTTTGTGCCAGCGATTGACAGCGTAGAATGAAGG	37786.8	16951.4
NRC3_wobSeed1_DR0_C7A_o1	GCCAAAATAGGTCAAGGTCAAAGTCGGTTTGTGCCAGCGATTGACAGCGTAGAATGAAGG	26752.5	21879.8
NRC3_wobSeed1_DR0_C7G_o1	GCCAAAGTAGGTCAAGGTCAAAGTCGGTTTGTGCCAGCGATTGACAGCGTAGAATGAAGG	40017.7	18923.6
NRC3_wobSeed1_DR0_C7T_o1	GCCAAATTAGGTCAAGGTCAAAGTCGGTTTGTGCCAGCGATTGACAGCGTAGAATGAAGG	30533.2	21655.1
NRC3_wobSeed1_DR0_G10A_o1	GCCAAACTAAGTCAAGGTCAAAGTCGGTTTGTGCCAGCGATTGACAGCGTAGAATGAAGG	3768.21	14466.5
NRC3_wobSeed1_DR0_G10C_o1	GCCAAACTACGTCAAGGTCAAAGTCGGTTTGTGCCAGCGATTGACAGCGTAGAATGAAGG	2384.19	7683.52
NRC3_wobSeed1_DR0_G10T_o1	GCCAAACTATGTCAAGGTCAAAGTCGGTTTGTGCCAGCGATTGACAGCGTAGAATGAAGG	5700.08	11855.5
NRC3_wobSeed1_DR0_G11A_o1	GCCAAACTAGATCAAGGTCAAAGTCGGTTTGTGCCAGCGATTGACAGCGTAGAATGAAGG	4910.08	8843.05
NRC3_wobSeed1_DR0_G11C_o1	GCCAAACTAGCTCAAGGTCAAAGTCGGTTTGTGCCAGCGATTGACAGCGTAGAATGAAGG	2220.34	13533.4
NRC3_wobSeed1_DR0_G11T_o1	GCCAAACTAGTTCAAGGTCAAAGTCGGTTTGTGCCAGCGATTGACAGCGTAGAATGAAGG	4353.59	19769.5
NRC3_wobSeed1_DR0_G16A_o1	GCCAAACTAGGTCAAAGTCAAAGTCGGTTTGTGCCAGCGATTGACAGCGTAGAATGAAGG	25590.6	5825.22
NRC3_wobSeed1_DR0_G16C_o1	GCCAAACTAGGTCAACGTCAAAGTCGGTTTGTGCCAGCGATTGACAGCGTAGAATGAAGG	24053.9	2969.26
NRC3_wobSeed1_DR0_G16T_o1	GCCAAACTAGGTCAATGTCAAAGTCGGTTTGTGCCAGCGATTGACAGCGTAGAATGAAGG	19094.6	2648.48
NRC3_wobSeed1_DR0_G17A_o1	GCCAAACTAGGTCAAGATCAAAGTCGGTTTGTGCCAGCGATTGACAGCGTAGAATGAAGG	18119.2	2445.95
NRC3_wobSeed1_DR0_G17C_o1	GCCAAACTAGGTCAAGCTCAAAGTCGGTTTGTGCCAGCGATTGACAGCGTAGAATGAAGG	19110.2	3403.35
NRC3_wobSeed1_DR0_G17T_o1	GCCAAACTAGGTCAAGTTCAAAGTCGGTTTGTGCCAGCGATTGACAGCGTAGAATGAAGG	27601.6	11083.8
NRC3_wobSeed1_DR0_G23A_o1	GCCAAACTAGGTCAAGGTCAAAATCGGTTTGTGCCAGCGATTGACAGCGTAGAATGAAGG	35253.6	12302.1
NRC3_wobSeed1_DR0_G23C_o1	GCCAAACTAGGTCAAGGTCAAACTCGGTTTGTGCCAGCGATTGACAGCGTAGAATGAAGG	34511.7	17777.9
NRC3_wobSeed1_DR0_G23T_o1	GCCAAACTAGGTCAAGGTCAAATTCGGTTTGTGCCAGCGATTGACAGCGTAGAATGAAGG	41548.4	18386.8
NRC3_wobSeed1_DR0_o1	GCCAAACTAGGTCAAGGTCAAAGTCGGTTTGTGCCAGCGATTGACAGCGTAGAATGAAGG	37063.1	21548.9
NRC3_wobSeed1_DR0_T12A_o1	GCCAAACTAGGACAAGGTCAAAGTCGGTTTGTGCCAGCGATTGACAGCGTAGAATGAAGG	9041.64	7443.32
NRC3_wobSeed1_DR0_T12C_o1	GCCAAACTAGGCCAAGGTCAAAGTCGGTTTGTGCCAGCGATTGACAGCGTAGAATGAAGG	11634.2	5821.64
NRC3_wobSeed1_DR0_T12G_o1	GCCAAACTAGGGCAAGGTCAAAGTCGGTTTGTGCCAGCGATTGACAGCGTAGAATGAAGG	19977	8829.96
NRC3_wobSeed1_DR0_T18A_o1	GCCAAACTAGGTCAAGGACAAAGTCGGTTTGTGCCAGCGATTGACAGCGTAGAATGAAGG	18907.2	2793.35
NRC3_wobSeed1_DR0_T18C_o1	GCCAAACTAGGTCAAGGCCAAAGTCGGTTTGTGCCAGCGATTGACAGCGTAGAATGAAGG	20947.1	2770.62
NRC3_wobSeed1_DR0_T18G_o1	GCCAAACTAGGTCAAGGGCAAAGTCGGTTTGTGCCAGCGATTGACAGCGTAGAATGAAGG	30411.5	3949.72
NRC3_wobSeed1_DR0_T24A_o1	GCCAAACTAGGTCAAGGTCAAAGACGGTTTGTGCCAGCGATTGACAGCGTAGAATGAAGG	38136.9	14123.6
NRC3_wobSeed1_DR0_T24C_o1	GCCAAACTAGGTCAAGGTCAAAGCCGGTTTGTGCCAGCGATTGACAGCGTAGAATGAAGG	30938	14888.5
NRC3_wobSeed1_DR0_T24G_o1	GCCAAACTAGGTCAAGGTCAAAGGCGGTTTGTGCCAGCGATTGACAGCGTAGAATGAAGG	37170	15151.4
NRC3_wobSeed1_DR0_T8A_o1	GCCAAACAAGGTCAAGGTCAAAGTCGGTTTGTGCCAGCGATTGACAGCGTAGAATGAAGG	20019.9	33478.5
NRC3_wobSeed1_DR0_T8C_o1	GCCAAACCAGGTCAAGGTCAAAGTCGGTTTGTGCCAGCGATTGACAGCGTAGAATGAAGG	19222.2	21874.3
NRC3_wobSeed1_DR0_T8G_o1	GCCAAACGAGGTCAAGGTCAAAGTCGGTTTGTGCCAGCGATTGACAGCGTAGAATGAAGG	28547.8	36199
NRC3_wobSeed10_DR0_A15C_o1	GCATCGAAAGGTCGCGGTGAGTATAGAGAAAGGGAAGCGATTGACAGCGTAGAATGAAGG	7298.23	7282.51
NRC3_wobSeed10_DR0_A15G_o1	GCATCGAAAGGTCGGGGTGAGTATAGAGAAAGGGAAGCGATTGACAGCGTAGAATGAAGG	3821.81	3907
NRC3_wobSeed10_DR0_A15T_o1	GCATCGAAAGGTCGTGGTGAGTATAGAGAAAGGGAAGCGATTGACAGCGTAGAATGAAGG	5834.1	8980.26
NRC3_wobSeed10_DR0_A20C_o1	GCATCGAAAGGTCGAGGTGCGTATAGAGAAAGGGAAGCGATTGACAGCGTAGAATGAAGG	3368.89	4336.69
NRC3_wobSeed10_DR0_A20G_o1	GCATCGAAAGGTCGAGGTGGGTATAGAGAAAGGGAAGCGATTGACAGCGTAGAATGAAGG	3492.93	5134.95
NRC3_wobSeed10_DR0_A20T_o1	GCATCGAAAGGTCGAGGTGTGTATAGAGAAAGGGAAGCGATTGACAGCGTAGAATGAAGG	3505.52	4663.21
NRC3_wobSeed10_DR0_A23C_o1	GCATCGAAAGGTCGAGGTGAGTCTAGAGAAAGGGAAGCGATTGACAGCGTAGAATGAAGG	4640.56	5647.58
NRC3_wobSeed10_DR0_A23G_o1	GCATCGAAAGGTCGAGGTGAGTGTAGAGAAAGGGAAGCGATTGACAGCGTAGAATGAAGG	4170.51	5020.22
NRC3_wobSeed10_DR0_A23T_o1	GCATCGAAAGGTCGAGGTGAGTTTAGAGAAAGGGAAGCGATTGACAGCGTAGAATGAAGG	4033.32	5547.86
NRC3_wobSeed10_DR0_A25C_o1	GCATCGAAAGGTCGAGGTGAGTATCGAGAAAGGGAAGCGATTGACAGCGTAGAATGAAGG	4467.53	4602.59
NRC3_wobSeed10_DR0_A25G_o1	GCATCGAAAGGTCGAGGTGAGTATGGAGAAAGGGAAGCGATTGACAGCGTAGAATGAAGG	4020.22	4352.54
NRC3_wobSeed10_DR0_A25T_o1	GCATCGAAAGGTCGAGGTGAGTATTGAGAAAGGGAAGCGATTGACAGCGTAGAATGAAGG	4387.05	4649.06
NRC3_wobSeed10_DR0_A7C_o1	GCATCGCAAGGTCGAGGTGAGTATAGAGAAAGGGAAGCGATTGACAGCGTAGAATGAAGG	2107.18	1080.22
NRC3_wobSeed10_DR0_A7G_o1	GCATCGGAAGGTCGAGGTGAGTATAGAGAAAGGGAAGCGATTGACAGCGTAGAATGAAGG	2237.53	1647.97
NRC3_wobSeed10_DR0_A7T_o1	GCATCGTAAGGTCGAGGTGAGTATAGAGAAAGGGAAGCGATTGACAGCGTAGAATGAAGG	2464.77	1925.74
NRC3_wobSeed10_DR0_A8C_o1	GCATCGACAGGTCGAGGTGAGTATAGAGAAAGGGAAGCGATTGACAGCGTAGAATGAAGG	1909.62	850.87
NRC3_wobSeed10_DR0_A8G_o1	GCATCGAGAGGTCGAGGTGAGTATAGAGAAAGGGAAGCGATTGACAGCGTAGAATGAAGG	3058.01	2527.1
NRC3_wobSeed10_DR0_A8T_o1	GCATCGATAGGTCGAGGTGAGTATAGAGAAAGGGAAGCGATTGACAGCGTAGAATGAAGG	1989.52	896.52
NRC3_wobSeed10_DR0_A9C_o1	GCATCGAACGGTCGAGGTGAGTATAGAGAAAGGGAAGCGATTGACAGCGTAGAATGAAGG	1750.39	589.59
NRC3_wobSeed10_DR0_A9G_o1	GCATCGAAGGGTCGAGGTGAGTATAGAGAAAGGGAAGCGATTGACAGCGTAGAATGAAGG	2437.5	1290.32
NRC3_wobSeed10_DR0_A9T_o1	GCATCGAATGGTCGAGGTGAGTATAGAGAAAGGGAAGCGATTGACAGCGTAGAATGAAGG	1729.17	583.63
NRC3_wobSeed10_DR0_C13A_o1	GCATCGAAAGGTAGAGGTGAGTATAGAGAAAGGGAAGCGATTGACAGCGTAGAATGAAGG	2075.85	871.77
NRC3_wobSeed10_DR0_C13G_o1	GCATCGAAAGGTGGAGGTGAGTATAGAGAAAGGGAAGCGATTGACAGCGTAGAATGAAGG	1629.63	868.85
NRC3_wobSeed10_DR0_C13T_o1	GCATCGAAAGGTTGAGGTGAGTATAGAGAAAGGGAAGCGATTGACAGCGTAGAATGAAGG	1834.34	1081.93
NRC3_wobSeed10_DR0_C5A_o1	GCATAGAAAGGTCGAGGTGAGTATAGAGAAAGGGAAGCGATTGACAGCGTAGAATGAAGG	4340.04	4205.61
NRC3_wobSeed10_DR0_C5G_o1	GCATGGAAAGGTCGAGGTGAGTATAGAGAAAGGGAAGCGATTGACAGCGTAGAATGAAGG	4280.36	4895.07
NRC3_wobSeed10_DR0_C5T_o1	GCATTGAAAGGTCGAGGTGAGTATAGAGAAAGGGAAGCGATTGACAGCGTAGAATGAAGG	6515.9	5938.94
NRC3_wobSeed10_DR0_G10A_o1	GCATCGAAAAGTCGAGGTGAGTATAGAGAAAGGGAAGCGATTGACAGCGTAGAATGAAGG	1673.52	915.08
NRC3_wobSeed10_DR0_G10C_o1	GCATCGAAACGTCGAGGTGAGTATAGAGAAAGGGAAGCGATTGACAGCGTAGAATGAAGG	1651.6	499.34
NRC3_wobSeed10_DR0_G10T_o1	GCATCGAAATGTCGAGGTGAGTATAGAGAAAGGGAAGCGATTGACAGCGTAGAATGAAGG	1657.55	569.16
NRC3_wobSeed10_DR0_G11A_o1	GCATCGAAAGATCGAGGTGAGTATAGAGAAAGGGAAGCGATTGACAGCGTAGAATGAAGG	1791.54	655.12
NRC3_wobSeed10_DR0_G11C_o1	GCATCGAAAGCTCGAGGTGAGTATAGAGAAAGGGAAGCGATTGACAGCGTAGAATGAAGG	1576.86	429.42
NRC3_wobSeed10_DR0_G11T_o1	GCATCGAAAGTTCGAGGTGAGTATAGAGAAAGGGAAGCGATTGACAGCGTAGAATGAAGG	1848.46	1115.74
NRC3_wobSeed10_DR0_G14A_o1	GCATCGAAAGGTCAAGGTGAGTATAGAGAAAGGGAAGCGATTGACAGCGTAGAATGAAGG	21038.8	42391.6
NRC3_wobSeed10_DR0_G14C_o1	GCATCGAAAGGTCCAGGTGAGTATAGAGAAAGGGAAGCGATTGACAGCGTAGAATGAAGG	1674.98	998.84
NRC3_wobSeed10_DR0_G14T_o1	GCATCGAAAGGTCTAGGTGAGTATAGAGAAAGGGAAGCGATTGACAGCGTAGAATGAAGG	1765.89	1010.58
NRC3_wobSeed10_DR0_G16A_o1	GCATCGAAAGGTCGAAGTGAGTATAGAGAAAGGGAAGCGATTGACAGCGTAGAATGAAGG	3253.1	5063.76
NRC3_wobSeed10_DR0_G16C_o1	GCATCGAAAGGTCGACGTGAGTATAGAGAAAGGGAAGCGATTGACAGCGTAGAATGAAGG	3334.67	3837.77
NRC3_wobSeed10_DR0_G16T_o1	GCATCGAAAGGTCGATGTGAGTATAGAGAAAGGGAAGCGATTGACAGCGTAGAATGAAGG	2573.67	3308.64
NRC3_wobSeed10_DR0_G17A_o1	GCATCGAAAGGTCGAGATGAGTATAGAGAAAGGGAAGCGATTGACAGCGTAGAATGAAGG	3457.71	4142.34
NRC3_wobSeed10_DR0_G17C_o1	GCATCGAAAGGTCGAGCTGAGTATAGAGAAAGGGAAGCGATTGACAGCGTAGAATGAAGG	3942.24	5554.74
NRC3_wobSeed10_DR0_G17T_o1	GCATCGAAAGGTCGAGTTGAGTATAGAGAAAGGGAAGCGATTGACAGCGTAGAATGAAGG	3317.62	6083.44
NRC3_wobSeed10_DR0_G19A_o1	GCATCGAAAGGTCGAGGTAAGTATAGAGAAAGGGAAGCGATTGACAGCGTAGAATGAAGG	3644.48	4857.05
NRC3_wobSeed10_DR0_G19C_o1	GCATCGAAAGGTCGAGGTCAGTATAGAGAAAGGGAAGCGATTGACAGCGTAGAATGAAGG	7097.16	9707.19
NRC3_wobSeed10_DR0_G19T_o1	GCATCGAAAGGTCGAGGTTAGTATAGAGAAAGGGAAGCGATTGACAGCGTAGAATGAAGG	4034.04	5177.4
NRC3_wobSeed10_DR0_G21A_o1	GCATCGAAAGGTCGAGGTGAATATAGAGAAAGGGAAGCGATTGACAGCGTAGAATGAAGG	5367.85	4980.33
NRC3_wobSeed10_DR0_G21C_o1	GCATCGAAAGGTCGAGGTGACTATAGAGAAAGGGAAGCGATTGACAGCGTAGAATGAAGG	5188.01	4884.19
NRC3_wobSeed10_DR0_G21T_o1	GCATCGAAAGGTCGAGGTGATTATAGAGAAAGGGAAGCGATTGACAGCGTAGAATGAAGG	4321.84	5331.23
NRC3_wobSeed10_DR0_G6A_o1	GCATCAAAAGGTCGAGGTGAGTATAGAGAAAGGGAAGCGATTGACAGCGTAGAATGAAGG	4498.23	6732.29
NRC3_wobSeed10_DR0_G6C_o1	GCATCCAAAGGTCGAGGTGAGTATAGAGAAAGGGAAGCGATTGACAGCGTAGAATGAAGG	7049.88	7014.46
NRC3_wobSeed10_DR0_G6T_o1	GCATCTAAAGGTCGAGGTGAGTATAGAGAAAGGGAAGCGATTGACAGCGTAGAATGAAGG	5227.98	8797.12
NRC3_wobSeed10_DR0_o1	GCATCGAAAGGTCGAGGTGAGTATAGAGAAAGGGAAGCGATTGACAGCGTAGAATGAAGG	5147.73	5187.43
NRC3_wobSeed10_DR0_T12A_o1	GCATCGAAAGGACGAGGTGAGTATAGAGAAAGGGAAGCGATTGACAGCGTAGAATGAAGG	1812.78	677.74
NRC3_wobSeed10_DR0_T12C_o1	GCATCGAAAGGCCGAGGTGAGTATAGAGAAAGGGAAGCGATTGACAGCGTAGAATGAAGG	1656.45	535.25
NRC3_wobSeed10_DR0_T12G_o1	GCATCGAAAGGGCGAGGTGAGTATAGAGAAAGGGAAGCGATTGACAGCGTAGAATGAAGG	1826.54	858.49
NRC3_wobSeed10_DR0_T18A_o1	GCATCGAAAGGTCGAGGAGAGTATAGAGAAAGGGAAGCGATTGACAGCGTAGAATGAAGG	3462.99	4311.16
NRC3_wobSeed10_DR0_T18C_o1	GCATCGAAAGGTCGAGGCGAGTATAGAGAAAGGGAAGCGATTGACAGCGTAGAATGAAGG	3624.66	3711.14
NRC3_wobSeed10_DR0_T18G_o1	GCATCGAAAGGTCGAGGGGAGTATAGAGAAAGGGAAGCGATTGACAGCGTAGAATGAAGG	3949.37	4948.05
NRC3_wobSeed10_DR0_T22A_o1	GCATCGAAAGGTCGAGGTGAGAATAGAGAAAGGGAAGCGATTGACAGCGTAGAATGAAGG	4823.22	4903.74
NRC3_wobSeed10_DR0_T22C_o1	GCATCGAAAGGTCGAGGTGAGCATAGAGAAAGGGAAGCGATTGACAGCGTAGAATGAAGG	4644.32	4750.72
NRC3_wobSeed10_DR0_T22G_o1	GCATCGAAAGGTCGAGGTGAGGATAGAGAAAGGGAAGCGATTGACAGCGTAGAATGAAGG	4075.06	4056.87
NRC3_wobSeed10_DR0_T24A_o1	GCATCGAAAGGTCGAGGTGAGTAAAGAGAAAGGGAAGCGATTGACAGCGTAGAATGAAGG	4353.42	4315.59
NRC3_wobSeed10_DR0_T24C_o1	GCATCGAAAGGTCGAGGTGAGTACAGAGAAAGGGAAGCGATTGACAGCGTAGAATGAAGG	4694.13	5008.3
NRC3_wobSeed10_DR0_T24G_o1	GCATCGAAAGGTCGAGGTGAGTAGAGAGAAAGGGAAGCGATTGACAGCGTAGAATGAAGG	4383.73	4873.45
NRC3_wobSeed10_DR0_T4A_o1	GCAACGAAAGGTCGAGGTGAGTATAGAGAAAGGGAAGCGATTGACAGCGTAGAATGAAGG	4463.52	5603.92
NRC3_wobSeed10_DR0_T4C_o1	GCACCGAAAGGTCGAGGTGAGTATAGAGAAAGGGAAGCGATTGACAGCGTAGAATGAAGG	4367.91	4229.84
NRC3_wobSeed10_DR0_T4G_o1	GCAGCGAAAGGTCGAGGTGAGTATAGAGAAAGGGAAGCGATTGACAGCGTAGAATGAAGG	5198.14	4106.38
NRC3_wobSeed100_DR4_A14C_o1	GCCCTACTGGGCCCCGAAAGGTCATTGATTCAGTGAGCGATTGACAGCGTAGAATGAAGG	2168.43	6983.81
NRC3_wobSeed100_DR4_A14G_o1	GCCCTACTGGGCCGCGAAAGGTCATTGATTCAGTGAGCGATTGACAGCGTAGAATGAAGG	2818.12	9010.03
NRC3_wobSeed100_DR4_A14T_o1	GCCCTACTGGGCCTCGAAAGGTCATTGATTCAGTGAGCGATTGACAGCGTAGAATGAAGG	2395.52	6467.36
NRC3_wobSeed100_DR4_A17C_o1	GCCCTACTGGGCCACGCAAGGTCATTGATTCAGTGAGCGATTGACAGCGTAGAATGAAGG	3912.02	6070.18
NRC3_wobSeed100_DR4_A17G_o1	GCCCTACTGGGCCACGGAAGGTCATTGATTCAGTGAGCGATTGACAGCGTAGAATGAAGG	4546.77	3606.55
NRC3_wobSeed100_DR4_A17T_o1	GCCCTACTGGGCCACGTAAGGTCATTGATTCAGTGAGCGATTGACAGCGTAGAATGAAGG	4389.63	13107.7
NRC3_wobSeed100_DR4_A18C_o1	GCCCTACTGGGCCACGACAGGTCATTGATTCAGTGAGCGATTGACAGCGTAGAATGAAGG	3756.03	3667.39
NRC3_wobSeed100_DR4_A18G_o1	GCCCTACTGGGCCACGAGAGGTCATTGATTCAGTGAGCGATTGACAGCGTAGAATGAAGG	6406.71	8902.92
NRC3_wobSeed100_DR4_A18T_o1	GCCCTACTGGGCCACGATAGGTCATTGATTCAGTGAGCGATTGACAGCGTAGAATGAAGG	3317.21	6487.55
NRC3_wobSeed100_DR4_A19C_o1	GCCCTACTGGGCCACGAACGGTCATTGATTCAGTGAGCGATTGACAGCGTAGAATGAAGG	2416.2	1396.92
NRC3_wobSeed100_DR4_A19G_o1	GCCCTACTGGGCCACGAAGGGTCATTGATTCAGTGAGCGATTGACAGCGTAGAATGAAGG	4130.32	3610.5
NRC3_wobSeed100_DR4_A19T_o1	GCCCTACTGGGCCACGAATGGTCATTGATTCAGTGAGCGATTGACAGCGTAGAATGAAGG	2196.38	464.22
NRC3_wobSeed100_DR4_A24C_o1	GCCCTACTGGGCCACGAAAGGTCCTTGATTCAGTGAGCGATTGACAGCGTAGAATGAAGG	2242.85	558.23
NRC3_wobSeed100_DR4_A24G_o1	GCCCTACTGGGCCACGAAAGGTCGTTGATTCAGTGAGCGATTGACAGCGTAGAATGAAGG	3420.47	1809.73
NRC3_wobSeed100_DR4_A24T_o1	GCCCTACTGGGCCACGAAAGGTCTTTGATTCAGTGAGCGATTGACAGCGTAGAATGAAGG	2727.77	559.47
NRC3_wobSeed100_DR4_A28C_o1	GCCCTACTGGGCCACGAAAGGTCATTGCTTCAGTGAGCGATTGACAGCGTAGAATGAAGG	6494.16	13923.2
NRC3_wobSeed100_DR4_A28G_o1	GCCCTACTGGGCCACGAAAGGTCATTGGTTCAGTGAGCGATTGACAGCGTAGAATGAAGG	6880.69	14250.7
NRC3_wobSeed100_DR4_A28T_o1	GCCCTACTGGGCCACGAAAGGTCATTGTTTCAGTGAGCGATTGACAGCGTAGAATGAAGG	6027.37	13655.8
NRC3_wobSeed100_DR4_A6C_o1	GCCCTCCTGGGCCACGAAAGGTCATTGATTCAGTGAGCGATTGACAGCGTAGAATGAAGG	2355.19	12912.9
NRC3_wobSeed100_DR4_A6G_o1	GCCCTGCTGGGCCACGAAAGGTCATTGATTCAGTGAGCGATTGACAGCGTAGAATGAAGG	2516.95	16292.4
NRC3_wobSeed100_DR4_A6T_o1	GCCCTTCTGGGCCACGAAAGGTCATTGATTCAGTGAGCGATTGACAGCGTAGAATGAAGG	5090.88	16570.7
NRC3_wobSeed100_DR4_C12A_o1	GCCCTACTGGGACACGAAAGGTCATTGATTCAGTGAGCGATTGACAGCGTAGAATGAAGG	6905.35	11001.9
NRC3_wobSeed100_DR4_C12G_o1	GCCCTACTGGGGCACGAAAGGTCATTGATTCAGTGAGCGATTGACAGCGTAGAATGAAGG	10692.2	13296
NRC3_wobSeed100_DR4_C12T_o1	GCCCTACTGGGTCACGAAAGGTCATTGATTCAGTGAGCGATTGACAGCGTAGAATGAAGG	29579.2	78315.2
NRC3_wobSeed100_DR4_C13A_o1	GCCCTACTGGGCAACGAAAGGTCATTGATTCAGTGAGCGATTGACAGCGTAGAATGAAGG	2969.32	14836.1
NRC3_wobSeed100_DR4_C13G_o1	GCCCTACTGGGCGACGAAAGGTCATTGATTCAGTGAGCGATTGACAGCGTAGAATGAAGG	3248.78	6387.36
NRC3_wobSeed100_DR4_C13T_o1	GCCCTACTGGGCTACGAAAGGTCATTGATTCAGTGAGCGATTGACAGCGTAGAATGAAGG	3697.74	22670.9
NRC3_wobSeed100_DR4_C15A_o1	GCCCTACTGGGCCAAGAAAGGTCATTGATTCAGTGAGCGATTGACAGCGTAGAATGAAGG	3537.51	7527.15
NRC3_wobSeed100_DR4_C15G_o1	GCCCTACTGGGCCAGGAAAGGTCATTGATTCAGTGAGCGATTGACAGCGTAGAATGAAGG	2830.18	7186.24
NRC3_wobSeed100_DR4_C15T_o1	GCCCTACTGGGCCATGAAAGGTCATTGATTCAGTGAGCGATTGACAGCGTAGAATGAAGG	3864.43	10429.5
NRC3_wobSeed100_DR4_C23A_o1	GCCCTACTGGGCCACGAAAGGTAATTGATTCAGTGAGCGATTGACAGCGTAGAATGAAGG	2550.5	535.19
NRC3_wobSeed100_DR4_C23G_o1	GCCCTACTGGGCCACGAAAGGTGATTGATTCAGTGAGCGATTGACAGCGTAGAATGAAGG	2955.88	630.52
NRC3_wobSeed100_DR4_C23T_o1	GCCCTACTGGGCCACGAAAGGTTATTGATTCAGTGAGCGATTGACAGCGTAGAATGAAGG	3248.64	1320.27
NRC3_wobSeed100_DR4_C4A_o1	GCCATACTGGGCCACGAAAGGTCATTGATTCAGTGAGCGATTGACAGCGTAGAATGAAGG	6433.56	14425
NRC3_wobSeed100_DR4_C4G_o1	GCCGTACTGGGCCACGAAAGGTCATTGATTCAGTGAGCGATTGACAGCGTAGAATGAAGG	7356.41	12126.2
NRC3_wobSeed100_DR4_C4T_o1	GCCTTACTGGGCCACGAAAGGTCATTGATTCAGTGAGCGATTGACAGCGTAGAATGAAGG	14712.7	25580.1
NRC3_wobSeed100_DR4_C7A_o1	GCCCTAATGGGCCACGAAAGGTCATTGATTCAGTGAGCGATTGACAGCGTAGAATGAAGG	4053.62	15833.5
NRC3_wobSeed100_DR4_C7G_o1	GCCCTAGTGGGCCACGAAAGGTCATTGATTCAGTGAGCGATTGACAGCGTAGAATGAAGG	6547.35	14926.7
NRC3_wobSeed100_DR4_C7T_o1	GCCCTATTGGGCCACGAAAGGTCATTGATTCAGTGAGCGATTGACAGCGTAGAATGAAGG	3890.92	15729.8
NRC3_wobSeed100_DR4_G10A_o1	GCCCTACTGAGCCACGAAAGGTCATTGATTCAGTGAGCGATTGACAGCGTAGAATGAAGG	2268.34	12524
NRC3_wobSeed100_DR4_G10C_o1	GCCCTACTGCGCCACGAAAGGTCATTGATTCAGTGAGCGATTGACAGCGTAGAATGAAGG	2131.41	12544
NRC3_wobSeed100_DR4_G10T_o1	GCCCTACTGTGCCACGAAAGGTCATTGATTCAGTGAGCGATTGACAGCGTAGAATGAAGG	5052.35	15739.5
NRC3_wobSeed100_DR4_G11A_o1	GCCCTACTGGACCACGAAAGGTCATTGATTCAGTGAGCGATTGACAGCGTAGAATGAAGG	3781.89	12159.2
NRC3_wobSeed100_DR4_G11C_o1	GCCCTACTGGCCCACGAAAGGTCATTGATTCAGTGAGCGATTGACAGCGTAGAATGAAGG	1910.59	8263.28
NRC3_wobSeed100_DR4_G11T_o1	GCCCTACTGGTCCACGAAAGGTCATTGATTCAGTGAGCGATTGACAGCGTAGAATGAAGG	2291.27	11191.8
NRC3_wobSeed100_DR4_G16A_o1	GCCCTACTGGGCCACAAAAGGTCATTGATTCAGTGAGCGATTGACAGCGTAGAATGAAGG	6203.07	19966.3
NRC3_wobSeed100_DR4_G16C_o1	GCCCTACTGGGCCACCAAAGGTCATTGATTCAGTGAGCGATTGACAGCGTAGAATGAAGG	7669.56	18805.6
NRC3_wobSeed100_DR4_G16T_o1	GCCCTACTGGGCCACTAAAGGTCATTGATTCAGTGAGCGATTGACAGCGTAGAATGAAGG	5637.73	40925.8
NRC3_wobSeed100_DR4_G20A_o1	GCCCTACTGGGCCACGAAAAGTCATTGATTCAGTGAGCGATTGACAGCGTAGAATGAAGG	2547.71	583.63
NRC3_wobSeed100_DR4_G20C_o1	GCCCTACTGGGCCACGAAACGTCATTGATTCAGTGAGCGATTGACAGCGTAGAATGAAGG	2513.86	409.53
NRC3_wobSeed100_DR4_G20T_o1	GCCCTACTGGGCCACGAAATGTCATTGATTCAGTGAGCGATTGACAGCGTAGAATGAAGG	2506.79	592
NRC3_wobSeed100_DR4_G21A_o1	GCCCTACTGGGCCACGAAAGATCATTGATTCAGTGAGCGATTGACAGCGTAGAATGAAGG	2586.06	566.5
NRC3_wobSeed100_DR4_G21C_o1	GCCCTACTGGGCCACGAAAGCTCATTGATTCAGTGAGCGATTGACAGCGTAGAATGAAGG	2128.23	479.07
NRC3_wobSeed100_DR4_G21T_o1	GCCCTACTGGGCCACGAAAGTTCATTGATTCAGTGAGCGATTGACAGCGTAGAATGAAGG	3354.21	5505.08
NRC3_wobSeed100_DR4_G27A_o1	GCCCTACTGGGCCACGAAAGGTCATTAATTCAGTGAGCGATTGACAGCGTAGAATGAAGG	6465.91	11840.7
NRC3_wobSeed100_DR4_G27C_o1	GCCCTACTGGGCCACGAAAGGTCATTCATTCAGTGAGCGATTGACAGCGTAGAATGAAGG	7196.77	15748.8
NRC3_wobSeed100_DR4_G27T_o1	GCCCTACTGGGCCACGAAAGGTCATTTATTCAGTGAGCGATTGACAGCGTAGAATGAAGG	6699.01	14758.5
NRC3_wobSeed100_DR4_G9A_o1	GCCCTACTAGGCCACGAAAGGTCATTGATTCAGTGAGCGATTGACAGCGTAGAATGAAGG	9865.07	18068.7
NRC3_wobSeed100_DR4_G9C_o1	GCCCTACTCGGCCACGAAAGGTCATTGATTCAGTGAGCGATTGACAGCGTAGAATGAAGG	2814.33	13297.1
NRC3_wobSeed100_DR4_G9T_o1	GCCCTACTTGGCCACGAAAGGTCATTGATTCAGTGAGCGATTGACAGCGTAGAATGAAGG	2731.75	14759.3
NRC3_wobSeed100_DR4_o1	GCCCTACTGGGCCACGAAAGGTCATTGATTCAGTGAGCGATTGACAGCGTAGAATGAAGG	6665.08	14928.7
NRC3_wobSeed100_DR4_T22A_o1	GCCCTACTGGGCCACGAAAGGACATTGATTCAGTGAGCGATTGACAGCGTAGAATGAAGG	2551.29	624.61
NRC3_wobSeed100_DR4_T22C_o1	GCCCTACTGGGCCACGAAAGGCCATTGATTCAGTGAGCGATTGACAGCGTAGAATGAAGG	2315.27	593.98
NRC3_wobSeed100_DR4_T22G_o1	GCCCTACTGGGCCACGAAAGGGCATTGATTCAGTGAGCGATTGACAGCGTAGAATGAAGG	2680.48	888.75
NRC3_wobSeed100_DR4_T25A_o1	GCCCTACTGGGCCACGAAAGGTCAATGATTCAGTGAGCGATTGACAGCGTAGAATGAAGG	6563.8	9643.67
NRC3_wobSeed100_DR4_T25C_o1	GCCCTACTGGGCCACGAAAGGTCACTGATTCAGTGAGCGATTGACAGCGTAGAATGAAGG	8000.38	8575.01
NRC3_wobSeed100_DR4_T25G_o1	GCCCTACTGGGCCACGAAAGGTCAGTGATTCAGTGAGCGATTGACAGCGTAGAATGAAGG	5128.28	3967.86
NRC3_wobSeed100_DR4_T26A_o1	GCCCTACTGGGCCACGAAAGGTCATAGATTCAGTGAGCGATTGACAGCGTAGAATGAAGG	6914.05	12334.4
NRC3_wobSeed100_DR4_T26C_o1	GCCCTACTGGGCCACGAAAGGTCATCGATTCAGTGAGCGATTGACAGCGTAGAATGAAGG	8643.99	14034.1
NRC3_wobSeed100_DR4_T26G_o1	GCCCTACTGGGCCACGAAAGGTCATGGATTCAGTGAGCGATTGACAGCGTAGAATGAAGG	7600.87	12665.7
NRC3_wobSeed100_DR4_T29A_o1	GCCCTACTGGGCCACGAAAGGTCATTGAATCAGTGAGCGATTGACAGCGTAGAATGAAGG	6656.98	12907.2
NRC3_wobSeed100_DR4_T29C_o1	GCCCTACTGGGCCACGAAAGGTCATTGACTCAGTGAGCGATTGACAGCGTAGAATGAAGG	7498.91	14522.5
NRC3_wobSeed100_DR4_T29G_o1	GCCCTACTGGGCCACGAAAGGTCATTGAGTCAGTGAGCGATTGACAGCGTAGAATGAAGG	7826.04	14714.6
NRC3_wobSeed100_DR4_T5A_o1	GCCCAACTGGGCCACGAAAGGTCATTGATTCAGTGAGCGATTGACAGCGTAGAATGAAGG	6953.29	12862.7
NRC3_wobSeed100_DR4_T5C_o1	GCCCCACTGGGCCACGAAAGGTCATTGATTCAGTGAGCGATTGACAGCGTAGAATGAAGG	7474.69	13017.9
NRC3_wobSeed100_DR4_T5G_o1	GCCCGACTGGGCCACGAAAGGTCATTGATTCAGTGAGCGATTGACAGCGTAGAATGAAGG	4557.53	12107.3
NRC3_wobSeed100_DR4_T8A_o1	GCCCTACAGGGCCACGAAAGGTCATTGATTCAGTGAGCGATTGACAGCGTAGAATGAAGG	2749.54	20073.4
NRC3_wobSeed100_DR4_T8C_o1	GCCCTACCGGGCCACGAAAGGTCATTGATTCAGTGAGCGATTGACAGCGTAGAATGAAGG	2835.77	13500.7
NRC3_wobSeed100_DR4_T8G_o1	GCCCTACGGGGCCACGAAAGGTCATTGATTCAGTGAGCGATTGACAGCGTAGAATGAAGG	3767.98	33058.5
NRC3_wobSeed101_DR4_A14C_o1	GCCCTTACGGGTCCCTCCAGGTTATAGCATCGGAGTGCGATTGACAGCGTAGAATGAAGG	1413.16	561.29
NRC3_wobSeed101_DR4_A14G_o1	GCCCTTACGGGTCGCTCCAGGTTATAGCATCGGAGTGCGATTGACAGCGTAGAATGAAGG	1563.17	2193.06
NRC3_wobSeed101_DR4_A14T_o1	GCCCTTACGGGTCTCTCCAGGTTATAGCATCGGAGTGCGATTGACAGCGTAGAATGAAGG	1455.85	2953.8
NRC3_wobSeed101_DR4_A19C_o1	GCCCTTACGGGTCACTCCCGGTTATAGCATCGGAGTGCGATTGACAGCGTAGAATGAAGG	3537.01	49174.3
NRC3_wobSeed101_DR4_A19G_o1	GCCCTTACGGGTCACTCCGGGTTATAGCATCGGAGTGCGATTGACAGCGTAGAATGAAGG	4828.06	35591.8
NRC3_wobSeed101_DR4_A19T_o1	GCCCTTACGGGTCACTCCTGGTTATAGCATCGGAGTGCGATTGACAGCGTAGAATGAAGG	3693.44	16667.4
NRC3_wobSeed101_DR4_A24C_o1	GCCCTTACGGGTCACTCCAGGTTCTAGCATCGGAGTGCGATTGACAGCGTAGAATGAAGG	3939.03	11286.8
NRC3_wobSeed101_DR4_A24G_o1	GCCCTTACGGGTCACTCCAGGTTGTAGCATCGGAGTGCGATTGACAGCGTAGAATGAAGG	3893.72	26830.6
NRC3_wobSeed101_DR4_A24T_o1	GCCCTTACGGGTCACTCCAGGTTTTAGCATCGGAGTGCGATTGACAGCGTAGAATGAAGG	4065.55	12905.8
NRC3_wobSeed101_DR4_A26C_o1	GCCCTTACGGGTCACTCCAGGTTATCGCATCGGAGTGCGATTGACAGCGTAGAATGAAGG	4023.24	52493.7
NRC3_wobSeed101_DR4_A26G_o1	GCCCTTACGGGTCACTCCAGGTTATGGCATCGGAGTGCGATTGACAGCGTAGAATGAAGG	4187.85	45769.5
NRC3_wobSeed101_DR4_A26T_o1	GCCCTTACGGGTCACTCCAGGTTATTGCATCGGAGTGCGATTGACAGCGTAGAATGAAGG	4328.69	58237.5
NRC3_wobSeed101_DR4_A29C_o1	GCCCTTACGGGTCACTCCAGGTTATAGCCTCGGAGTGCGATTGACAGCGTAGAATGAAGG	4872.91	56526.9
NRC3_wobSeed101_DR4_A29G_o1	GCCCTTACGGGTCACTCCAGGTTATAGCGTCGGAGTGCGATTGACAGCGTAGAATGAAGG	4168.93	62932.5
NRC3_wobSeed101_DR4_A29T_o1	GCCCTTACGGGTCACTCCAGGTTATAGCTTCGGAGTGCGATTGACAGCGTAGAATGAAGG	4291.16	52023.6
NRC3_wobSeed101_DR4_A7C_o1	GCCCTTCCGGGTCACTCCAGGTTATAGCATCGGAGTGCGATTGACAGCGTAGAATGAAGG	5941.15	50210.4
NRC3_wobSeed101_DR4_A7G_o1	GCCCTTGCGGGTCACTCCAGGTTATAGCATCGGAGTGCGATTGACAGCGTAGAATGAAGG	6324.37	51146.2
NRC3_wobSeed101_DR4_A7T_o1	GCCCTTTCGGGTCACTCCAGGTTATAGCATCGGAGTGCGATTGACAGCGTAGAATGAAGG	4191.11	48715.3
NRC3_wobSeed101_DR4_C13A_o1	GCCCTTACGGGTAACTCCAGGTTATAGCATCGGAGTGCGATTGACAGCGTAGAATGAAGG	1658.74	41131.8
NRC3_wobSeed101_DR4_C13G_o1	GCCCTTACGGGTGACTCCAGGTTATAGCATCGGAGTGCGATTGACAGCGTAGAATGAAGG	1808.42	15214.8
NRC3_wobSeed101_DR4_C13T_o1	GCCCTTACGGGTTACTCCAGGTTATAGCATCGGAGTGCGATTGACAGCGTAGAATGAAGG	1763.23	92528.6
NRC3_wobSeed101_DR4_C15A_o1	GCCCTTACGGGTCAATCCAGGTTATAGCATCGGAGTGCGATTGACAGCGTAGAATGAAGG	4753.82	29216.2
NRC3_wobSeed101_DR4_C15G_o1	GCCCTTACGGGTCAGTCCAGGTTATAGCATCGGAGTGCGATTGACAGCGTAGAATGAAGG	2152.05	6251.97
NRC3_wobSeed101_DR4_C15T_o1	GCCCTTACGGGTCATTCCAGGTTATAGCATCGGAGTGCGATTGACAGCGTAGAATGAAGG	4431.16	48709.6
NRC3_wobSeed101_DR4_C17A_o1	GCCCTTACGGGTCACTACAGGTTATAGCATCGGAGTGCGATTGACAGCGTAGAATGAAGG	4559.85	73151.2
NRC3_wobSeed101_DR4_C17G_o1	GCCCTTACGGGTCACTGCAGGTTATAGCATCGGAGTGCGATTGACAGCGTAGAATGAAGG	4986.47	45862.5
NRC3_wobSeed101_DR4_C17T_o1	GCCCTTACGGGTCACTTCAGGTTATAGCATCGGAGTGCGATTGACAGCGTAGAATGAAGG	4307.21	63219.6
NRC3_wobSeed101_DR4_C18A_o1	GCCCTTACGGGTCACTCAAGGTTATAGCATCGGAGTGCGATTGACAGCGTAGAATGAAGG	5477.87	66062
NRC3_wobSeed101_DR4_C18G_o1	GCCCTTACGGGTCACTCGAGGTTATAGCATCGGAGTGCGATTGACAGCGTAGAATGAAGG	5584.73	63373.8
NRC3_wobSeed101_DR4_C18T_o1	GCCCTTACGGGTCACTCTAGGTTATAGCATCGGAGTGCGATTGACAGCGTAGAATGAAGG	4448.65	60801.7
NRC3_wobSeed101_DR4_C28A_o1	GCCCTTACGGGTCACTCCAGGTTATAGAATCGGAGTGCGATTGACAGCGTAGAATGAAGG	4421.64	60263.8
NRC3_wobSeed101_DR4_C28G_o1	GCCCTTACGGGTCACTCCAGGTTATAGGATCGGAGTGCGATTGACAGCGTAGAATGAAGG	4514.76	66565.4
NRC3_wobSeed101_DR4_C28T_o1	GCCCTTACGGGTCACTCCAGGTTATAGTATCGGAGTGCGATTGACAGCGTAGAATGAAGG	4694.04	66721.1
NRC3_wobSeed101_DR4_C4A_o1	GCCATTACGGGTCACTCCAGGTTATAGCATCGGAGTGCGATTGACAGCGTAGAATGAAGG	6581.93	55754.8
NRC3_wobSeed101_DR4_C4G_o1	GCCGTTACGGGTCACTCCAGGTTATAGCATCGGAGTGCGATTGACAGCGTAGAATGAAGG	4607.45	58359.3
NRC3_wobSeed101_DR4_C4T_o1	GCCTTTACGGGTCACTCCAGGTTATAGCATCGGAGTGCGATTGACAGCGTAGAATGAAGG	6449.83	61609.8
NRC3_wobSeed101_DR4_C8A_o1	GCCCTTAAGGGTCACTCCAGGTTATAGCATCGGAGTGCGATTGACAGCGTAGAATGAAGG	7338.57	72020.4
NRC3_wobSeed101_DR4_C8G_o1	GCCCTTAGGGGTCACTCCAGGTTATAGCATCGGAGTGCGATTGACAGCGTAGAATGAAGG	18989.2	104688
NRC3_wobSeed101_DR4_C8T_o1	GCCCTTATGGGTCACTCCAGGTTATAGCATCGGAGTGCGATTGACAGCGTAGAATGAAGG	6733.6	46557.7
NRC3_wobSeed101_DR4_G10A_o1	GCCCTTACGAGTCACTCCAGGTTATAGCATCGGAGTGCGATTGACAGCGTAGAATGAAGG	1783.71	12012.9
NRC3_wobSeed101_DR4_G10C_o1	GCCCTTACGCGTCACTCCAGGTTATAGCATCGGAGTGCGATTGACAGCGTAGAATGAAGG	1795.2	6899.98
NRC3_wobSeed101_DR4_G10T_o1	GCCCTTACGTGTCACTCCAGGTTATAGCATCGGAGTGCGATTGACAGCGTAGAATGAAGG	1741.47	16942.7
NRC3_wobSeed101_DR4_G11A_o1	GCCCTTACGGATCACTCCAGGTTATAGCATCGGAGTGCGATTGACAGCGTAGAATGAAGG	1753.17	4923.67
NRC3_wobSeed101_DR4_G11C_o1	GCCCTTACGGCTCACTCCAGGTTATAGCATCGGAGTGCGATTGACAGCGTAGAATGAAGG	1630.52	1076.58
NRC3_wobSeed101_DR4_G11T_o1	GCCCTTACGGTTCACTCCAGGTTATAGCATCGGAGTGCGATTGACAGCGTAGAATGAAGG	1796.96	29191.5
NRC3_wobSeed101_DR4_G20A_o1	GCCCTTACGGGTCACTCCAAGTTATAGCATCGGAGTGCGATTGACAGCGTAGAATGAAGG	4226.46	10600.5
NRC3_wobSeed101_DR4_G20C_o1	GCCCTTACGGGTCACTCCACGTTATAGCATCGGAGTGCGATTGACAGCGTAGAATGAAGG	4017.28	3749.85
NRC3_wobSeed101_DR4_G20T_o1	GCCCTTACGGGTCACTCCATGTTATAGCATCGGAGTGCGATTGACAGCGTAGAATGAAGG	4319.65	8299.13
NRC3_wobSeed101_DR4_G21A_o1	GCCCTTACGGGTCACTCCAGATTATAGCATCGGAGTGCGATTGACAGCGTAGAATGAAGG	4527.06	10825.9
NRC3_wobSeed101_DR4_G21C_o1	GCCCTTACGGGTCACTCCAGCTTATAGCATCGGAGTGCGATTGACAGCGTAGAATGAAGG	3961.8	4005.86
NRC3_wobSeed101_DR4_G21T_o1	GCCCTTACGGGTCACTCCAGTTTATAGCATCGGAGTGCGATTGACAGCGTAGAATGAAGG	4329.43	31928.5
NRC3_wobSeed101_DR4_G27A_o1	GCCCTTACGGGTCACTCCAGGTTATAACATCGGAGTGCGATTGACAGCGTAGAATGAAGG	5356.61	52921.9
NRC3_wobSeed101_DR4_G27C_o1	GCCCTTACGGGTCACTCCAGGTTATACCATCGGAGTGCGATTGACAGCGTAGAATGAAGG	4876.03	58309.9
NRC3_wobSeed101_DR4_G27T_o1	GCCCTTACGGGTCACTCCAGGTTATATCATCGGAGTGCGATTGACAGCGTAGAATGAAGG	4932.48	75649.2
NRC3_wobSeed101_DR4_G9A_o1	GCCCTTACAGGTCACTCCAGGTTATAGCATCGGAGTGCGATTGACAGCGTAGAATGAAGG	5193.29	51363.3
NRC3_wobSeed101_DR4_G9C_o1	GCCCTTACCGGTCACTCCAGGTTATAGCATCGGAGTGCGATTGACAGCGTAGAATGAAGG	1821.33	24171.8
NRC3_wobSeed101_DR4_G9T_o1	GCCCTTACTGGTCACTCCAGGTTATAGCATCGGAGTGCGATTGACAGCGTAGAATGAAGG	1630.47	9845.84
NRC3_wobSeed101_DR4_o1	GCCCTTACGGGTCACTCCAGGTTATAGCATCGGAGTGCGATTGACAGCGTAGAATGAAGG	4752.22	59382.8
NRC3_wobSeed101_DR4_T12A_o1	GCCCTTACGGGACACTCCAGGTTATAGCATCGGAGTGCGATTGACAGCGTAGAATGAAGG	1831.1	832.2
NRC3_wobSeed101_DR4_T12C_o1	GCCCTTACGGGCCACTCCAGGTTATAGCATCGGAGTGCGATTGACAGCGTAGAATGAAGG	1713.9	4234.9
NRC3_wobSeed101_DR4_T12G_o1	GCCCTTACGGGGCACTCCAGGTTATAGCATCGGAGTGCGATTGACAGCGTAGAATGAAGG	1652.08	12591.9
NRC3_wobSeed101_DR4_T16A_o1	GCCCTTACGGGTCACACCAGGTTATAGCATCGGAGTGCGATTGACAGCGTAGAATGAAGG	8049.32	27288.2
NRC3_wobSeed101_DR4_T16C_o1	GCCCTTACGGGTCACCCCAGGTTATAGCATCGGAGTGCGATTGACAGCGTAGAATGAAGG	5969.27	32370.6
NRC3_wobSeed101_DR4_T16G_o1	GCCCTTACGGGTCACGCCAGGTTATAGCATCGGAGTGCGATTGACAGCGTAGAATGAAGG	10751.3	22611.6
NRC3_wobSeed101_DR4_T22A_o1	GCCCTTACGGGTCACTCCAGGATATAGCATCGGAGTGCGATTGACAGCGTAGAATGAAGG	4536.25	19658.3
NRC3_wobSeed101_DR4_T22C_o1	GCCCTTACGGGTCACTCCAGGCTATAGCATCGGAGTGCGATTGACAGCGTAGAATGAAGG	3928.77	17313.3
NRC3_wobSeed101_DR4_T22G_o1	GCCCTTACGGGTCACTCCAGGGTATAGCATCGGAGTGCGATTGACAGCGTAGAATGAAGG	4296.15	35832.8
NRC3_wobSeed101_DR4_T23A_o1	GCCCTTACGGGTCACTCCAGGTAATAGCATCGGAGTGCGATTGACAGCGTAGAATGAAGG	5105.4	13845.5
NRC3_wobSeed101_DR4_T23C_o1	GCCCTTACGGGTCACTCCAGGTCATAGCATCGGAGTGCGATTGACAGCGTAGAATGAAGG	6271.7	93971.3
NRC3_wobSeed101_DR4_T23G_o1	GCCCTTACGGGTCACTCCAGGTGATAGCATCGGAGTGCGATTGACAGCGTAGAATGAAGG	4814.36	21837.5
NRC3_wobSeed101_DR4_T25A_o1	GCCCTTACGGGTCACTCCAGGTTAAAGCATCGGAGTGCGATTGACAGCGTAGAATGAAGG	4834.99	71370.9
NRC3_wobSeed101_DR4_T25C_o1	GCCCTTACGGGTCACTCCAGGTTACAGCATCGGAGTGCGATTGACAGCGTAGAATGAAGG	5088.04	49690.9
NRC3_wobSeed101_DR4_T25G_o1	GCCCTTACGGGTCACTCCAGGTTAGAGCATCGGAGTGCGATTGACAGCGTAGAATGAAGG	4247.68	38257.2
NRC3_wobSeed101_DR4_T5A_o1	GCCCATACGGGTCACTCCAGGTTATAGCATCGGAGTGCGATTGACAGCGTAGAATGAAGG	4638.98	50353.5
NRC3_wobSeed101_DR4_T5C_o1	GCCCCTACGGGTCACTCCAGGTTATAGCATCGGAGTGCGATTGACAGCGTAGAATGAAGG	3558.68	53448.3
NRC3_wobSeed101_DR4_T5G_o1	GCCCGTACGGGTCACTCCAGGTTATAGCATCGGAGTGCGATTGACAGCGTAGAATGAAGG	3952.01	69318.8
NRC3_wobSeed101_DR4_T6A_o1	GCCCTAACGGGTCACTCCAGGTTATAGCATCGGAGTGCGATTGACAGCGTAGAATGAAGG	3190.49	46636.3
NRC3_wobSeed101_DR4_T6C_o1	GCCCTCACGGGTCACTCCAGGTTATAGCATCGGAGTGCGATTGACAGCGTAGAATGAAGG	3065.13	49385.2
NRC3_wobSeed101_DR4_T6G_o1	GCCCTGACGGGTCACTCCAGGTTATAGCATCGGAGTGCGATTGACAGCGTAGAATGAAGG	2733.1	53064.2
NRC3_wobSeed102_DR4_A14C_o1	GCCCTAGCAGGCCCATCTGGGTCACTCAAGGCTTGAGCGATTGACAGCGTAGAATGAAGG	1574.65	819.76
NRC3_wobSeed102_DR4_A14G_o1	GCCCTAGCAGGCCGATCTGGGTCACTCAAGGCTTGAGCGATTGACAGCGTAGAATGAAGG	2412.85	870.91
NRC3_wobSeed102_DR4_A14T_o1	GCCCTAGCAGGCCTATCTGGGTCACTCAAGGCTTGAGCGATTGACAGCGTAGAATGAAGG	2606	849.54
NRC3_wobSeed102_DR4_A15C_o1	GCCCTAGCAGGCCACTCTGGGTCACTCAAGGCTTGAGCGATTGACAGCGTAGAATGAAGG	1683.73	9310.49
NRC3_wobSeed102_DR4_A15G_o1	GCCCTAGCAGGCCAGTCTGGGTCACTCAAGGCTTGAGCGATTGACAGCGTAGAATGAAGG	1410.06	924.2
NRC3_wobSeed102_DR4_A15T_o1	GCCCTAGCAGGCCATTCTGGGTCACTCAAGGCTTGAGCGATTGACAGCGTAGAATGAAGG	1872.36	9192.05
NRC3_wobSeed102_DR4_A24C_o1	GCCCTAGCAGGCCAATCTGGGTCCCTCAAGGCTTGAGCGATTGACAGCGTAGAATGAAGG	1142.29	425.97
NRC3_wobSeed102_DR4_A24G_o1	GCCCTAGCAGGCCAATCTGGGTCGCTCAAGGCTTGAGCGATTGACAGCGTAGAATGAAGG	1599.63	1011.98
NRC3_wobSeed102_DR4_A24T_o1	GCCCTAGCAGGCCAATCTGGGTCTCTCAAGGCTTGAGCGATTGACAGCGTAGAATGAAGG	1160.63	479.99
NRC3_wobSeed102_DR4_A28C_o1	GCCCTAGCAGGCCAATCTGGGTCACTCCAGGCTTGAGCGATTGACAGCGTAGAATGAAGG	2868.1	1177.3
NRC3_wobSeed102_DR4_A28G_o1	GCCCTAGCAGGCCAATCTGGGTCACTCGAGGCTTGAGCGATTGACAGCGTAGAATGAAGG	2600.81	1373.64
NRC3_wobSeed102_DR4_A28T_o1	GCCCTAGCAGGCCAATCTGGGTCACTCTAGGCTTGAGCGATTGACAGCGTAGAATGAAGG	2411.84	973.7
NRC3_wobSeed102_DR4_A29C_o1	GCCCTAGCAGGCCAATCTGGGTCACTCACGGCTTGAGCGATTGACAGCGTAGAATGAAGG	2740.07	1233.51
NRC3_wobSeed102_DR4_A29G_o1	GCCCTAGCAGGCCAATCTGGGTCACTCAGGGCTTGAGCGATTGACAGCGTAGAATGAAGG	2699.45	1097.16
NRC3_wobSeed102_DR4_A29T_o1	GCCCTAGCAGGCCAATCTGGGTCACTCATGGCTTGAGCGATTGACAGCGTAGAATGAAGG	2654.58	1071.18
NRC3_wobSeed102_DR4_A6C_o1	GCCCTCGCAGGCCAATCTGGGTCACTCAAGGCTTGAGCGATTGACAGCGTAGAATGAAGG	2645.78	1481.51
NRC3_wobSeed102_DR4_A6G_o1	GCCCTGGCAGGCCAATCTGGGTCACTCAAGGCTTGAGCGATTGACAGCGTAGAATGAAGG	2339.93	1067.13
NRC3_wobSeed102_DR4_A6T_o1	GCCCTTGCAGGCCAATCTGGGTCACTCAAGGCTTGAGCGATTGACAGCGTAGAATGAAGG	3162.82	1387.63
NRC3_wobSeed102_DR4_A9C_o1	GCCCTAGCCGGCCAATCTGGGTCACTCAAGGCTTGAGCGATTGACAGCGTAGAATGAAGG	2593.05	980.13
NRC3_wobSeed102_DR4_A9G_o1	GCCCTAGCGGGCCAATCTGGGTCACTCAAGGCTTGAGCGATTGACAGCGTAGAATGAAGG	2566.39	1059.37
NRC3_wobSeed102_DR4_A9T_o1	GCCCTAGCTGGCCAATCTGGGTCACTCAAGGCTTGAGCGATTGACAGCGTAGAATGAAGG	2386.14	755.87
NRC3_wobSeed102_DR4_C12A_o1	GCCCTAGCAGGACAATCTGGGTCACTCAAGGCTTGAGCGATTGACAGCGTAGAATGAAGG	3325.93	923.7
NRC3_wobSeed102_DR4_C12G_o1	GCCCTAGCAGGGCAATCTGGGTCACTCAAGGCTTGAGCGATTGACAGCGTAGAATGAAGG	3636.64	2578.79
NRC3_wobSeed102_DR4_C12T_o1	GCCCTAGCAGGTCAATCTGGGTCACTCAAGGCTTGAGCGATTGACAGCGTAGAATGAAGG	7265.33	26108.8
NRC3_wobSeed102_DR4_C13A_o1	GCCCTAGCAGGCAAATCTGGGTCACTCAAGGCTTGAGCGATTGACAGCGTAGAATGAAGG	3127.91	1372.01
NRC3_wobSeed102_DR4_C13G_o1	GCCCTAGCAGGCGAATCTGGGTCACTCAAGGCTTGAGCGATTGACAGCGTAGAATGAAGG	3355.01	716.9
NRC3_wobSeed102_DR4_C13T_o1	GCCCTAGCAGGCTAATCTGGGTCACTCAAGGCTTGAGCGATTGACAGCGTAGAATGAAGG	3003.28	5736.65
NRC3_wobSeed102_DR4_C17A_o1	GCCCTAGCAGGCCAATATGGGTCACTCAAGGCTTGAGCGATTGACAGCGTAGAATGAAGG	2495.47	3195.28
NRC3_wobSeed102_DR4_C17G_o1	GCCCTAGCAGGCCAATGTGGGTCACTCAAGGCTTGAGCGATTGACAGCGTAGAATGAAGG	2822.26	1665.43
NRC3_wobSeed102_DR4_C17T_o1	GCCCTAGCAGGCCAATTTGGGTCACTCAAGGCTTGAGCGATTGACAGCGTAGAATGAAGG	1794.72	1337.4
NRC3_wobSeed102_DR4_C23A_o1	GCCCTAGCAGGCCAATCTGGGTAACTCAAGGCTTGAGCGATTGACAGCGTAGAATGAAGG	1454.37	407.29
NRC3_wobSeed102_DR4_C23G_o1	GCCCTAGCAGGCCAATCTGGGTGACTCAAGGCTTGAGCGATTGACAGCGTAGAATGAAGG	1765.16	446.61
NRC3_wobSeed102_DR4_C23T_o1	GCCCTAGCAGGCCAATCTGGGTTACTCAAGGCTTGAGCGATTGACAGCGTAGAATGAAGG	1593.37	587.83
NRC3_wobSeed102_DR4_C25A_o1	GCCCTAGCAGGCCAATCTGGGTCAATCAAGGCTTGAGCGATTGACAGCGTAGAATGAAGG	2434.17	1274.63
NRC3_wobSeed102_DR4_C25G_o1	GCCCTAGCAGGCCAATCTGGGTCAGTCAAGGCTTGAGCGATTGACAGCGTAGAATGAAGG	1611.25	787.85
NRC3_wobSeed102_DR4_C25T_o1	GCCCTAGCAGGCCAATCTGGGTCATTCAAGGCTTGAGCGATTGACAGCGTAGAATGAAGG	2201.1	1519.93
NRC3_wobSeed102_DR4_C27A_o1	GCCCTAGCAGGCCAATCTGGGTCACTAAAGGCTTGAGCGATTGACAGCGTAGAATGAAGG	2844.57	1040.17
NRC3_wobSeed102_DR4_C27G_o1	GCCCTAGCAGGCCAATCTGGGTCACTGAAGGCTTGAGCGATTGACAGCGTAGAATGAAGG	2652.08	1223.78
NRC3_wobSeed102_DR4_C27T_o1	GCCCTAGCAGGCCAATCTGGGTCACTTAAGGCTTGAGCGATTGACAGCGTAGAATGAAGG	2592.57	1482.41
NRC3_wobSeed102_DR4_C4A_o1	GCCATAGCAGGCCAATCTGGGTCACTCAAGGCTTGAGCGATTGACAGCGTAGAATGAAGG	3640.34	1467.67
NRC3_wobSeed102_DR4_C4G_o1	GCCGTAGCAGGCCAATCTGGGTCACTCAAGGCTTGAGCGATTGACAGCGTAGAATGAAGG	3084.7	1037.51
NRC3_wobSeed102_DR4_C4T_o1	GCCTTAGCAGGCCAATCTGGGTCACTCAAGGCTTGAGCGATTGACAGCGTAGAATGAAGG	3273.93	1243.93
NRC3_wobSeed102_DR4_C8A_o1	GCCCTAGAAGGCCAATCTGGGTCACTCAAGGCTTGAGCGATTGACAGCGTAGAATGAAGG	3894.71	3903.32
NRC3_wobSeed102_DR4_C8G_o1	GCCCTAGGAGGCCAATCTGGGTCACTCAAGGCTTGAGCGATTGACAGCGTAGAATGAAGG	3493.06	2604.2
NRC3_wobSeed102_DR4_C8T_o1	GCCCTAGTAGGCCAATCTGGGTCACTCAAGGCTTGAGCGATTGACAGCGTAGAATGAAGG	4570.09	1685.7
NRC3_wobSeed102_DR4_G10A_o1	GCCCTAGCAAGCCAATCTGGGTCACTCAAGGCTTGAGCGATTGACAGCGTAGAATGAAGG	2740.89	797.75
NRC3_wobSeed102_DR4_G10C_o1	GCCCTAGCACGCCAATCTGGGTCACTCAAGGCTTGAGCGATTGACAGCGTAGAATGAAGG	2532.94	828.38
NRC3_wobSeed102_DR4_G10T_o1	GCCCTAGCATGCCAATCTGGGTCACTCAAGGCTTGAGCGATTGACAGCGTAGAATGAAGG	3098.71	1199.77
NRC3_wobSeed102_DR4_G11A_o1	GCCCTAGCAGACCAATCTGGGTCACTCAAGGCTTGAGCGATTGACAGCGTAGAATGAAGG	2696.59	766.5
NRC3_wobSeed102_DR4_G11C_o1	GCCCTAGCAGCCCAATCTGGGTCACTCAAGGCTTGAGCGATTGACAGCGTAGAATGAAGG	2526.99	663.43
NRC3_wobSeed102_DR4_G11T_o1	GCCCTAGCAGTCCAATCTGGGTCACTCAAGGCTTGAGCGATTGACAGCGTAGAATGAAGG	2630.68	1030.01
NRC3_wobSeed102_DR4_G19A_o1	GCCCTAGCAGGCCAATCTAGGTCACTCAAGGCTTGAGCGATTGACAGCGTAGAATGAAGG	2970.89	3686.64
NRC3_wobSeed102_DR4_G19C_o1	GCCCTAGCAGGCCAATCTCGGTCACTCAAGGCTTGAGCGATTGACAGCGTAGAATGAAGG	1350.07	3052.05
NRC3_wobSeed102_DR4_G19T_o1	GCCCTAGCAGGCCAATCTTGGTCACTCAAGGCTTGAGCGATTGACAGCGTAGAATGAAGG	1365.54	537.14
NRC3_wobSeed102_DR4_G20A_o1	GCCCTAGCAGGCCAATCTGAGTCACTCAAGGCTTGAGCGATTGACAGCGTAGAATGAAGG	1408.06	435.16
NRC3_wobSeed102_DR4_G20C_o1	GCCCTAGCAGGCCAATCTGCGTCACTCAAGGCTTGAGCGATTGACAGCGTAGAATGAAGG	1307.63	489.17
NRC3_wobSeed102_DR4_G20T_o1	GCCCTAGCAGGCCAATCTGTGTCACTCAAGGCTTGAGCGATTGACAGCGTAGAATGAAGG	1471.12	544.65
NRC3_wobSeed102_DR4_G21A_o1	GCCCTAGCAGGCCAATCTGGATCACTCAAGGCTTGAGCGATTGACAGCGTAGAATGAAGG	1565.91	504.08
NRC3_wobSeed102_DR4_G21C_o1	GCCCTAGCAGGCCAATCTGGCTCACTCAAGGCTTGAGCGATTGACAGCGTAGAATGAAGG	1253.2	355.68
NRC3_wobSeed102_DR4_G21T_o1	GCCCTAGCAGGCCAATCTGGTTCACTCAAGGCTTGAGCGATTGACAGCGTAGAATGAAGG	1303.78	663.07
NRC3_wobSeed102_DR4_G7A_o1	GCCCTAACAGGCCAATCTGGGTCACTCAAGGCTTGAGCGATTGACAGCGTAGAATGAAGG	3180.77	1746.15
NRC3_wobSeed102_DR4_G7C_o1	GCCCTACCAGGCCAATCTGGGTCACTCAAGGCTTGAGCGATTGACAGCGTAGAATGAAGG	3170.23	1521.65
NRC3_wobSeed102_DR4_G7T_o1	GCCCTATCAGGCCAATCTGGGTCACTCAAGGCTTGAGCGATTGACAGCGTAGAATGAAGG	3128.26	1704.69
NRC3_wobSeed102_DR4_o1	GCCCTAGCAGGCCAATCTGGGTCACTCAAGGCTTGAGCGATTGACAGCGTAGAATGAAGG	2600.4	1432.98
NRC3_wobSeed102_DR4_T16A_o1	GCCCTAGCAGGCCAAACTGGGTCACTCAAGGCTTGAGCGATTGACAGCGTAGAATGAAGG	2646.16	1089.93
NRC3_wobSeed102_DR4_T16C_o1	GCCCTAGCAGGCCAACCTGGGTCACTCAAGGCTTGAGCGATTGACAGCGTAGAATGAAGG	1560.9	1383.6
NRC3_wobSeed102_DR4_T16G_o1	GCCCTAGCAGGCCAAGCTGGGTCACTCAAGGCTTGAGCGATTGACAGCGTAGAATGAAGG	1401.13	1092.42
NRC3_wobSeed102_DR4_T18A_o1	GCCCTAGCAGGCCAATCAGGGTCACTCAAGGCTTGAGCGATTGACAGCGTAGAATGAAGG	2039.57	4656.43
NRC3_wobSeed102_DR4_T18C_o1	GCCCTAGCAGGCCAATCCGGGTCACTCAAGGCTTGAGCGATTGACAGCGTAGAATGAAGG	1934.32	1838.98
NRC3_wobSeed102_DR4_T18G_o1	GCCCTAGCAGGCCAATCGGGGTCACTCAAGGCTTGAGCGATTGACAGCGTAGAATGAAGG	3738.17	8011.04
NRC3_wobSeed102_DR4_T22A_o1	GCCCTAGCAGGCCAATCTGGGACACTCAAGGCTTGAGCGATTGACAGCGTAGAATGAAGG	1625.12	473.97
NRC3_wobSeed102_DR4_T22C_o1	GCCCTAGCAGGCCAATCTGGGCCACTCAAGGCTTGAGCGATTGACAGCGTAGAATGAAGG	1487.72	417.03
NRC3_wobSeed102_DR4_T22G_o1	GCCCTAGCAGGCCAATCTGGGGCACTCAAGGCTTGAGCGATTGACAGCGTAGAATGAAGG	1789.24	517.11
NRC3_wobSeed102_DR4_T26A_o1	GCCCTAGCAGGCCAATCTGGGTCACACAAGGCTTGAGCGATTGACAGCGTAGAATGAAGG	4098.19	1817.96
NRC3_wobSeed102_DR4_T26C_o1	GCCCTAGCAGGCCAATCTGGGTCACCCAAGGCTTGAGCGATTGACAGCGTAGAATGAAGG	3334.53	1229.02
NRC3_wobSeed102_DR4_T26G_o1	GCCCTAGCAGGCCAATCTGGGTCACGCAAGGCTTGAGCGATTGACAGCGTAGAATGAAGG	4234.07	1437.67
NRC3_wobSeed102_DR4_T5A_o1	GCCCAAGCAGGCCAATCTGGGTCACTCAAGGCTTGAGCGATTGACAGCGTAGAATGAAGG	3342.99	1785.8
NRC3_wobSeed102_DR4_T5C_o1	GCCCCAGCAGGCCAATCTGGGTCACTCAAGGCTTGAGCGATTGACAGCGTAGAATGAAGG	2659.75	1444.52
NRC3_wobSeed102_DR4_T5G_o1	GCCCGAGCAGGCCAATCTGGGTCACTCAAGGCTTGAGCGATTGACAGCGTAGAATGAAGG	2925.45	1226.51
NRC3_wobSeed103_DR4_A13C_o1	GCGCATATAGGTCATACAAGGTGAAAGTCCGATTGTGCGATTGACAGCGTAGAATGAAGG	16598.9	19607.2
NRC3_wobSeed103_DR4_A13G_o1	GCGCATATAGGTGATACAAGGTGAAAGTCCGATTGTGCGATTGACAGCGTAGAATGAAGG	2635.36	788.49
NRC3_wobSeed103_DR4_A13T_o1	GCGCATATAGGTTATACAAGGTGAAAGTCCGATTGTGCGATTGACAGCGTAGAATGAAGG	3060.29	24271.4
NRC3_wobSeed103_DR4_A14C_o1	GCGCATATAGGTACTACAAGGTGAAAGTCCGATTGTGCGATTGACAGCGTAGAATGAAGG	1878.25	566.52
NRC3_wobSeed103_DR4_A14G_o1	GCGCATATAGGTAGTACAAGGTGAAAGTCCGATTGTGCGATTGACAGCGTAGAATGAAGG	1864.16	703.3
NRC3_wobSeed103_DR4_A14T_o1	GCGCATATAGGTATTACAAGGTGAAAGTCCGATTGTGCGATTGACAGCGTAGAATGAAGG	1930.17	711.9
NRC3_wobSeed103_DR4_A16C_o1	GCGCATATAGGTAATCCAAGGTGAAAGTCCGATTGTGCGATTGACAGCGTAGAATGAAGG	2181.27	3012.19
NRC3_wobSeed103_DR4_A16G_o1	GCGCATATAGGTAATGCAAGGTGAAAGTCCGATTGTGCGATTGACAGCGTAGAATGAAGG	2108.87	1827.68
NRC3_wobSeed103_DR4_A16T_o1	GCGCATATAGGTAATTCAAGGTGAAAGTCCGATTGTGCGATTGACAGCGTAGAATGAAGG	2051.97	11984.6
NRC3_wobSeed103_DR4_A18C_o1	GCGCATATAGGTAATACCAGGTGAAAGTCCGATTGTGCGATTGACAGCGTAGAATGAAGG	2165.72	2082.41
NRC3_wobSeed103_DR4_A18G_o1	GCGCATATAGGTAATACGAGGTGAAAGTCCGATTGTGCGATTGACAGCGTAGAATGAAGG	2396.84	3011.82
NRC3_wobSeed103_DR4_A18T_o1	GCGCATATAGGTAATACTAGGTGAAAGTCCGATTGTGCGATTGACAGCGTAGAATGAAGG	3089.32	2725.03
NRC3_wobSeed103_DR4_A19C_o1	GCGCATATAGGTAATACACGGTGAAAGTCCGATTGTGCGATTGACAGCGTAGAATGAAGG	2014.9	1106.66
NRC3_wobSeed103_DR4_A19G_o1	GCGCATATAGGTAATACAGGGTGAAAGTCCGATTGTGCGATTGACAGCGTAGAATGAAGG	2397.11	957.85
NRC3_wobSeed103_DR4_A19T_o1	GCGCATATAGGTAATACATGGTGAAAGTCCGATTGTGCGATTGACAGCGTAGAATGAAGG	2046.86	619.59
NRC3_wobSeed103_DR4_A24C_o1	GCGCATATAGGTAATACAAGGTGCAAGTCCGATTGTGCGATTGACAGCGTAGAATGAAGG	2057.38	558.64
NRC3_wobSeed103_DR4_A24G_o1	GCGCATATAGGTAATACAAGGTGGAAGTCCGATTGTGCGATTGACAGCGTAGAATGAAGG	2059.45	718.24
NRC3_wobSeed103_DR4_A24T_o1	GCGCATATAGGTAATACAAGGTGTAAGTCCGATTGTGCGATTGACAGCGTAGAATGAAGG	2056.83	540.89
NRC3_wobSeed103_DR4_A25C_o1	GCGCATATAGGTAATACAAGGTGACAGTCCGATTGTGCGATTGACAGCGTAGAATGAAGG	2440.01	1501.01
NRC3_wobSeed103_DR4_A25G_o1	GCGCATATAGGTAATACAAGGTGAGAGTCCGATTGTGCGATTGACAGCGTAGAATGAAGG	2167.67	1073.62
NRC3_wobSeed103_DR4_A25T_o1	GCGCATATAGGTAATACAAGGTGATAGTCCGATTGTGCGATTGACAGCGTAGAATGAAGG	2306.06	1095.11
NRC3_wobSeed103_DR4_A26C_o1	GCGCATATAGGTAATACAAGGTGAACGTCCGATTGTGCGATTGACAGCGTAGAATGAAGG	2422.42	1820.14
NRC3_wobSeed103_DR4_A26G_o1	GCGCATATAGGTAATACAAGGTGAAGGTCCGATTGTGCGATTGACAGCGTAGAATGAAGG	2249.79	1471.59
NRC3_wobSeed103_DR4_A26T_o1	GCGCATATAGGTAATACAAGGTGAATGTCCGATTGTGCGATTGACAGCGTAGAATGAAGG	2342.01	1544.21
NRC3_wobSeed103_DR4_A5C_o1	GCGCCTATAGGTAATACAAGGTGAAAGTCCGATTGTGCGATTGACAGCGTAGAATGAAGG	1859.96	3047.65
NRC3_wobSeed103_DR4_A5G_o1	GCGCGTATAGGTAATACAAGGTGAAAGTCCGATTGTGCGATTGACAGCGTAGAATGAAGG	1918.94	2849.26
NRC3_wobSeed103_DR4_A5T_o1	GCGCTTATAGGTAATACAAGGTGAAAGTCCGATTGTGCGATTGACAGCGTAGAATGAAGG	2026.82	2925.43
NRC3_wobSeed103_DR4_A7C_o1	GCGCATCTAGGTAATACAAGGTGAAAGTCCGATTGTGCGATTGACAGCGTAGAATGAAGG	2044.08	1215.72
NRC3_wobSeed103_DR4_A7G_o1	GCGCATGTAGGTAATACAAGGTGAAAGTCCGATTGTGCGATTGACAGCGTAGAATGAAGG	2318.57	1208.12
NRC3_wobSeed103_DR4_A7T_o1	GCGCATTTAGGTAATACAAGGTGAAAGTCCGATTGTGCGATTGACAGCGTAGAATGAAGG	1768.86	1540.97
NRC3_wobSeed103_DR4_A9C_o1	GCGCATATCGGTAATACAAGGTGAAAGTCCGATTGTGCGATTGACAGCGTAGAATGAAGG	1712.62	778.58
NRC3_wobSeed103_DR4_A9G_o1	GCGCATATGGGTAATACAAGGTGAAAGTCCGATTGTGCGATTGACAGCGTAGAATGAAGG	2025.63	1306.43
NRC3_wobSeed103_DR4_A9T_o1	GCGCATATTGGTAATACAAGGTGAAAGTCCGATTGTGCGATTGACAGCGTAGAATGAAGG	1684.16	611.08
NRC3_wobSeed103_DR4_C17A_o1	GCGCATATAGGTAATAAAAGGTGAAAGTCCGATTGTGCGATTGACAGCGTAGAATGAAGG	2569.24	11974.2
NRC3_wobSeed103_DR4_C17G_o1	GCGCATATAGGTAATAGAAGGTGAAAGTCCGATTGTGCGATTGACAGCGTAGAATGAAGG	2243.74	1968.54
NRC3_wobSeed103_DR4_C17T_o1	GCGCATATAGGTAATATAAGGTGAAAGTCCGATTGTGCGATTGACAGCGTAGAATGAAGG	2480.95	4442.79
NRC3_wobSeed103_DR4_C29A_o1	GCGCATATAGGTAATACAAGGTGAAAGTACGATTGTGCGATTGACAGCGTAGAATGAAGG	2855.7	2339.82
NRC3_wobSeed103_DR4_C29G_o1	GCGCATATAGGTAATACAAGGTGAAAGTGCGATTGTGCGATTGACAGCGTAGAATGAAGG	2834.87	2766.44
NRC3_wobSeed103_DR4_C29T_o1	GCGCATATAGGTAATACAAGGTGAAAGTTCGATTGTGCGATTGACAGCGTAGAATGAAGG	4648.88	2796.96
NRC3_wobSeed103_DR4_C4A_o1	GCGAATATAGGTAATACAAGGTGAAAGTCCGATTGTGCGATTGACAGCGTAGAATGAAGG	4527.24	2912.07
NRC3_wobSeed103_DR4_C4G_o1	GCGGATATAGGTAATACAAGGTGAAAGTCCGATTGTGCGATTGACAGCGTAGAATGAAGG	3539.14	3112.93
NRC3_wobSeed103_DR4_C4T_o1	GCGTATATAGGTAATACAAGGTGAAAGTCCGATTGTGCGATTGACAGCGTAGAATGAAGG	4051.51	3223.8
NRC3_wobSeed103_DR4_G10A_o1	GCGCATATAAGTAATACAAGGTGAAAGTCCGATTGTGCGATTGACAGCGTAGAATGAAGG	2014.33	733.86
NRC3_wobSeed103_DR4_G10C_o1	GCGCATATACGTAATACAAGGTGAAAGTCCGATTGTGCGATTGACAGCGTAGAATGAAGG	2011.4	725
NRC3_wobSeed103_DR4_G10T_o1	GCGCATATATGTAATACAAGGTGAAAGTCCGATTGTGCGATTGACAGCGTAGAATGAAGG	2326.29	780.34
NRC3_wobSeed103_DR4_G11A_o1	GCGCATATAGATAATACAAGGTGAAAGTCCGATTGTGCGATTGACAGCGTAGAATGAAGG	2218.52	626.95
NRC3_wobSeed103_DR4_G11C_o1	GCGCATATAGCTAATACAAGGTGAAAGTCCGATTGTGCGATTGACAGCGTAGAATGAAGG	1753.23	551.46
NRC3_wobSeed103_DR4_G11T_o1	GCGCATATAGTTAATACAAGGTGAAAGTCCGATTGTGCGATTGACAGCGTAGAATGAAGG	1943.08	853.1
NRC3_wobSeed103_DR4_G20A_o1	GCGCATATAGGTAATACAAAGTGAAAGTCCGATTGTGCGATTGACAGCGTAGAATGAAGG	2155.76	492.13
NRC3_wobSeed103_DR4_G20C_o1	GCGCATATAGGTAATACAACGTGAAAGTCCGATTGTGCGATTGACAGCGTAGAATGAAGG	2085.87	454.19
NRC3_wobSeed103_DR4_G20T_o1	GCGCATATAGGTAATACAATGTGAAAGTCCGATTGTGCGATTGACAGCGTAGAATGAAGG	2280.05	576.7
NRC3_wobSeed103_DR4_G21A_o1	GCGCATATAGGTAATACAAGATGAAAGTCCGATTGTGCGATTGACAGCGTAGAATGAAGG	2303.56	548.58
NRC3_wobSeed103_DR4_G21C_o1	GCGCATATAGGTAATACAAGCTGAAAGTCCGATTGTGCGATTGACAGCGTAGAATGAAGG	1978.28	508
NRC3_wobSeed103_DR4_G21T_o1	GCGCATATAGGTAATACAAGTTGAAAGTCCGATTGTGCGATTGACAGCGTAGAATGAAGG	2106.91	984.91
NRC3_wobSeed103_DR4_G23A_o1	GCGCATATAGGTAATACAAGGTAAAAGTCCGATTGTGCGATTGACAGCGTAGAATGAAGG	2172.53	831.94
NRC3_wobSeed103_DR4_G23C_o1	GCGCATATAGGTAATACAAGGTCAAAGTCCGATTGTGCGATTGACAGCGTAGAATGAAGG	3605.77	40319.2
NRC3_wobSeed103_DR4_G23T_o1	GCGCATATAGGTAATACAAGGTTAAAGTCCGATTGTGCGATTGACAGCGTAGAATGAAGG	2600.4	15763.8
NRC3_wobSeed103_DR4_G27A_o1	GCGCATATAGGTAATACAAGGTGAAAATCCGATTGTGCGATTGACAGCGTAGAATGAAGG	2480.89	1452.47
NRC3_wobSeed103_DR4_G27C_o1	GCGCATATAGGTAATACAAGGTGAAACTCCGATTGTGCGATTGACAGCGTAGAATGAAGG	2444.11	3259.8
NRC3_wobSeed103_DR4_G27T_o1	GCGCATATAGGTAATACAAGGTGAAATTCCGATTGTGCGATTGACAGCGTAGAATGAAGG	2448.59	2287.29
NRC3_wobSeed103_DR4_o1	GCGCATATAGGTAATACAAGGTGAAAGTCCGATTGTGCGATTGACAGCGTAGAATGAAGG	2342.82	2889.88
NRC3_wobSeed103_DR4_T12A_o1	GCGCATATAGGAAATACAAGGTGAAAGTCCGATTGTGCGATTGACAGCGTAGAATGAAGG	1912.41	561.15
NRC3_wobSeed103_DR4_T12C_o1	GCGCATATAGGCAATACAAGGTGAAAGTCCGATTGTGCGATTGACAGCGTAGAATGAAGG	1945.21	632.58
NRC3_wobSeed103_DR4_T12G_o1	GCGCATATAGGGAATACAAGGTGAAAGTCCGATTGTGCGATTGACAGCGTAGAATGAAGG	1954.02	540.49
NRC3_wobSeed103_DR4_T15A_o1	GCGCATATAGGTAAAACAAGGTGAAAGTCCGATTGTGCGATTGACAGCGTAGAATGAAGG	2300.64	2064.8
NRC3_wobSeed103_DR4_T15C_o1	GCGCATATAGGTAACACAAGGTGAAAGTCCGATTGTGCGATTGACAGCGTAGAATGAAGG	2960.66	5409.15
NRC3_wobSeed103_DR4_T15G_o1	GCGCATATAGGTAAGACAAGGTGAAAGTCCGATTGTGCGATTGACAGCGTAGAATGAAGG	2018.33	592.46
NRC3_wobSeed103_DR4_T22A_o1	GCGCATATAGGTAATACAAGGAGAAAGTCCGATTGTGCGATTGACAGCGTAGAATGAAGG	2117.26	603.7
NRC3_wobSeed103_DR4_T22C_o1	GCGCATATAGGTAATACAAGGCGAAAGTCCGATTGTGCGATTGACAGCGTAGAATGAAGG	1990.22	613.86
NRC3_wobSeed103_DR4_T22G_o1	GCGCATATAGGTAATACAAGGGGAAAGTCCGATTGTGCGATTGACAGCGTAGAATGAAGG	2012.59	674.14
NRC3_wobSeed103_DR4_T28A_o1	GCGCATATAGGTAATACAAGGTGAAAGACCGATTGTGCGATTGACAGCGTAGAATGAAGG	2567.16	2438.47
NRC3_wobSeed103_DR4_T28C_o1	GCGCATATAGGTAATACAAGGTGAAAGCCCGATTGTGCGATTGACAGCGTAGAATGAAGG	2320.37	1968.91
NRC3_wobSeed103_DR4_T28G_o1	GCGCATATAGGTAATACAAGGTGAAAGGCCGATTGTGCGATTGACAGCGTAGAATGAAGG	3027.34	2016.47
NRC3_wobSeed103_DR4_T6A_o1	GCGCAAATAGGTAATACAAGGTGAAAGTCCGATTGTGCGATTGACAGCGTAGAATGAAGG	2086.39	3404.57
NRC3_wobSeed103_DR4_T6C_o1	GCGCACATAGGTAATACAAGGTGAAAGTCCGATTGTGCGATTGACAGCGTAGAATGAAGG	2003.19	3607.08
NRC3_wobSeed103_DR4_T6G_o1	GCGCAGATAGGTAATACAAGGTGAAAGTCCGATTGTGCGATTGACAGCGTAGAATGAAGG	1786.32	2337.76
NRC3_wobSeed103_DR4_T8A_o1	GCGCATAAAGGTAATACAAGGTGAAAGTCCGATTGTGCGATTGACAGCGTAGAATGAAGG	2035.98	7581.36
NRC3_wobSeed103_DR4_T8C_o1	GCGCATACAGGTAATACAAGGTGAAAGTCCGATTGTGCGATTGACAGCGTAGAATGAAGG	1980.35	2239.79
NRC3_wobSeed103_DR4_T8G_o1	GCGCATAGAGGTAATACAAGGTGAAAGTCCGATTGTGCGATTGACAGCGTAGAATGAAGG	1874.65	4642.42
NRC3_wobSeed104_DR4_A11C_o1	GCTCTTGTAGCTCAATAGAGGTTAAGAAAGTGCGCTGCGATTGACAGCGTAGAATGAAGG	1301.48	3982.59
NRC3_wobSeed104_DR4_A11G_o1	GCTCTTGTAGGTCAATAGAGGTTAAGAAAGTGCGCTGCGATTGACAGCGTAGAATGAAGG	13264.4	40638
NRC3_wobSeed104_DR4_A11T_o1	GCTCTTGTAGTTCAATAGAGGTTAAGAAAGTGCGCTGCGATTGACAGCGTAGAATGAAGG	1484.83	15198.2
NRC3_wobSeed104_DR4_A14C_o1	GCTCTTGTAGATCCATAGAGGTTAAGAAAGTGCGCTGCGATTGACAGCGTAGAATGAAGG	1367.95	4454.76
NRC3_wobSeed104_DR4_A14G_o1	GCTCTTGTAGATCGATAGAGGTTAAGAAAGTGCGCTGCGATTGACAGCGTAGAATGAAGG	1419.47	4030.83
NRC3_wobSeed104_DR4_A14T_o1	GCTCTTGTAGATCTATAGAGGTTAAGAAAGTGCGCTGCGATTGACAGCGTAGAATGAAGG	1635.43	4069.67
NRC3_wobSeed104_DR4_A15C_o1	GCTCTTGTAGATCACTAGAGGTTAAGAAAGTGCGCTGCGATTGACAGCGTAGAATGAAGG	1493.79	13002
NRC3_wobSeed104_DR4_A15G_o1	GCTCTTGTAGATCAGTAGAGGTTAAGAAAGTGCGCTGCGATTGACAGCGTAGAATGAAGG	1368.44	4303.21
NRC3_wobSeed104_DR4_A15T_o1	GCTCTTGTAGATCATTAGAGGTTAAGAAAGTGCGCTGCGATTGACAGCGTAGAATGAAGG	1441.63	10771.1
NRC3_wobSeed104_DR4_A17C_o1	GCTCTTGTAGATCAATCGAGGTTAAGAAAGTGCGCTGCGATTGACAGCGTAGAATGAAGG	1350.33	3718.82
NRC3_wobSeed104_DR4_A17G_o1	GCTCTTGTAGATCAATGGAGGTTAAGAAAGTGCGCTGCGATTGACAGCGTAGAATGAAGG	1351.12	3275.72
NRC3_wobSeed104_DR4_A17T_o1	GCTCTTGTAGATCAATTGAGGTTAAGAAAGTGCGCTGCGATTGACAGCGTAGAATGAAGG	1297.55	3551.71
NRC3_wobSeed104_DR4_A19C_o1	GCTCTTGTAGATCAATAGCGGTTAAGAAAGTGCGCTGCGATTGACAGCGTAGAATGAAGG	1259.55	861.85
NRC3_wobSeed104_DR4_A19G_o1	GCTCTTGTAGATCAATAGGGGTTAAGAAAGTGCGCTGCGATTGACAGCGTAGAATGAAGG	1669.62	7224.83
NRC3_wobSeed104_DR4_A19T_o1	GCTCTTGTAGATCAATAGTGGTTAAGAAAGTGCGCTGCGATTGACAGCGTAGAATGAAGG	1318.25	765.03
NRC3_wobSeed104_DR4_A24C_o1	GCTCTTGTAGATCAATAGAGGTTCAGAAAGTGCGCTGCGATTGACAGCGTAGAATGAAGG	1432.88	977.65
NRC3_wobSeed104_DR4_A24G_o1	GCTCTTGTAGATCAATAGAGGTTGAGAAAGTGCGCTGCGATTGACAGCGTAGAATGAAGG	1344.78	757.52
NRC3_wobSeed104_DR4_A24T_o1	GCTCTTGTAGATCAATAGAGGTTTAGAAAGTGCGCTGCGATTGACAGCGTAGAATGAAGG	1289.42	726.06
NRC3_wobSeed104_DR4_A25C_o1	GCTCTTGTAGATCAATAGAGGTTACGAAAGTGCGCTGCGATTGACAGCGTAGAATGAAGG	1704.32	4887.35
NRC3_wobSeed104_DR4_A25G_o1	GCTCTTGTAGATCAATAGAGGTTAGGAAAGTGCGCTGCGATTGACAGCGTAGAATGAAGG	1577.07	1496.06
NRC3_wobSeed104_DR4_A25T_o1	GCTCTTGTAGATCAATAGAGGTTATGAAAGTGCGCTGCGATTGACAGCGTAGAATGAAGG	1679.82	5143.23
NRC3_wobSeed104_DR4_A27C_o1	GCTCTTGTAGATCAATAGAGGTTAAGCAAGTGCGCTGCGATTGACAGCGTAGAATGAAGG	1512.01	2934.99
NRC3_wobSeed104_DR4_A27G_o1	GCTCTTGTAGATCAATAGAGGTTAAGGAAGTGCGCTGCGATTGACAGCGTAGAATGAAGG	1563.16	2608.44
NRC3_wobSeed104_DR4_A27T_o1	GCTCTTGTAGATCAATAGAGGTTAAGTAAGTGCGCTGCGATTGACAGCGTAGAATGAAGG	1525.4	5379.16
NRC3_wobSeed104_DR4_A28C_o1	GCTCTTGTAGATCAATAGAGGTTAAGACAGTGCGCTGCGATTGACAGCGTAGAATGAAGG	1598.81	4058.05
NRC3_wobSeed104_DR4_A28G_o1	GCTCTTGTAGATCAATAGAGGTTAAGAGAGTGCGCTGCGATTGACAGCGTAGAATGAAGG	1540.76	4233.57
NRC3_wobSeed104_DR4_A28T_o1	GCTCTTGTAGATCAATAGAGGTTAAGATAGTGCGCTGCGATTGACAGCGTAGAATGAAGG	1748.7	5989.99
NRC3_wobSeed104_DR4_A29C_o1	GCTCTTGTAGATCAATAGAGGTTAAGAACGTGCGCTGCGATTGACAGCGTAGAATGAAGG	1702.59	2882.28
NRC3_wobSeed104_DR4_A29G_o1	GCTCTTGTAGATCAATAGAGGTTAAGAAGGTGCGCTGCGATTGACAGCGTAGAATGAAGG	1585.66	3304.95
NRC3_wobSeed104_DR4_A29T_o1	GCTCTTGTAGATCAATAGAGGTTAAGAATGTGCGCTGCGATTGACAGCGTAGAATGAAGG	1627.47	2202.68
NRC3_wobSeed104_DR4_A9C_o1	GCTCTTGTCGATCAATAGAGGTTAAGAAAGTGCGCTGCGATTGACAGCGTAGAATGAAGG	1567.55	5578.81
NRC3_wobSeed104_DR4_A9G_o1	GCTCTTGTGGATCAATAGAGGTTAAGAAAGTGCGCTGCGATTGACAGCGTAGAATGAAGG	1410.45	4329.81
NRC3_wobSeed104_DR4_A9T_o1	GCTCTTGTTGATCAATAGAGGTTAAGAAAGTGCGCTGCGATTGACAGCGTAGAATGAAGG	1468.69	4092.07
NRC3_wobSeed104_DR4_C13A_o1	GCTCTTGTAGATAAATAGAGGTTAAGAAAGTGCGCTGCGATTGACAGCGTAGAATGAAGG	1833.63	4674.07
NRC3_wobSeed104_DR4_C13G_o1	GCTCTTGTAGATGAATAGAGGTTAAGAAAGTGCGCTGCGATTGACAGCGTAGAATGAAGG	1685.3	4961.28
NRC3_wobSeed104_DR4_C13T_o1	GCTCTTGTAGATTAATAGAGGTTAAGAAAGTGCGCTGCGATTGACAGCGTAGAATGAAGG	1640.13	7409.77
NRC3_wobSeed104_DR4_C4A_o1	GCTATTGTAGATCAATAGAGGTTAAGAAAGTGCGCTGCGATTGACAGCGTAGAATGAAGG	1915.32	5609.83
NRC3_wobSeed104_DR4_C4G_o1	GCTGTTGTAGATCAATAGAGGTTAAGAAAGTGCGCTGCGATTGACAGCGTAGAATGAAGG	1541.76	5246.96
NRC3_wobSeed104_DR4_C4T_o1	GCTTTTGTAGATCAATAGAGGTTAAGAAAGTGCGCTGCGATTGACAGCGTAGAATGAAGG	1693.17	6460.36
NRC3_wobSeed104_DR4_G10A_o1	GCTCTTGTAAATCAATAGAGGTTAAGAAAGTGCGCTGCGATTGACAGCGTAGAATGAAGG	1526	4461.02
NRC3_wobSeed104_DR4_G10C_o1	GCTCTTGTACATCAATAGAGGTTAAGAAAGTGCGCTGCGATTGACAGCGTAGAATGAAGG	1596.72	4931.19
NRC3_wobSeed104_DR4_G10T_o1	GCTCTTGTATATCAATAGAGGTTAAGAAAGTGCGCTGCGATTGACAGCGTAGAATGAAGG	1795.46	5482.23
NRC3_wobSeed104_DR4_G18A_o1	GCTCTTGTAGATCAATAAAGGTTAAGAAAGTGCGCTGCGATTGACAGCGTAGAATGAAGG	1755.31	8175.26
NRC3_wobSeed104_DR4_G18C_o1	GCTCTTGTAGATCAATACAGGTTAAGAAAGTGCGCTGCGATTGACAGCGTAGAATGAAGG	1590.94	2041.45
NRC3_wobSeed104_DR4_G18T_o1	GCTCTTGTAGATCAATATAGGTTAAGAAAGTGCGCTGCGATTGACAGCGTAGAATGAAGG	1949.11	3118.05
NRC3_wobSeed104_DR4_G20A_o1	GCTCTTGTAGATCAATAGAAGTTAAGAAAGTGCGCTGCGATTGACAGCGTAGAATGAAGG	1495.15	797.42
NRC3_wobSeed104_DR4_G20C_o1	GCTCTTGTAGATCAATAGACGTTAAGAAAGTGCGCTGCGATTGACAGCGTAGAATGAAGG	1458.7	724.92
NRC3_wobSeed104_DR4_G20T_o1	GCTCTTGTAGATCAATAGATGTTAAGAAAGTGCGCTGCGATTGACAGCGTAGAATGAAGG	1623.23	737.51
NRC3_wobSeed104_DR4_G21A_o1	GCTCTTGTAGATCAATAGAGATTAAGAAAGTGCGCTGCGATTGACAGCGTAGAATGAAGG	1650.22	712.6
NRC3_wobSeed104_DR4_G21C_o1	GCTCTTGTAGATCAATAGAGCTTAAGAAAGTGCGCTGCGATTGACAGCGTAGAATGAAGG	1283.31	475.56
NRC3_wobSeed104_DR4_G21T_o1	GCTCTTGTAGATCAATAGAGTTTAAGAAAGTGCGCTGCGATTGACAGCGTAGAATGAAGG	1452.38	1087.88
NRC3_wobSeed104_DR4_G26A_o1	GCTCTTGTAGATCAATAGAGGTTAAAAAAGTGCGCTGCGATTGACAGCGTAGAATGAAGG	1597.56	8605.46
NRC3_wobSeed104_DR4_G26C_o1	GCTCTTGTAGATCAATAGAGGTTAACAAAGTGCGCTGCGATTGACAGCGTAGAATGAAGG	1689.42	7618.25
NRC3_wobSeed104_DR4_G26T_o1	GCTCTTGTAGATCAATAGAGGTTAATAAAGTGCGCTGCGATTGACAGCGTAGAATGAAGG	1751.69	15461.8
NRC3_wobSeed104_DR4_G7A_o1	GCTCTTATAGATCAATAGAGGTTAAGAAAGTGCGCTGCGATTGACAGCGTAGAATGAAGG	1870.81	7591.13
NRC3_wobSeed104_DR4_G7C_o1	GCTCTTCTAGATCAATAGAGGTTAAGAAAGTGCGCTGCGATTGACAGCGTAGAATGAAGG	1573.34	4674.07
NRC3_wobSeed104_DR4_G7T_o1	GCTCTTTTAGATCAATAGAGGTTAAGAAAGTGCGCTGCGATTGACAGCGTAGAATGAAGG	1600.95	6856.68
NRC3_wobSeed104_DR4_o1	GCTCTTGTAGATCAATAGAGGTTAAGAAAGTGCGCTGCGATTGACAGCGTAGAATGAAGG	1435.61	4675.55
NRC3_wobSeed104_DR4_T12A_o1	GCTCTTGTAGAACAATAGAGGTTAAGAAAGTGCGCTGCGATTGACAGCGTAGAATGAAGG	1642.61	3653.1
NRC3_wobSeed104_DR4_T12C_o1	GCTCTTGTAGACCAATAGAGGTTAAGAAAGTGCGCTGCGATTGACAGCGTAGAATGAAGG	1497.03	5480.88
NRC3_wobSeed104_DR4_T12G_o1	GCTCTTGTAGAGCAATAGAGGTTAAGAAAGTGCGCTGCGATTGACAGCGTAGAATGAAGG	1573.95	2483.19
NRC3_wobSeed104_DR4_T16A_o1	GCTCTTGTAGATCAAAAGAGGTTAAGAAAGTGCGCTGCGATTGACAGCGTAGAATGAAGG	1480.7	4544.41
NRC3_wobSeed104_DR4_T16C_o1	GCTCTTGTAGATCAACAGAGGTTAAGAAAGTGCGCTGCGATTGACAGCGTAGAATGAAGG	1576.72	5658.41
NRC3_wobSeed104_DR4_T16G_o1	GCTCTTGTAGATCAAGAGAGGTTAAGAAAGTGCGCTGCGATTGACAGCGTAGAATGAAGG	1392.49	4351.47
NRC3_wobSeed104_DR4_T22A_o1	GCTCTTGTAGATCAATAGAGGATAAGAAAGTGCGCTGCGATTGACAGCGTAGAATGAAGG	1698.25	746.99
NRC3_wobSeed104_DR4_T22C_o1	GCTCTTGTAGATCAATAGAGGCTAAGAAAGTGCGCTGCGATTGACAGCGTAGAATGAAGG	1383.2	784.1
NRC3_wobSeed104_DR4_T22G_o1	GCTCTTGTAGATCAATAGAGGGTAAGAAAGTGCGCTGCGATTGACAGCGTAGAATGAAGG	1393.1	1051.54
NRC3_wobSeed104_DR4_T23A_o1	GCTCTTGTAGATCAATAGAGGTAAAGAAAGTGCGCTGCGATTGACAGCGTAGAATGAAGG	1473.47	858.04
NRC3_wobSeed104_DR4_T23C_o1	GCTCTTGTAGATCAATAGAGGTCAAGAAAGTGCGCTGCGATTGACAGCGTAGAATGAAGG	2334.73	14069.4
NRC3_wobSeed104_DR4_T23G_o1	GCTCTTGTAGATCAATAGAGGTGAAGAAAGTGCGCTGCGATTGACAGCGTAGAATGAAGG	1510.53	1009.12
NRC3_wobSeed104_DR4_T5A_o1	GCTCATGTAGATCAATAGAGGTTAAGAAAGTGCGCTGCGATTGACAGCGTAGAATGAAGG	1609.39	4716.44
NRC3_wobSeed104_DR4_T5C_o1	GCTCCTGTAGATCAATAGAGGTTAAGAAAGTGCGCTGCGATTGACAGCGTAGAATGAAGG	1464.47	5152.42
NRC3_wobSeed104_DR4_T5G_o1	GCTCGTGTAGATCAATAGAGGTTAAGAAAGTGCGCTGCGATTGACAGCGTAGAATGAAGG	1538.85	4922.37
NRC3_wobSeed104_DR4_T6A_o1	GCTCTAGTAGATCAATAGAGGTTAAGAAAGTGCGCTGCGATTGACAGCGTAGAATGAAGG	1683.01	5906.03
NRC3_wobSeed104_DR4_T6C_o1	GCTCTCGTAGATCAATAGAGGTTAAGAAAGTGCGCTGCGATTGACAGCGTAGAATGAAGG	1392.25	4513.17
NRC3_wobSeed104_DR4_T6G_o1	GCTCTGGTAGATCAATAGAGGTTAAGAAAGTGCGCTGCGATTGACAGCGTAGAATGAAGG	1429.44	4672.22
NRC3_wobSeed104_DR4_T8A_o1	GCTCTTGAAGATCAATAGAGGTTAAGAAAGTGCGCTGCGATTGACAGCGTAGAATGAAGG	1472.3	6243.69
NRC3_wobSeed104_DR4_T8C_o1	GCTCTTGCAGATCAATAGAGGTTAAGAAAGTGCGCTGCGATTGACAGCGTAGAATGAAGG	1414.29	4520.88
NRC3_wobSeed104_DR4_T8G_o1	GCTCTTGGAGATCAATAGAGGTTAAGAAAGTGCGCTGCGATTGACAGCGTAGAATGAAGG	1419.19	6034.53
NRC3_wobSeed105_DR4_A13C_o1	GCATCTCTAGGTCAAGATAGTTCAGTGAATGCAAATGCGATTGACAGCGTAGAATGAAGG	7490.74	26711.7
NRC3_wobSeed105_DR4_A13G_o1	GCATCTCTAGGTGAAGATAGTTCAGTGAATGCAAATGCGATTGACAGCGTAGAATGAAGG	2648.78	1125.18
NRC3_wobSeed105_DR4_A13T_o1	GCATCTCTAGGTTAAGATAGTTCAGTGAATGCAAATGCGATTGACAGCGTAGAATGAAGG	2355.51	36003.2
NRC3_wobSeed105_DR4_A14C_o1	GCATCTCTAGGTACAGATAGTTCAGTGAATGCAAATGCGATTGACAGCGTAGAATGAAGG	1675.95	666.85
NRC3_wobSeed105_DR4_A14G_o1	GCATCTCTAGGTAGAGATAGTTCAGTGAATGCAAATGCGATTGACAGCGTAGAATGAAGG	1626.96	608.42
NRC3_wobSeed105_DR4_A14T_o1	GCATCTCTAGGTATAGATAGTTCAGTGAATGCAAATGCGATTGACAGCGTAGAATGAAGG	1870.6	725.13
NRC3_wobSeed105_DR4_A15C_o1	GCATCTCTAGGTAACGATAGTTCAGTGAATGCAAATGCGATTGACAGCGTAGAATGAAGG	1877.67	11427.3
NRC3_wobSeed105_DR4_A15G_o1	GCATCTCTAGGTAAGGATAGTTCAGTGAATGCAAATGCGATTGACAGCGTAGAATGAAGG	1637.94	1033.62
NRC3_wobSeed105_DR4_A15T_o1	GCATCTCTAGGTAATGATAGTTCAGTGAATGCAAATGCGATTGACAGCGTAGAATGAAGG	1926.18	5150.89
NRC3_wobSeed105_DR4_A17C_o1	GCATCTCTAGGTAAAGCTAGTTCAGTGAATGCAAATGCGATTGACAGCGTAGAATGAAGG	1435.08	1459.6
NRC3_wobSeed105_DR4_A17G_o1	GCATCTCTAGGTAAAGGTAGTTCAGTGAATGCAAATGCGATTGACAGCGTAGAATGAAGG	2050.85	2684.8
NRC3_wobSeed105_DR4_A17T_o1	GCATCTCTAGGTAAAGTTAGTTCAGTGAATGCAAATGCGATTGACAGCGTAGAATGAAGG	1792.71	5658.6
NRC3_wobSeed105_DR4_A19C_o1	GCATCTCTAGGTAAAGATCGTTCAGTGAATGCAAATGCGATTGACAGCGTAGAATGAAGG	1642.25	1880.06
NRC3_wobSeed105_DR4_A19G_o1	GCATCTCTAGGTAAAGATGGTTCAGTGAATGCAAATGCGATTGACAGCGTAGAATGAAGG	1687.57	1105.97
NRC3_wobSeed105_DR4_A19T_o1	GCATCTCTAGGTAAAGATTGTTCAGTGAATGCAAATGCGATTGACAGCGTAGAATGAAGG	1563.91	660.13
NRC3_wobSeed105_DR4_A24C_o1	GCATCTCTAGGTAAAGATAGTTCCGTGAATGCAAATGCGATTGACAGCGTAGAATGAAGG	1663.47	595.66
NRC3_wobSeed105_DR4_A24G_o1	GCATCTCTAGGTAAAGATAGTTCGGTGAATGCAAATGCGATTGACAGCGTAGAATGAAGG	1631.38	1238.52
NRC3_wobSeed105_DR4_A24T_o1	GCATCTCTAGGTAAAGATAGTTCTGTGAATGCAAATGCGATTGACAGCGTAGAATGAAGG	1763.59	707.2
NRC3_wobSeed105_DR4_A28C_o1	GCATCTCTAGGTAAAGATAGTTCAGTGCATGCAAATGCGATTGACAGCGTAGAATGAAGG	1680.51	6696.09
NRC3_wobSeed105_DR4_A28G_o1	GCATCTCTAGGTAAAGATAGTTCAGTGGATGCAAATGCGATTGACAGCGTAGAATGAAGG	1745.93	7254.87
NRC3_wobSeed105_DR4_A28T_o1	GCATCTCTAGGTAAAGATAGTTCAGTGTATGCAAATGCGATTGACAGCGTAGAATGAAGG	1959.97	7369.86
NRC3_wobSeed105_DR4_A29C_o1	GCATCTCTAGGTAAAGATAGTTCAGTGACTGCAAATGCGATTGACAGCGTAGAATGAAGG	1582.85	7518.97
NRC3_wobSeed105_DR4_A29G_o1	GCATCTCTAGGTAAAGATAGTTCAGTGAGTGCAAATGCGATTGACAGCGTAGAATGAAGG	1618.59	6950.41
NRC3_wobSeed105_DR4_A29T_o1	GCATCTCTAGGTAAAGATAGTTCAGTGATTGCAAATGCGATTGACAGCGTAGAATGAAGG	1767.07	6154.51
NRC3_wobSeed105_DR4_A9C_o1	GCATCTCTCGGTAAAGATAGTTCAGTGAATGCAAATGCGATTGACAGCGTAGAATGAAGG	1506.88	1339.04
NRC3_wobSeed105_DR4_A9G_o1	GCATCTCTGGGTAAAGATAGTTCAGTGAATGCAAATGCGATTGACAGCGTAGAATGAAGG	1714.92	5597.2
NRC3_wobSeed105_DR4_A9T_o1	GCATCTCTTGGTAAAGATAGTTCAGTGAATGCAAATGCGATTGACAGCGTAGAATGAAGG	1602.38	977.17
NRC3_wobSeed105_DR4_C23A_o1	GCATCTCTAGGTAAAGATAGTTAAGTGAATGCAAATGCGATTGACAGCGTAGAATGAAGG	1924.32	633.99
NRC3_wobSeed105_DR4_C23G_o1	GCATCTCTAGGTAAAGATAGTTGAGTGAATGCAAATGCGATTGACAGCGTAGAATGAAGG	1783.28	759.3
NRC3_wobSeed105_DR4_C23T_o1	GCATCTCTAGGTAAAGATAGTTTAGTGAATGCAAATGCGATTGACAGCGTAGAATGAAGG	1928.31	1047.45
NRC3_wobSeed105_DR4_C5A_o1	GCATATCTAGGTAAAGATAGTTCAGTGAATGCAAATGCGATTGACAGCGTAGAATGAAGG	4193.75	6571.16
NRC3_wobSeed105_DR4_C5G_o1	GCATGTCTAGGTAAAGATAGTTCAGTGAATGCAAATGCGATTGACAGCGTAGAATGAAGG	1880.62	7085.87
NRC3_wobSeed105_DR4_C5T_o1	GCATTTCTAGGTAAAGATAGTTCAGTGAATGCAAATGCGATTGACAGCGTAGAATGAAGG	2288.03	7589.6
NRC3_wobSeed105_DR4_C7A_o1	GCATCTATAGGTAAAGATAGTTCAGTGAATGCAAATGCGATTGACAGCGTAGAATGAAGG	2136.2	14485.4
NRC3_wobSeed105_DR4_C7G_o1	GCATCTGTAGGTAAAGATAGTTCAGTGAATGCAAATGCGATTGACAGCGTAGAATGAAGG	1931.51	8188
NRC3_wobSeed105_DR4_C7T_o1	GCATCTTTAGGTAAAGATAGTTCAGTGAATGCAAATGCGATTGACAGCGTAGAATGAAGG	1837.61	8547.06
NRC3_wobSeed105_DR4_G10A_o1	GCATCTCTAAGTAAAGATAGTTCAGTGAATGCAAATGCGATTGACAGCGTAGAATGAAGG	1731.8	1137.66
NRC3_wobSeed105_DR4_G10C_o1	GCATCTCTACGTAAAGATAGTTCAGTGAATGCAAATGCGATTGACAGCGTAGAATGAAGG	1756.7	582.84
NRC3_wobSeed105_DR4_G10T_o1	GCATCTCTATGTAAAGATAGTTCAGTGAATGCAAATGCGATTGACAGCGTAGAATGAAGG	1916.63	868.99
NRC3_wobSeed105_DR4_G11A_o1	GCATCTCTAGATAAAGATAGTTCAGTGAATGCAAATGCGATTGACAGCGTAGAATGAAGG	1988.94	659.47
NRC3_wobSeed105_DR4_G11C_o1	GCATCTCTAGCTAAAGATAGTTCAGTGAATGCAAATGCGATTGACAGCGTAGAATGAAGG	1659.38	563.47
NRC3_wobSeed105_DR4_G11T_o1	GCATCTCTAGTTAAAGATAGTTCAGTGAATGCAAATGCGATTGACAGCGTAGAATGAAGG	1810.37	1325.19
NRC3_wobSeed105_DR4_G16A_o1	GCATCTCTAGGTAAAAATAGTTCAGTGAATGCAAATGCGATTGACAGCGTAGAATGAAGG	1820.05	7927.79
NRC3_wobSeed105_DR4_G16C_o1	GCATCTCTAGGTAAACATAGTTCAGTGAATGCAAATGCGATTGACAGCGTAGAATGAAGG	2155.68	7665.33
NRC3_wobSeed105_DR4_G16T_o1	GCATCTCTAGGTAAATATAGTTCAGTGAATGCAAATGCGATTGACAGCGTAGAATGAAGG	2188.97	20740.2
NRC3_wobSeed105_DR4_G20A_o1	GCATCTCTAGGTAAAGATAATTCAGTGAATGCAAATGCGATTGACAGCGTAGAATGAAGG	2012.7	778.71
NRC3_wobSeed105_DR4_G20C_o1	GCATCTCTAGGTAAAGATACTTCAGTGAATGCAAATGCGATTGACAGCGTAGAATGAAGG	1996.83	670.07
NRC3_wobSeed105_DR4_G20T_o1	GCATCTCTAGGTAAAGATATTTCAGTGAATGCAAATGCGATTGACAGCGTAGAATGAAGG	2057.87	719.66
NRC3_wobSeed105_DR4_G25A_o1	GCATCTCTAGGTAAAGATAGTTCAATGAATGCAAATGCGATTGACAGCGTAGAATGAAGG	2093.7	11016.2
[truncated: 10,650 more rows]

[truncated: 15 more sheets: Figure 5B, Figure 5C,D,E, Figure 5F, Figure 5G, Figure 6, Figure 7, Supplemntary Figure 1, Supplementary Figure 2, Supplemantary Figure 3, Supplementary Figure 4, Supplementary Figure 5, Supplementary Figure 6 , Supplementary Figure 7, Supplementary Figure 8, Supplementary Figure 9]
